# Supplementary material for: Genome-wide DNA methylation dynamics during epigenetic reprogramming in the porcine germline
Source: Clin Epigenetics. 2021 Feb 3;13:27. doi: 10.1186/s13148-021-01003-x (PMC7860200; doi:10.1186/s13148-021-01003-x)
Supplement: Supplementary file 5 — Additional file 5: Genomic elements reported for male PMRs including their levels of methylation in each sample and their overlap with blastocyst and oocyte-sperm PMRs. The following tabs are included: (A) Promoters, (B) CGIs, (C) Exons, (D) Introns, (E) SINEs, (F) LINEs, (G) LTRs, and (H) Genes. Tab (D) includes information about intron position, tabs (E), (F), and (G) include the element subtype, and tab (H) includes the possible coincidence of a feature in female PMRs. [file 13148_2021_1003_MOESM5_ESM.xlsx]

## Sheet: (A) Promoters
ID	Chr	Start	End	Strand	Mean_allDays	St_Dev	D28M	D32M	D36M	D39M	D42M	PMR Blastocysts	PMR in Oocyte and Sperm
CATSPER2	1	127813797	127814797	+	62.0734	7.88593	70.9917	69.1178	59.3943	58.9098	51.9538	No	Yes		CGI-containing promoter
DIRAS1	2	75920153	75921153	+	57.1529	1.14646	56.452	57.9639	55.5904	57.3259	58.4324	No	No
CYP1A1	7	58801880	58802880	+	58.7409	4.38701	61.3128	53.4869	57.5706	56.5457	64.7887	No	Yes
GALNT16	7	92928069	92929069	+	59.348	7.09251	50.4841	60.1457	56.4553	59.6508	70.004	No	No
KIF15	13	27965742	27966742	+	55.1005	4.55147	50.3797	57.5199	60.2471	57.1557	50.2002	No	No
SNRPD3	14	49584120	49585120	+	59.0933	1.77276	60.0533	61.4535	58.869	58.332	56.759	No	Yes
RF00425	1	7229644	7230644	+	59.3426	5.00333	61.7452	66.672	56.4191	53.827	58.0498	No	No
SPAAR	1	236674858	236675858	+	65.9698	4.19681	71.0268	61.7787	65.6248	62.0311	69.3877	No	Yes
QRFP	1	270910878	270911878	-	56.6831	2.8561	55.3405	52.4516	58.9343	57.265	59.4243	No	Yes
ENSSSCG00000012895	2	4952624	4953624	+	65.6871	3.05309	68.2071	68.402	66.8406	61.5367	63.4493	No	Yes
C11orf86	2	5466552	5467552	-	61.5936	3.80381	66.5877	57.3216	58.2426	62.8954	62.9206	No	No
TIGD3	2	6864374	6865374	-	63.174	5.72207	56.452	59.5385	62.3665	66.5671	70.9458	No	Yes
NAALADL1	2	7126654	7127654	+	53.8352	2.66135	52.5893	53.8327	51.4394	52.9739	58.3404	No	Yes
PLCB3	2	7844342	7845342	-	62.2672	3.76602	67.4585	58.722	60.3171	65.0043	59.8342	No	Yes
DTX4	2	12198231	12199231	-	57.2869	6.79935	58.6226	54.9358	53.4685	51.0048	68.403	No	No
ENSSSCG00000040703	2	14813957	14814957	-	58.6496	6.52741	56.6673	59.3056	57.575	50.8491	68.8509	No	No
ACCS	2	18247628	18248628	-	58.762	5.01071	55.482	55.5466	67.5181	57.8643	57.3992	No	No
SWAP70	2	49720121	49721121	-	59.5882	6.68802	67.5457	50.2299	64.0299	59.4221	56.7136	No	Yes
ENSSSCG00000013900	2	59636368	59637368	-	58.9717	3.38838	54.1112	60.7044	60.9733	56.8278	62.2421	No	Yes
SLC5A5	2	59868155	59869155	-	62.4822	6.28089	66.7163	53.2279	59.8942	63.2377	69.335	No	Yes
ENSSSCG00000013889	2	59887431	59888431	-	54.1254	4.44862	56.1945	60.9195	50.6975	52.4562	50.3593	No	Yes
SHD	2	74496351	74497351	-	53.0939	1.74574	54.3393	51.2342	52.4977	55.4445	51.9538	No	No
OAZ1	2	76292146	76293146	-	62.1983	5.30787	63.4851	59.5076	55.7539	62.1558	70.0892	No	No
PRTN3	2	77519425	77520425	-	60.9027	4.0136	54.3393	65.1362	62.7134	61.0601	61.2648	No	No
SIL1	2	140883169	140884169	-	59.7585	5.25409	55.2856	56.5474	62.5926	56.692	67.6749	No	Yes
SLC4A9	2	142128122	142129122	+	62.5879	5.74905	61.253	61.2606	56.0053	62.5953	71.8255	No	No
ACTL6B	3	8550606	8551606	-	61.3307	6.61254	55.0642	71.257	57.7419	57.8154	64.7752	No	Yes
SERPINE1	3	8863669	8864669	+	59.6644	2.83799	59.4942	62.342	56.1308	57.7274	62.6275	No	Yes
ENSSSCG00000027098	3	39544220	39545220	-	59.8038	4.77195	56.1326	61.3337	61.2752	54.1022	66.1752	No	No
SULT1C4	3	47760850	47761850	-	55.2088	4.92175	53.2372	62.8046	57.3928	51.4752	51.1343	No	No
C2orf49	3	49453557	49454557	-	67.1193	2.95087	62.1496	66.7997	68.3055	69.491	68.8509	No	Yes
BABAM2	3	110895187	110896187	-	54.6611	5.15628	62.1496	50.0178	57.6852	50.6444	52.8087	No	No
ENSSSCG00000006491	4	93802442	93803442	+	58.396	5.85066	61.6624	62.0592	51.6433	52.5102	64.1047	No	Yes
SEMA4A	4	93864054	93865054	-	61.0638	5.27262	56.5758	58.7241	58.3435	61.8004	69.8753	No	Yes
S100A14	4	96026639	96027639	+	57.4254	4.61006	60.3017	54.6152	50.8121	59.3443	62.0539	No	No
KCNC4	4	109884121	109885121	-	60.6898	5.28578	54.2124	67.6314	60.5626	57.2394	63.8033	No	No
MYBPHL	4	110795762	110796762	+	64.6232	3.39815	68.3407	60.1721	62.1373	65.4599	67.006	No	Yes
CHADL	5	7245700	7246700	+	60.0179	4.9737	63.3267	56.3064	59.9425	66.3442	54.1699	No	Yes
L3MBTL2	5	7252385	7253385	-	65.1084	3.51686	62.9618	69.2289	63.7355	68.401	61.2148	No	No
PICK1	5	9803946	9804946	-	63.1954	4.29272	68.0558	66.1221	58.315	64.3383	59.1461	No	Yes
RARG	5	18435268	18436268	-	58.9415	2.89724	54.8957	58.746	58.5244	59.5176	63.0236	No	Yes
METTL7B	5	21122863	21123863	+	66.4783	3.53916	69.9589	67.7632	61.4456	68.9544	64.2696	No	No
ENSSSCG00000032602	5	21655295	21656295	+	68.3544	2.06618	71.7459	67.5778	68.7007	67.3569	66.3906	No	Yes
MBD6	5	22792364	22793364	+	59.2025	6.33902	69.1306	60.4858	56.9722	57.4702	51.9538	No	Yes
RRAD	6	27599830	27600830	-	60.9982	5.59166	61.5858	59.5369	52.9146	62.5509	68.403	No	No
GFOD2	6	28292960	28293960	-	61.4772	2.77604	58.6226	59.3809	60.5576	64.0936	64.7316	No	Yes
TYROBP	6	45308201	45309201	-	63.3536	6.13462	65.0144	65.1543	53.3603	63.2039	70.0352	No	Yes
SIX5	6	52094970	52095970	-	60.4186	6.88678	61.5858	54.4096	63.6622	52.8379	69.5975	No	No
ENSSSCG00000028802	6	55913159	55914159	+	57.0562	5.55988	59.8599	50.5811	51.5633	60.7161	62.5603	No	No
ENSSSCG00000039233	6	65246705	65247705	+	61.9923	4.88201	59.4365	59.9736	58.9588	60.9701	70.6226	No	No
ENSSSCG00000038143	6	70706509	70707509	-	56.2556	3.76022	60.4218	54.5638	50.78	56.7939	58.7184	No	No
KLHDC7A	6	77022865	77023865	+	55.4052	3.82249	56.2416	52.3527	60.2293	50.803	57.3992	No	No
AKR7A2	6	77753173	77754173	-	60.4851	5.22042	58.6226	65.9027	52.6207	61.0495	64.23	No	Yes
ADGRB2	6	88250823	88251823	-	63.3001	4.73128	58.6226	66.0082	61.4173	60.2581	70.1942	No	No
GNL2	6	93615575	93616575	-	61.4891	6.35437	66.9638	58.3775	52.9877	60.6375	68.4789	No	No
ENSSSCG00000003753	6	128636304	128637304	+	59.2664	4.82713	60.4549	58.8695	52.4564	58.5915	65.9599	No	Yes
ENSSSCG00000040219	6	163618102	163619102	-	62.9045	2.51507	59.8599	66.8563	62.8928	62.3708	62.5429	No	No
GUCA2B	6	169151175	169152175	-	62.1727	6.41506	65.3014	67.1017	53.871	56.7457	67.8435	No	No
PSORS1C2	7	23539744	23540744	-	60.3995	3.86748	64.9606	55.9959	58.339	58.7454	63.9566	No	No
TREM2	7	36463034	36464034	-	60.8654	3.80188	58.6226	57.2246	59.1144	62.7695	66.596	No	No
MRPS18A	7	38640030	38641030	-	62.002	5.63494	65.3014	61.6641	60.3357	53.8579	68.8509	No	Yes
PSTPIP1	7	57101757	57102757	+	60.2956	3.95761	61.0208	61.0312	53.8705	60.7805	64.7752	No	Yes
TRDV3	7	76550645	76551645	+	59.2646	4.62262	52.4219	62.3297	64.5283	58.0493	58.9936	No	Yes
TRDC	7	76551549	76552549	-	59.2646	4.62262	52.4219	62.3297	64.5283	58.0493	58.9936	No	Yes
RAB15	7	89015475	89016475	-	60.4827	7.95414	67.7051	51.7416	57.4376	55.5252	70.004	No	Yes
ERG28	7	98810725	98811725	-	61.4786	7.54561	67.5457	63.2319	50.8737	56.8909	68.8509	No	Yes
SERPINA1	7	115603299	115604299	-	62.8309	8.13506	71.7512	61.3467	51.5727	59.7978	69.6862	No	No
ENSSSCG00000036118	8	66281718	66282718	+	61.2912	6.44074	57.7348	57.776	56.2809	62.7039	71.9603	No	Yes
BMPR1B	8	124534864	124535864	-	60.9124	5.25072	61.7452	58.3292	53.2644	65.9703	65.2528	No	Yes
ENSSSCG00000040353	9	5734177	5735177	-	62.2907	5.45429	71.9813	59.9934	59.1191	59.5306	60.8294	No	Yes
ENSSSCG00000014787	9	5902361	5903361	-	58.3882	4.89905	51.2643	57.9454	64.4841	60.9695	57.2776	No	Yes
ENSSSCG00000032512	9	9399318	9400318	-	59.6931	2.09682	58.6226	58.4711	63.0336	60.4418	57.8965	No	No
ENSSSCG00000035786	9	9996951	9997951	+	59.711	6.52519	70.025	61.3861	53.3225	55.3889	58.4324	No	No
NCAM1	9	40720255	40721255	+	59.9545	6.09292	57.074	56.032	57.2071	58.7441	70.7155	No	No
ENSSSCG00000015116	9	46511784	46512784	-	63.1679	4.8775	57.533	69.5265	59.8124	66.5152	62.4523	No	Yes
ROBO4	9	52080840	52081840	-	58.6495	6.37825	64.3242	53.6194	55.9629	52.7452	66.596	No	Yes
CHI3L1	9	113881214	113882214	-	60.15	5.71349	66.0056	60.613	50.8419	60.0694	63.2202	No	Yes
EPHX1	10	13756489	13757489	+	61.6886	6.40589	67.7051	65.8909	60.4813	51.3424	63.0236	No	Yes
LEFTY2	10	13848052	13849052	-	61.7881	5.10911	62.447	67.3729	65.9637	57.3101	55.8467	No	No
ENSSSCG00000025947	11	26087491	26088491	+	55.1055	4.02887	51.3337	51.8655	58.5117	53.5838	60.2325	No	No
CRHR1	12	17251020	17252020	-	60.4222	4.19873	66.364	63.2935	56.727	58.192	57.5343	No	Yes
PYY	12	19205679	19206679	+	64.656	3.75962	60.4218	65.9751	61.6534	65.3401	69.8893	No	No
TMEM106A	12	19744774	19745774	-	54.7019	1.83754	53.0996	54.3356	53.417	54.9393	57.7181	No	Yes
SOCS7	12	23687309	23688309	-	62.9336	4.50002	67.9239	60.0251	65.8342	64.104	56.781	No	Yes
ENSSSCG00000035536	12	23981233	23982233	-	58.8291	2.82162	61.9275	60.2007	58.2782	54.3814	59.3575	No	No
SPAG5	12	44826948	44827948	-	60.7791	3.78433	61.7452	58.1191	55.7128	63.543	64.7752	No	Yes
TRARG1	12	46620117	46621117	-	59.0427	5.1925	66.1917	62.8967	54.4379	55.5164	56.1709	No	Yes
RF01290	12	52871048	52872048	+	62.1694	5.02403	69.2636	58.7642	58.9158	58.1861	65.7174	No	Yes
RF00272	12	52872189	52873189	+	62.1694	5.02403	69.2636	58.7642	58.9158	58.1861	65.7174	No	Yes
SEC22C	13	26081586	26082586	-	61.6935	3.99124	58.6226	66.2858	57.9628	59.8961	65.7	No	Yes
C3orf18	13	33033011	33034011	-	59.6989	4.78994	53.8817	62.1457	55.7165	65.5031	61.2477	No	Yes
SLC6A6	13	70093077	70094077	-	57.7042	5.42715	65.7626	60.8168	53.8217	53.1789	54.9407	No	No
ENSSSCG00000037760	13	138192262	138193262	-	61.8498	7.59905	67.5888	65.5361	54.1498	53.1233	68.8509	No	Yes
ENSSSCG00000040827	13	196206407	196207407	-	64.9859	4.38498	65.6288	57.4973	65.7552	67.1973	68.8509	No	No
PCP4	13	203411479	203412479	+	61.8276	4.08402	66.9638	56.7141	60.6973	59.9018	64.8611	No	No
DOK2	14	6176009	6177009	-	57.6569	3.43996	53.76	56.7309	58.9839	62.8267	55.983	No	No
MYO18B	14	43450846	43451846	+	61.1454	7.39561	69.8522	50.9677	63.8756	56.5699	64.4614	No	No
C22orf31	14	46241540	46242540	-	61.9764	9.2142	71.7422	63.5076	52.6879	52.2086	69.7355	No	No
ENSSSCG00000032582	14	48827406	48828406	+	62.6311	2.92522	63.3267	63.4217	64.9945	63.8784	57.5343	No	Yes
ENSSSCG00000010086	14	50255517	50256517	-	57.6453	5.24408	53.3488	57.521	51.6282	62.2143	63.5143	No	Yes
ENSSSCG00000035415	14	89615660	89616660	+	58.1573	6.52059	63.0147	65.8052	51.4045	51.6864	58.8756	No	Yes
ENSSSCG00000036040	15	56999270	57000270	+	62.7274	5.00405	62.447	58.2929	57.8612	69.846	65.1899	No	Yes
LCP2	16	53695864	53696864	+	62.0515	6.53587	63.1619	57.9976	53.8445	64.1856	71.0678	No	Yes
ENSSSCG00000036859	17	271694	272694	+	55.9925	3.12456	58.6226	52.9783	55.8058	59.6581	52.8978	No	Yes
PHACTR3	17	59627365	59628365	+	60.2701	5.09403	64.2285	64.1819	51.7742	60.1086	61.0571	No	No
NPY	18	47984555	47985555	-	63.3902	3.4677	57.4037	63.9135	64.8132	66.3593	64.4614	No	No
SSPO	18	55784719	55785719	+	57.7154	4.25479	61.5582	62.5762	57.0897	52.9687	54.3844	No	No
ENSSSCG00000036375	Y	43257298	43258298	+	61.7465	4.57565	65.6257	63.8655	53.9398	61.7486	63.5531	No	No

## Sheet: (B) CGIs
Feature	Chr	Start	End	Strand	Mean_allDays	St_Dev	D28M	D32M	D36M	D39M	D42M	PMR Blastocysts	PMR in Oocyte and Sperm
60427674..60500924	12	60427674	60500924	+	60.4637	6.96935	70.7581	52.5239	55.8323	62.386	60.8181	Yes	Yes
49584667..49586050	14	49584667	49586050	+	59.0933	1.77276	60.0533	61.4535	58.869	58.332	56.759	No	Yes		Promoter-containing CGI
58801700..58802390	7	58801700	58802390	+	58.7409	4.38701	61.3128	53.4869	57.5706	56.5457	64.7887	No	Yes
1063008..1064961	8	1063008	1064961	+	58.3671	4.06317	62.371	57.0314	52.9247	57.0382	62.4703	No	Yes
18660421..18660882	6	18660421	18660882	+	58.3083	7.28745	50.2697	69.0097	58.5375	60.6736	53.0508	No	No
30459635..30460287	7	30459635	30460287	+	58.2633	4.60061	53.4648	63.3017	54.265	57.5735	62.7118	No	Yes
13959330..13960821	11	13959330	13960821	+	56.7239	4.37035	59.5065	54.3007	51.0174	62.2193	56.5756	No	No
128816812..128817663	1	128816812	128817663	+	53.7923	3.54743	51.6728	50.3006	51.9185	56.5035	58.5663	No	No
39875245..39875887	10	39875245	39875887	+	65.3773	3.40051	65.5093	66.5792	61.4726	63.0405	70.2849	No	No
7249492..7250820	5	7249492	7250820	+	65.1084	3.51686	62.9618	69.2289	63.7355	68.401	61.2148	No	No
95459300..95459908	6	95459300	95459908	+	64.5072	5.57069	70.8189	63.2919	58.8622	59.7416	69.8213	No	No
150959513..150960068	2	150959513	150960068	+	64.25	4.46557	70.1117	63.656	58.2372	66.6986	62.5463	No	No
59875259..59887147	12	59875259	59887147	+	63.6096	4.20401	62.9937	65.4644	61.7982	69.5275	58.2643	Yes	Yes
121719207..121719690	1	121719207	121719690	+	63.5298	3.90618	64.4789	63.4423	60.8346	59.3881	69.5053	No	Yes
9803141..9804154	5	9803141	9804154	+	63.1954	4.29272	68.0558	66.1221	58.315	64.3383	59.1461	No	Yes
67550448..67550926	11	67550448	67550926	+	62.9966	4.45737	64.5271	61.1447	57.9042	61.6345	69.7725	No	Yes
4992828..5009688	3	4992828	5009688	+	62.9193	6.57745	58.6226	63.0641	69.0586	54.346	69.5053	No	Yes
77967897..77968551	16	77967897	77968551	+	62.5356	6.67879	53.0361	66.8293	60.9664	70.6313	61.2148	No	No
60887975..60888537	12	60887975	60888537	+	62.5286	7.77494	50.8225	65.1174	58.8813	67.6276	70.1942	No	Yes
61400084..61400580	12	61400084	61400580	+	62.5216	4.33929	67.2147	56.6716	62.2837	60.2156	66.2225	No	Yes
44045311..44046208	3	44045311	44046208	+	62.4228	4.93233	65.4712	61.2456	60.605	55.9414	68.8509	No	Yes
841214..850163	3	841214	850163	+	62.1	6.67408	63.4147	63.1018	52.5388	60.3475	71.0974	No	No
1771435..1772733	11	1771435	1772733	+	62.0507	6.02953	66.9638	58.9818	57.6764	70.0064	56.6252	No	Yes
64089236..64096883	6	64089236	64096883	+	61.7884	4.48873	68.9947	59.9874	59.6013	62.9596	57.3992	No	Yes
13850785..13851458	10	13850785	13851458	+	61.7881	5.10911	62.447	67.3729	65.9637	57.3101	55.8467	No	No
78075940..78076883	2	78075940	78076883	+	61.7408	4.11938	57.6557	66.6605	57.8308	65.1451	61.4118	No	Yes
27668306..27668819	6	27668306	27668819	+	61.6596	8.46094	71.7095	50.5188	59.653	58.0894	68.3273	No	Yes
5099971..5100709	2	5099971	5100709	+	61.506	2.98947	62.5781	65.7171	59.6126	57.8701	61.7522	No	No
3031407..3031900	12	3031407	3031900	+	61.4339	6.36588	69.8522	57.4108	53.2969	62.348	64.2618	No	No
41121607..41122470	3	41121607	41122470	+	61.3938	6.08444	60.2052	61.697	58.4975	55.1902	71.379	No	No
57497187..57497640	10	57497187	57497640	+	61.3361	8.58096	70.6696	51.5148	53.0274	64.4629	67.006	No	No
468351..468804	9	468351	468804	+	60.8383	4.23216	67.5457	57.0978	57.341	60.7214	61.4856	No	Yes
470549..471745	9	470549	471745	+	60.8383	4.23216	67.5457	57.0978	57.341	60.7214	61.4856	No	Yes
95515694..95516164	6	95515694	95516164	+	60.8337	5.91615	62.3552	63.0355	63.235	50.4121	65.1307	No	Yes
255014270..255014776	1	255014270	255014776	+	60.7326	7.0857	66.2943	50.9367	59.284	58.2971	68.8509	No	No
61394756..61395644	17	61394756	61395644	+	60.6532	6.17246	67.5457	57.1661	58.7002	53.299	66.555	No	Yes
52095765..52096417	6	52095765	52096417	+	60.4186	6.88678	61.5858	54.4096	63.6622	52.8379	69.5975	No	No
1376214..1377255	7	1376214	1377255	+	60.4017	6.45477	66.7524	51.2625	56.3868	62.4738	65.1332	No	No
140119348..140127064	15	140119348	140127064	+	60.4005	6.16595	70.5283	53.9651	57.8285	60.4909	59.1897	No	Yes
127028927..127029990	3	127028927	127029990	+	60.373	5.73648	51.4975	63.7921	58.6805	66.472	61.4227	No	Yes
61519468..61519867	12	61519468	61519867	+	60.2869	8.03287	68.9701	51.3637	53.9742	68.1331	58.9936	No	Yes
7873284..7874355	3	7873284	7874355	+	60.1641	8.77058	51.0431	51.4163	64.6553	62.4752	71.2304	No	No
24578123..24598500	7	24578123	24598500	+	60.1524	5.86817	65.0443	65.9132	51.351	58.3764	60.0772	Yes	No
120992302..120992869	7	120992302	120992869	+	60.1431	5.73675	57.2315	56.2571	55.8661	61.9088	69.4518	No	Yes
18426743..18427278	5	18426743	18427278	+	60.0858	4.19108	64.4091	63.8982	56.0073	60.5242	55.5904	No	Yes
4039912..4040348	12	4039912	4040348	+	60.0344	5.05283	60.3341	61.1855	58.5946	67.0517	53.0063	No	No
986004..987699	1	986004	987699	+	59.888	4.89964	64.2285	62.1577	63.1822	52.4726	57.3992	No	No
1425527..1426239	12	1425527	1426239	+	59.6472	6.42971	66.2661	51.8204	60.7759	54.2546	65.1192	No	No
140541973..140542471	14	140541973	140542471	+	59.5866	7.42678	68.4905	51.5256	52.6644	64.8594	60.3932	No	No
5775239..5776091	12	5775239	5776091	+	59.4412	7.10082	69.4554	57.8387	62.8682	56.4385	50.6053	No	Yes
2046867..2047290	7	2046867	2047290	+	59.3883	4.98273	57.2882	58.5473	52.6365	65.138	63.3314	No	Yes
139529045..139529453	15	139529045	139529453	+	59.3809	6.56231	53.0753	56.7446	55.5534	61.9335	69.5975	No	No
63272406..63401079	9	63272406	63401079	+	59.1255	4.06735	57.983	56.812	62.9806	54.2052	63.6471	Yes	Yes
130384820..130388088	1	130384820	130388088	+	59.0211	6.56064	63.0457	56.3298	55.0725	52.2752	68.3821	No	Yes
150505703..150506854	2	150505703	150506854	+	58.9961	6.24739	54.4667	54.4777	55.1582	68.3917	62.4862	No	Yes
2994104..2994564	12	2994104	2994564	+	58.9878	4.81625	53.3488	64.0386	56.6435	56.8706	64.0373	No	Yes
139950672..139951417	15	139950672	139951417	+	58.9387	8.57809	66.1917	69.3104	50.7451	50.8654	57.5811	No	No
62382766..62383303	2	62382766	62383303	+	58.8923	5.64587	67.4395	59.0654	52.3869	55.5887	59.9808	No	Yes
237478939..237479540	1	237478939	237479540	+	58.8007	5.45802	62.9618	52.9244	57.9241	54.4757	65.7174	No	Yes
165024719..165025274	6	165024719	165025274	+	58.697	7.50545	70.4659	51.4153	56.7447	53.7709	61.0884	No	No
4317711..4318750	11	4317711	4318750	+	58.6748	6.72668	52.7332	58.909	58.6279	69.5856	53.5185	No	Yes
78503575..78504458	11	78503575	78504458	+	58.4468	5.89127	55.3717	68.8768	54.7196	56.3926	56.8733	No	No
28228586..28228998	13	28228586	28228998	+	58.2485	3.90788	63.2714	53.2652	58.5989	55.7272	60.38	No	Yes
59625221..59626180	12	59625221	59626180	+	58.1808	7.71229	60.8174	59.9433	51.1283	50.1639	68.8509	No	No
11604475..11604937	5	11604475	11604937	+	58.1406	5.24338	63.0457	60.8078	61.2785	50.3774	55.1938	No	No
69637495..69638334	6	69637495	69638334	+	58.0836	4.60693	57.789	50.5908	59.8307	59.1839	63.0236	No	No
617279..619082	9	617279	619082	+	58.056	5.3606	61.5223	51.7592	65.2872	56.6638	55.0476	No	Yes
50608645..50609301	6	50608645	50609301	+	58.0143	3.09044	57.7481	56.0687	56.9105	55.9552	63.3892	No	Yes
100194323..100194818	7	100194323	100194818	+	57.2627	4.30542	57.5138	57.3988	50.1488	61.2713	59.9808	No	Yes
62148129..62148944	2	62148129	62148944	+	57.1741	5.81042	56.7085	51.7873	52.0868	59.4743	65.8134	No	No
151426059..151427104	2	151426059	151427104	+	57.138	3.31137	55.3996	58.5763	53.7988	62.1979	55.7177	No	Yes
80911601..80912537	3	80911601	80912537	+	56.922	5.81931	51.3337	60.234	65.194	52.0724	55.7758	No	Yes
273403880..273404557	1	273403880	273404557	+	56.8591	1.93589	58.6226	59.1829	56.2755	55.0756	55.1388	No	Yes
62030968..62032405	17	62030968	62032405	+	56.6702	5.61005	51.0431	63.4673	59.7426	50.7027	58.3952	No	No
55737985..55738652	18	55737985	55738652	+	56.574	7.785	50.8465	51.5574	51.2169	61.0099	68.2393	No	Yes
3201405..3202679	12	3201405	3202679	+	56.3937	4.42299	62.8628	50.3806	56.1763	56.5657	55.983	No	Yes
6118380..6119575	5	6118380	6119575	+	56.2429	4.11561	60.2052	51.6754	58.0508	59.3293	51.9538	No	No
60956662..60957210	7	60956662	60957210	+	56.0448	4.75129	50.3797	53.0004	56.2215	57.8111	62.8114	No	Yes
268007992..268008458	1	268007992	268008458	+	55.977	1.16359	56.5758	56.6336	53.9851	55.9054	56.7852	No	Yes
63398481..63398888	17	63398481	63398888	+	55.8349	6.76074	66.827	50.1661	51.3334	57.5765	53.2714	No	No
47758629..47759227	3	47758629	47759227	+	55.2088	4.92175	53.2372	62.8046	57.3928	51.4752	51.1343	No	No
32734657..32735189	13	32734657	32735189	+	54.9049	3.02651	53.1553	56.876	52.1835	53.0595	59.2502	No	Yes
1825795..1827589	3	1825795	1827589	+	54.8911	2.93178	54.6295	50.4379	55.2883	55.4684	58.6315	No	No
2055745..2056622	7	2055745	2056622	+	53.7398	2.6297	51.6075	54.0509	54.0433	57.7983	51.1992	No	Yes

## Sheet: (C) Exons
ID	Transcript ID	Chr	Start	End	Strand	Mean_allDays	St_Dev	D28M	D32M	D36M	D39M	D42M	PMR Blastocysts	PMR in Oocyte and Sperm
21652447..21652660	ENSSSCT00000000414	5	21652447	21652660	-	68.3544	2.06618	71.7459	67.5778	68.7007	67.3569	66.3906	No	Yes
21652946..21653089	ENSSSCT00000000414	5	21652946	21653089	-	68.3544	2.06618	71.7459	67.5778	68.7007	67.3569	66.3906	No	Yes
21653666..21653754	ENSSSCT00000000414	5	21653666	21653754	-	68.3544	2.06618	71.7459	67.5778	68.7007	67.3569	66.3906	No	Yes
21654535..21654736	ENSSSCT00000000414	5	21654535	21654736	-	68.3544	2.06618	71.7459	67.5778	68.7007	67.3569	66.3906	No	Yes
21655739..21655810	ENSSSCT00000000414	5	21655739	21655810	-	68.3544	2.06618	71.7459	67.5778	68.7007	67.3569	66.3906	No	Yes
21656013..21656092	ENSSSCT00000000414	5	21656013	21656092	-	68.3544	2.06618	71.7459	67.5778	68.7007	67.3569	66.3906	No	Yes
49454556..49457353	ENSSSCT00000040386	3	49454556	49457353	-	67.1193	2.95087	62.1496	66.7997	68.3055	69.491	68.8509	No	Yes
21123862..21124518	ENSSSCT00000060654	5	21123862	21124518	+	66.4783	3.53916	69.9589	67.7632	61.4456	68.9544	64.2696	No	No
121845395..121845580	ENSSSCT00000042042	13	121845395	121845580	-	66.1257	3.17074	66.0056	62.3146	63.7952	68.6922	69.8213	No	No
121847163..121847311	ENSSSCT00000042042	13	121847163	121847311	-	66.1257	3.17074	66.0056	62.3146	63.7952	68.6922	69.8213	No	No
121847784..121847824	ENSSSCT00000042042	13	121847784	121847824	-	66.1257	3.17074	66.0056	62.3146	63.7952	68.6922	69.8213	No	No
31882897..31882956	ENSSSCT00000057881	7	31882897	31882956	+	65.8267	3.05121	71.1583	64.7191	63.4983	64.4493	65.3085	No	Yes
31886286..31886395	ENSSSCT00000057881	7	31886286	31886395	+	65.8267	3.05121	71.1583	64.7191	63.4983	64.4493	65.3085	No	Yes
31886571..31886601	ENSSSCT00000061737	7	31886571	31886601	+	65.8267	3.05121	71.1583	64.7191	63.4983	64.4493	65.3085	No	Yes
31886978..31887026	ENSSSCT00000057881	7	31886978	31887026	+	65.8267	3.05121	71.1583	64.7191	63.4983	64.4493	65.3085	No	Yes
31887151..31887266	ENSSSCT00000057881	7	31887151	31887266	+	65.8267	3.05121	71.1583	64.7191	63.4983	64.4493	65.3085	No	Yes
118479797..118480091	ENSSSCT00000016899	9	118479797	118480091	+	65.7822	2.09878	69.4026	64.83	65.5184	64.012	65.1478	No	Yes
118481722..118481915	ENSSSCT00000016899	9	118481722	118481915	+	65.7822	2.09878	69.4026	64.83	65.5184	64.012	65.1478	No	Yes
59413734..59413744	ENSSSCT00000051969	17	59413734	59413744	-	65.7347	6.30201	66.2423	56.1922	63.5622	71.4462	71.2304	No	No
4951070..4951203	ENSSSCT00000061459	2	4951070	4951203	+	65.6871	3.05309	68.2071	68.402	66.8406	61.5367	63.4493	No	Yes
4952064..4952142	ENSSSCT00000061459	2	4952064	4952142	+	65.6871	3.05309	68.2071	68.402	66.8406	61.5367	63.4493	No	Yes
4952232..4953199	ENSSSCT00000061459	2	4952232	4953199	+	65.6871	3.05309	68.2071	68.402	66.8406	61.5367	63.4493	No	Yes
4953623..4953801	ENSSSCT00000041129	2	4953623	4953801	+	65.6871	3.05309	68.2071	68.402	66.8406	61.5367	63.4493	No	Yes
49668410..49668580	ENSSSCT00000055233	17	49668410	49668580	-	65.6221	5.88255	71.8789	63.3066	56.6613	68.8441	67.4197	No	No
49669034..49669094	ENSSSCT00000055233	17	49669034	49669094	-	65.6221	5.88255	71.8789	63.3066	56.6613	68.8441	67.4197	No	No
270445332..270445611	ENSSSCT00000006268	1	270445332	270445611	+	65.5674	5.62457	70.9554	65.187	61.4832	71.4406	58.7708	No	Yes
221836275..221836456	ENSSSCT00000005777	1	221836275	221836456	+	65.4583	2.98555	65.7626	62.9572	68.6681	67.9923	61.9113	No	Yes
120032207..120032324	ENSSSCT00000036673	15	120032207	120032324	-	65.3329	4.47493	70.3132	60.2248	63.7811	62.6101	69.7355	No	No
97891148..97891331	ENSSSCT00000039327	4	97891148	97891331	+	65.2788	5.21497	69.9329	61.3717	60.9874	62.1949	71.9069	No	Yes
97891614..97891793	ENSSSCT00000039327	4	97891614	97891793	+	65.2788	5.21497	69.9329	61.3717	60.9874	62.1949	71.9069	No	Yes
97892458..97892537	ENSSSCT00000039327	4	97892458	97892537	+	65.2788	5.21497	69.9329	61.3717	60.9874	62.1949	71.9069	No	Yes
97892458..97892755	ENSSSCT00000065538	4	97892458	97892755	+	65.2788	5.21497	69.9329	61.3717	60.9874	62.1949	71.9069	No	Yes
97892633..97892755	ENSSSCT00000039327	4	97892633	97892755	+	65.2788	5.21497	69.9329	61.3717	60.9874	62.1949	71.9069	No	Yes
97893035..97893128	ENSSSCT00000039327	4	97893035	97893128	+	65.2788	5.21497	69.9329	61.3717	60.9874	62.1949	71.9069	No	Yes
97893279..97893398	ENSSSCT00000039327	4	97893279	97893398	+	65.2788	5.21497	69.9329	61.3717	60.9874	62.1949	71.9069	No	Yes
23139396..23139557	ENSSSCT00000019064	12	23139396	23139557	+	65.1939	5.52712	69.5219	56.7063	62.4515	68.4391	68.8509	No	No
23141220..23143923	ENSSSCT00000019064	12	23141220	23143923	+	65.1939	5.52712	69.5219	56.7063	62.4515	68.4391	68.8509	No	No
45771137..45771290	ENSSSCT00000049389	12	45771137	45771290	-	65.1937	4.36097	70.9013	65.7113	65.8181	64.8819	58.6561	No	Yes
45771437..45771571	ENSSSCT00000049389	12	45771437	45771571	-	65.1937	4.36097	70.9013	65.7113	65.8181	64.8819	58.6561	No	Yes
45771690..45771802	ENSSSCT00000049389	12	45771690	45771802	-	65.1937	4.36097	70.9013	65.7113	65.8181	64.8819	58.6561	No	Yes
45772239..45772337	ENSSSCT00000049389	12	45772239	45772337	-	65.1937	4.36097	70.9013	65.7113	65.8181	64.8819	58.6561	No	Yes
7249372..7251073	ENSSSCT00000052716	5	7249372	7251073	+	65.1084	3.51686	62.9618	69.2289	63.7355	68.401	61.2148	No	No
7250262..7251073	ENSSSCT00000000073	5	7250262	7251073	+	65.1084	3.51686	62.9618	69.2289	63.7355	68.401	61.2148	No	No
7251574..7251741	ENSSSCT00000052716	5	7251574	7251741	+	65.1084	3.51686	62.9618	69.2289	63.7355	68.401	61.2148	No	No
7252704..7252936	ENSSSCT00000052716	5	7252704	7252936	+	65.1084	3.51686	62.9618	69.2289	63.7355	68.401	61.2148	No	No
88939230..88939356	ENSSSCT00000011361	14	88939230	88939356	-	65.0444	5.66649	70.6696	57.3389	61.6522	65.4424	70.1192	No	No
88939819..88939847	ENSSSCT00000037981	14	88939819	88939847	-	65.0444	5.66649	70.6696	57.3389	61.6522	65.4424	70.1192	No	No
88941319..88941338	ENSSSCT00000011361	14	88941319	88941338	-	65.0444	5.66649	70.6696	57.3389	61.6522	65.4424	70.1192	No	No
55860457..55864941	ENSSSCT00000027719	9	55860457	55864941	+	64.9979	2.62437	64.2285	68.6644	62.0645	66.5825	63.4493	No	No
196207406..196210228	ENSSSCT00000065785	13	196207406	196210228	-	64.9859	4.38498	65.6288	57.4973	65.7552	67.1973	68.8509	No	No
118649150..118653130	ENSSSCT00000026733	9	118649150	118653130	-	64.837	5.10595	70.3132	59.8926	64.1884	59.9245	69.8664	No	Yes
118652892..118653130	ENSSSCT00000016900	9	118652892	118653130	-	64.837	5.10595	70.3132	59.8926	64.1884	59.9245	69.8664	No	Yes
83505604..83505777	ENSSSCT00000028044	6	83505604	83505777	-	64.8183	4.08935	60.2685	68.8653	60.5669	67.6625	66.7285	No	No
83507214..83508007	ENSSSCT00000028044	6	83507214	83508007	-	64.8183	4.08935	60.2685	68.8653	60.5669	67.6625	66.7285	No	No
137379612..137379806	ENSSSCT00000005310	1	137379612	137379806	+	64.7889	6.21105	65.8929	68.0198	53.8489	67.332	68.8509	No	Yes
137384294..137384320	ENSSSCT00000005310	1	137384294	137384320	+	64.7889	6.21105	65.8929	68.0198	53.8489	67.332	68.8509	No	Yes
61967699..61967761	ENSSSCT00000045230	17	61967699	61967761	+	64.742	4.07373	67.5094	67.2002	57.6278	66.0638	65.3085	No	No
110796761..110797302	ENSSSCT00000055107	4	110796761	110797302	+	64.6232	3.39815	68.3407	60.1721	62.1373	65.4599	67.006	No	Yes
58961422..58961455	ENSSSCT00000039847	9	58961422	58961455	+	64.579	5.11521	68.7296	57.3833	61.9788	64.8561	69.9472	No	Yes
60881979..60882277	ENSSSCT00000015145	2	60881979	60882277	-	64.4809	3.2673	65.0628	67.1959	58.8738	64.9716	66.3003	No	No
60881979..60882262	ENSSSCT00000045132	2	60881979	60882262	-	64.4809	3.2673	65.0628	67.1959	58.8738	64.9716	66.3003	No	No
48796959..48797077	ENSSSCT00000064915	15	48796959	48797077	+	64.4808	5.01099	57.5444	67.862	62.1147	70.4218	64.4614	No	No
135459333..135459573	ENSSSCT00000010124	8	135459333	135459573	+	64.4782	7.03444	65.3014	71.1332	59.1125	55.6135	71.2304	No	Yes
25024933..25025145	ENSSSCT00000019096	12	25024933	25025145	-	64.2322	5.70253	69.7272	58.5934	58.1394	64.951	69.7498	No	No
49712038..49712148	ENSSSCT00000049090	7	49712038	49712148	+	64.1996	4.33307	70.5832	64.1963	65.7352	59.6654	60.8181	No	No
267745399..267745451	ENSSSCT00000006165	1	267745399	267745451	+	64.1775	5.46132	61.8415	66.6726	63.3888	57.1848	71.8	No	No
16606977..16607162	ENSSSCT00000014494	2	16606977	16607162	-	63.9314	7.16554	64.5271	66.1515	52.0302	65.543	71.4054	No	Yes
16608736..16608879	ENSSSCT00000014494	2	16608736	16608879	-	63.9314	7.16554	64.5271	66.1515	52.0302	65.543	71.4054	No	Yes
31518905..31519105	ENSSSCT00000053846	8	31518905	31519105	-	63.8419	5.48837	69.7272	63.993	64.3076	66.2685	54.9131	No	Yes
31522212..31522419	ENSSSCT00000053846	8	31522212	31522419	-	63.8419	5.48837	69.7272	63.993	64.3076	66.2685	54.9131	No	Yes
31522212..31522416	ENSSSCT00000042292	8	31522212	31522416	-	63.8419	5.48837	69.7272	63.993	64.3076	66.2685	54.9131	No	Yes
142826780..142826860	ENSSSCT00000005341	1	142826780	142826860	-	63.7236	5.28074	66.9638	59.4105	56.7055	68.2465	67.2918	No	Yes
69251213..69251250	ENSSSCT00000048766	2	69251213	69251250	+	63.7088	6.49407	70.2473	59.5798	58.5032	58.8665	71.3472	No	Yes
69251333..69251404	ENSSSCT00000048766	2	69251333	69251404	+	63.7088	6.49407	70.2473	59.5798	58.5032	58.8665	71.3472	No	Yes
69252584..69252634	ENSSSCT00000048766	2	69252584	69252634	+	63.7088	6.49407	70.2473	59.5798	58.5032	58.8665	71.3472	No	Yes
69252808..69252921	ENSSSCT00000048766	2	69252808	69252921	+	63.7088	6.49407	70.2473	59.5798	58.5032	58.8665	71.3472	No	Yes
69254416..69254884	ENSSSCT00000014898	2	69254416	69254884	+	63.7088	6.49407	70.2473	59.5798	58.5032	58.8665	71.3472	No	Yes
132302231..132302426	ENSSSCT00000062669	14	132302231	132302426	+	63.6539	5.62116	71.4022	66.0263	57.7503	64.459	58.6315	No	No
132302380..132302426	ENSSSCT00000003305	14	132302380	132302426	+	63.6539	5.62116	71.4022	66.0263	57.7503	64.459	58.6315	No	No
105519072..105519175	ENSSSCT00000056235	4	105519072	105519175	+	63.6518	4.22726	62.447	69.025	57.9571	66.3593	62.4703	No	Yes
96172499..96172619	ENSSSCT00000009251	3	96172499	96172619	-	63.6217	5.9607	69.4554	59.898	55.1696	67.9488	65.6366	No	Yes
152530356..152530535	ENSSSCT00000031115	6	152530356	152530535	+	63.6192	6.59055	69.8522	63.1951	54.4392	60.5742	70.0352	No	Yes
7331077..7331169	ENSSSCT00000014229	2	7331077	7331169	+	63.4675	2.81306	66.4981	59.0267	64.1106	62.8409	64.8611	No	Yes
7331249..7331333	ENSSSCT00000014229	2	7331249	7331333	+	63.4675	2.81306	66.4981	59.0267	64.1106	62.8409	64.8611	No	Yes
7331694..7331790	ENSSSCT00000014229	2	7331694	7331790	+	63.4675	2.81306	66.4981	59.0267	64.1106	62.8409	64.8611	No	Yes
25321494..25321597	ENSSSCT00000020046	13	25321494	25321597	+	63.451	4.9564	66.5961	66.6265	55.9128	67.2787	60.8408	No	Yes
38651371..38651842	ENSSSCT00000024685	17	38651371	38651842	-	63.4395	5.15676	62.7801	65.7637	58.0941	70.9888	59.5708	No	Yes
1500732..1503112	ENSSSCT00000027970	1	1500732	1503112	+	63.4364	6.01567	62.2872	64.9869	63.2271	54.945	71.7358	No	No
10644685..10649401	ENSSSCT00000014335	2	10644685	10649401	-	63.4017	4.76041	66.9638	56.0186	61.2	66.8934	65.9328	No	No
47985554..47985926	ENSSSCT00000018199	18	47985554	47985926	-	63.3902	3.4677	57.4037	63.9135	64.8132	66.3593	64.4614	No	No
47987821..47988143	ENSSSCT00000044922	18	47987821	47988143	-	63.3902	3.4677	57.4037	63.9135	64.8132	66.3593	64.4614	No	No
47988062..47988143	ENSSSCT00000018199	18	47988062	47988143	-	63.3902	3.4677	57.4037	63.9135	64.8132	66.3593	64.4614	No	No
26076299..26076398	ENSSSCT00000030156	3	26076299	26076398	-	63.3689	3.67138	68.2071	63.5611	58.2686	64.8967	61.9113	No	Yes
45307150..45307163	ENSSSCT00000037572	6	45307150	45307163	+	63.3536	6.13462	65.0144	65.1543	53.3603	63.2039	70.0352	No	Yes
45307259..45307274	ENSSSCT00000037572	6	45307259	45307274	+	63.3536	6.13462	65.0144	65.1543	53.3603	63.2039	70.0352	No	Yes
45307535..45307676	ENSSSCT00000003223	6	45307535	45307676	+	63.3536	6.13462	65.0144	65.1543	53.3603	63.2039	70.0352	No	Yes
45307535..45307685	ENSSSCT00000040952	6	45307535	45307685	+	63.3536	6.13462	65.0144	65.1543	53.3603	63.2039	70.0352	No	Yes
45308057..45308081	ENSSSCT00000003223	6	45308057	45308081	+	63.3536	6.13462	65.0144	65.1543	53.3603	63.2039	70.0352	No	Yes
45308518..45308665	ENSSSCT00000040952	6	45308518	45308665	+	63.3536	6.13462	65.0144	65.1543	53.3603	63.2039	70.0352	No	Yes
45308533..45308643	ENSSSCT00000037572	6	45308533	45308643	+	63.3536	6.13462	65.0144	65.1543	53.3603	63.2039	70.0352	No	Yes
45308533..45308665	ENSSSCT00000003223	6	45308533	45308665	+	63.3536	6.13462	65.0144	65.1543	53.3603	63.2039	70.0352	No	Yes
45308890..45309051	ENSSSCT00000003223	6	45308890	45309051	+	63.3536	6.13462	65.0144	65.1543	53.3603	63.2039	70.0352	No	Yes
45308890..45309048	ENSSSCT00000040952	6	45308890	45309048	+	63.3536	6.13462	65.0144	65.1543	53.3603	63.2039	70.0352	No	Yes
45309200..45309423	ENSSSCT00000003224	6	45309200	45309423	-	63.3536	6.13462	65.0144	65.1543	53.3603	63.2039	70.0352	No	Yes
59135328..59136084	ENSSSCT00000019627	12	59135328	59136084	-	63.3097	5.39378	58.6226	62.0494	58.1631	67.3089	70.4043	No	No
59135892..59136084	ENSSSCT00000063250	12	59135892	59136084	-	63.3097	5.39378	58.6226	62.0494	58.1631	67.3089	70.4043	No	No
59135992..59136084	ENSSSCT00000038914	12	59135992	59136084	-	63.3097	5.39378	58.6226	62.0494	58.1631	67.3089	70.4043	No	No
88251822..88256634	ENSSSCT00000047012	6	88251822	88256634	-	63.3001	4.73128	58.6226	66.0082	61.4173	60.2581	70.1942	No	No
61462751..61462822	ENSSSCT00000038285	2	61462751	61462822	-	63.2579	6.49045	66.3177	61.7659	53.138	64.5396	70.5284	No	Yes
61463386..61463504	ENSSSCT00000038285	2	61463386	61463504	-	63.2579	6.49045	66.3177	61.7659	53.138	64.5396	70.5284	No	Yes
61465854..61465988	ENSSSCT00000038285	2	61465854	61465988	-	63.2579	6.49045	66.3177	61.7659	53.138	64.5396	70.5284	No	Yes
65762261..65762382	ENSSSCT00000064707	9	65762261	65762382	+	63.1992	7.13005	62.7801	67.9379	51.937	70.5295	62.8114	No	No
65762898..65763054	ENSSSCT00000064707	9	65762898	65763054	+	63.1992	7.13005	62.7801	67.9379	51.937	70.5295	62.8114	No	No
65763536..65763686	ENSSSCT00000064707	9	65763536	65763686	+	63.1992	7.13005	62.7801	67.9379	51.937	70.5295	62.8114	No	No
9803273..9804104	ENSSSCT00000042449	5	9803273	9804104	+	63.1954	4.29272	68.0558	66.1221	58.315	64.3383	59.1461	No	Yes
9803599..9804104	ENSSSCT00000000119	5	9803599	9804104	+	63.1954	4.29272	68.0558	66.1221	58.315	64.3383	59.1461	No	Yes
9804945..9809287	ENSSSCT00000064883	5	9804945	9809287	-	63.1954	4.29272	68.0558	66.1221	58.315	64.3383	59.1461	No	Yes
6865373..6866789	ENSSSCT00000014204	2	6865373	6866789	-	63.174	5.72207	56.452	59.5385	62.3665	66.5671	70.9458	No	Yes
46512118..46512834	ENSSSCT00000040411	9	46512118	46512834	+	63.1679	4.8775	57.533	69.5265	59.8124	66.5152	62.4523	No	Yes
46512783..46513843	ENSSSCT00000016482	9	46512783	46513843	-	63.1679	4.8775	57.533	69.5265	59.8124	66.5152	62.4523	No	Yes
46512787..46513843	ENSSSCT00000034249	9	46512787	46513843	-	63.1679	4.8775	57.533	69.5265	59.8124	66.5152	62.4523	No	Yes
46514871..46515542	ENSSSCT00000034703	9	46514871	46515542	-	63.1679	4.8775	57.533	69.5265	59.8124	66.5152	62.4523	No	Yes
47415956..47416000	ENSSSCT00000050701	14	47415956	47416000	-	63.1656	5.49927	57.4397	57.4577	64.4017	69.2835	67.2455	No	Yes
47416263..47416339	ENSSSCT00000050701	14	47416263	47416339	-	63.1656	5.49927	57.4397	57.4577	64.4017	69.2835	67.2455	No	Yes
47417770..47417929	ENSSSCT00000050701	14	47417770	47417929	-	63.1656	5.49927	57.4397	57.4577	64.4017	69.2835	67.2455	No	Yes
47417770..47417935	ENSSSCT00000010965	14	47417770	47417935	-	63.1656	5.49927	57.4397	57.4577	64.4017	69.2835	67.2455	No	Yes
47421073..47421277	ENSSSCT00000062613	14	47421073	47421277	-	63.1656	5.49927	57.4397	57.4577	64.4017	69.2835	67.2455	No	Yes
121242977..121243057	ENSSSCT00000025671	14	121242977	121243057	+	63.1114	7.74184	69.7029	58.6021	51.6481	67.2767	68.3273	No	Yes
121244962..121244996	ENSSSCT00000025671	14	121244962	121244996	+	63.1114	7.74184	69.7029	58.6021	51.6481	67.2767	68.3273	No	Yes
121245034..121245613	ENSSSCT00000025671	14	121245034	121245613	+	63.1114	7.74184	69.7029	58.6021	51.6481	67.2767	68.3273	No	Yes
30682558..30682696	ENSSSCT00000007802	17	30682558	30682696	+	62.9786	6.76378	70.4027	56.938	56.9467	60.602	70.004	No	No
38944895..38945126	ENSSSCT00000050183	3	38944895	38945126	+	62.9726	7.03508	68.8759	62.372	51.0943	66.1056	66.4151	No	Yes
38944895..38945135	ENSSSCT00000028537	3	38944895	38945135	+	62.9726	7.03508	68.8759	62.372	51.0943	66.1056	66.4151	No	Yes
38945554..38945577	ENSSSCT00000050183	3	38945554	38945577	+	62.9726	7.03508	68.8759	62.372	51.0943	66.1056	66.4151	No	Yes
38946666..38946796	ENSSSCT00000028537	3	38946666	38946796	+	62.9726	7.03508	68.8759	62.372	51.0943	66.1056	66.4151	No	Yes
38946680..38951526	ENSSSCT00000050183	3	38946680	38951526	+	62.9726	7.03508	68.8759	62.372	51.0943	66.1056	66.4151	No	Yes
38946680..38946796	ENSSSCT00000033336	3	38946680	38946796	+	62.9726	7.03508	68.8759	62.372	51.0943	66.1056	66.4151	No	Yes
38946981..38951526	ENSSSCT00000033336	3	38946981	38951526	+	62.9726	7.03508	68.8759	62.372	51.0943	66.1056	66.4151	No	Yes
38946981..38947014	ENSSSCT00000008727	3	38946981	38947014	+	62.9726	7.03508	68.8759	62.372	51.0943	66.1056	66.4151	No	Yes
38946981..38947029	ENSSSCT00000028537	3	38946981	38947029	+	62.9726	7.03508	68.8759	62.372	51.0943	66.1056	66.4151	No	Yes
56530154..56530274	ENSSSCT00000026360	6	56530154	56530274	-	62.9638	4.40837	60.3776	63.7966	65.0555	57.0536	68.5358	No	Yes
56532810..56533207	ENSSSCT00000053773	6	56532810	56533207	+	62.9638	4.40837	60.3776	63.7966	65.0555	57.0536	68.5358	No	Yes
56532810..56533013	ENSSSCT00000051825	6	56532810	56533013	+	62.9638	4.40837	60.3776	63.7966	65.0555	57.0536	68.5358	No	Yes
56533139..56533207	ENSSSCT00000051825	6	56533139	56533207	+	62.9638	4.40837	60.3776	63.7966	65.0555	57.0536	68.5358	No	Yes
56533769..56533928	ENSSSCT00000053773	6	56533769	56533928	+	62.9638	4.40837	60.3776	63.7966	65.0555	57.0536	68.5358	No	Yes
23688308..23692810	ENSSSCT00000019652	12	23688308	23692810	-	62.9336	4.50002	67.9239	60.0251	65.8342	64.104	56.781	No	Yes
98111321..98111493	ENSSSCT00000025723	4	98111321	98111493	+	62.9143	6.12308	68.7296	63.0941	69.2161	56.1328	57.3992	No	Yes
98112315..98112424	ENSSSCT00000007271	4	98112315	98112424	+	62.9143	6.12308	68.7296	63.0941	69.2161	56.1328	57.3992	No	Yes
98112897..98113012	ENSSSCT00000025723	4	98112897	98113012	+	62.9143	6.12308	68.7296	63.0941	69.2161	56.1328	57.3992	No	Yes
98113318..98113382	ENSSSCT00000025723	4	98113318	98113382	+	62.9143	6.12308	68.7296	63.0941	69.2161	56.1328	57.3992	No	Yes
98113540..98113597	ENSSSCT00000025723	4	98113540	98113597	+	62.9143	6.12308	68.7296	63.0941	69.2161	56.1328	57.3992	No	Yes
98113954..98114056	ENSSSCT00000025723	4	98113954	98114056	+	62.9143	6.12308	68.7296	63.0941	69.2161	56.1328	57.3992	No	Yes
98114282..98114373	ENSSSCT00000025723	4	98114282	98114373	+	62.9143	6.12308	68.7296	63.0941	69.2161	56.1328	57.3992	No	Yes
98114583..98114703	ENSSSCT00000025723	4	98114583	98114703	+	62.9143	6.12308	68.7296	63.0941	69.2161	56.1328	57.3992	No	Yes
98114894..98114983	ENSSSCT00000025723	4	98114894	98114983	+	62.9143	6.12308	68.7296	63.0941	69.2161	56.1328	57.3992	No	Yes
98115287..98115505	ENSSSCT00000025723	4	98115287	98115505	+	62.9143	6.12308	68.7296	63.0941	69.2161	56.1328	57.3992	No	Yes
25181162..25181411	ENSSSCT00000001638	7	25181162	25181411	-	62.9046	4.68677	63.9255	59.9995	57.8221	70.1484	62.6275	No	No
25182542..25182954	ENSSSCT00000001638	7	25182542	25182954	-	62.9046	4.68677	63.9255	59.9995	57.8221	70.1484	62.6275	No	No
163619101..163620248	ENSSSCT00000038660	6	163619101	163620248	-	62.9045	2.51507	59.8599	66.8563	62.8928	62.3708	62.5429	No	No
19476882..19477039	ENSSSCT00000022417	6	19476882	19477039	+	62.8929	4.50152	63.8659	61.0815	62.2115	69.785	57.5207	No	Yes
19477609..19477726	ENSSSCT00000022417	6	19477609	19477726	+	62.8929	4.50152	63.8659	61.0815	62.2115	69.785	57.5207	No	Yes
19478534..19478651	ENSSSCT00000022417	6	19478534	19478651	+	62.8929	4.50152	63.8659	61.0815	62.2115	69.785	57.5207	No	Yes
121888699..121888783	ENSSSCT00000005131	1	121888699	121888783	+	62.8562	4.60937	62.7801	66.1843	56.7619	68.3223	60.2325	No	Yes
237575058..237579234	ENSSSCT00000038057	1	237575058	237579234	-	62.7595	10.4779	51.1979	70.8601	51.374	70.0995	70.2662	No	Yes
237575060..237581703	ENSSSCT00000059450	1	237575060	237581703	-	62.7595	10.4779	51.1979	70.8601	51.374	70.0995	70.2662	No	Yes
134564466..134564548	ENSSSCT00000037605	2	134564466	134564548	+	62.7117	5.30457	69.9632	56.4828	58.8733	63.0075	65.2317	No	Yes
264298505..264303686	ENSSSCT00000006137	1	264298505	264303686	+	62.6634	7.56465	51.0431	59.5159	65.298	67.425	70.0352	No	Yes
264300343..264304042	ENSSSCT00000066386	1	264300343	264304042	-	62.6634	7.56465	51.0431	59.5159	65.298	67.425	70.0352	No	Yes
264300993..264304042	ENSSSCT00000046032	1	264300993	264304042	-	62.6634	7.56465	51.0431	59.5159	65.298	67.425	70.0352	No	Yes
264300994..264304042	ENSSSCT00000006138	1	264300994	264304042	-	62.6634	7.56465	51.0431	59.5159	65.298	67.425	70.0352	No	Yes
264300997..264304042	ENSSSCT00000060293	1	264300997	264304042	-	62.6634	7.56465	51.0431	59.5159	65.298	67.425	70.0352	No	Yes
264302851..264304042	ENSSSCT00000053295	1	264302851	264304042	-	62.6634	7.56465	51.0431	59.5159	65.298	67.425	70.0352	No	Yes
19871857..19871941	ENSSSCT00000003107	6	19871857	19871941	+	62.6567	7.7612	71.1183	57.0483	60.838	53.9525	70.3262	No	Yes
19872974..19873076	ENSSSCT00000003107	6	19872974	19873076	+	62.6567	7.7612	71.1183	57.0483	60.838	53.9525	70.3262	No	Yes
48825143..48825547	ENSSSCT00000049234	14	48825143	48825547	+	62.6311	2.92522	63.3267	63.4217	64.9945	63.8784	57.5343	No	Yes
48828405..48828836	ENSSSCT00000038388	14	48828405	48828836	+	62.6311	2.92522	63.3267	63.4217	64.9945	63.8784	57.5343	No	Yes
79438060..79438182	ENSSSCT00000003903	6	79438060	79438182	-	62.6283	4.32717	60.2685	69.144	58.3938	64.7819	60.5532	No	No
142129121..142129335	ENSSSCT00000015693	2	142129121	142129335	+	62.5879	5.74905	61.253	61.2606	56.0053	62.5953	71.8255	No	No
142129121..142129339	ENSSSCT00000060127	2	142129121	142129339	+	62.5879	5.74905	61.253	61.2606	56.0053	62.5953	71.8255	No	No
142129631..142129829	ENSSSCT00000015693	2	142129631	142129829	+	62.5879	5.74905	61.253	61.2606	56.0053	62.5953	71.8255	No	No
142129668..142129829	ENSSSCT00000060127	2	142129668	142129829	+	62.5879	5.74905	61.253	61.2606	56.0053	62.5953	71.8255	No	No
142130110..142130224	ENSSSCT00000015693	2	142130110	142130224	+	62.5879	5.74905	61.253	61.2606	56.0053	62.5953	71.8255	No	No
142130635..142130691	ENSSSCT00000015693	2	142130635	142130691	+	62.5879	5.74905	61.253	61.2606	56.0053	62.5953	71.8255	No	No
8662930..8663142	ENSSSCT00000008414	3	8662930	8663142	+	62.5578	6.47353	70.4659	63.9623	60.7332	64.8032	52.8241	No	No
8663620..8663762	ENSSSCT00000008414	3	8663620	8663762	+	62.5578	6.47353	70.4659	63.9623	60.7332	64.8032	52.8241	No	No
8664102..8664350	ENSSSCT00000008414	3	8664102	8664350	+	62.5578	6.47353	70.4659	63.9623	60.7332	64.8032	52.8241	No	No
59869154..59870337	ENSSSCT00000043936	2	59869154	59870337	-	62.4822	6.28089	66.7163	53.2279	59.8942	63.2377	69.335	No	Yes
59869154..59869701	ENSSSCT00000015176	2	59869154	59869701	-	62.4822	6.28089	66.7163	53.2279	59.8942	63.2377	69.335	No	Yes
59870198..59870334	ENSSSCT00000015176	2	59870198	59870334	-	62.4822	6.28089	66.7163	53.2279	59.8942	63.2377	69.335	No	Yes
59872472..59872588	ENSSSCT00000043936	2	59872472	59872588	-	62.4822	6.28089	66.7163	53.2279	59.8942	63.2377	69.335	No	Yes
26323056..26329492	ENSSSCT00000041638	13	26323056	26329492	+	62.3369	5.89225	62.2412	64.7206	53.233	69.4242	62.0657	No	Yes
26323056..26329495	ENSSSCT00000044927	13	26323056	26329495	+	62.3369	5.89225	62.2412	64.7206	53.233	69.4242	62.0657	No	Yes
5735176..5736118	ENSSSCT00000061560	9	5735176	5736118	-	62.2907	5.45429	71.9813	59.9934	59.1191	59.5306	60.8294	No	Yes
7845341..7845545	ENSSSCT00000014247	2	7845341	7845545	-	62.2672	3.76602	67.4585	58.722	60.3171	65.0043	59.8342	No	Yes
110274219..110274501	ENSSSCT00000023075	3	110274219	110274501	-	62.2587	6.18261	66.9638	67.0305	52.2591	64.5026	60.5374	No	No
110274926..110275040	ENSSSCT00000023075	3	110274926	110275040	-	62.2587	6.18261	66.9638	67.0305	52.2591	64.5026	60.5374	No	No
110274926..110275068	ENSSSCT00000029339	3	110274926	110275068	-	62.2587	6.18261	66.9638	67.0305	52.2591	64.5026	60.5374	No	No
1063960..1068657	ENSSSCT00000056160	12	1063960	1068657	+	62.2449	3.63902	62.0164	62.6423	56.9777	62.3425	67.2455	No	Yes
97521414..97521543	ENSSSCT00000007252	4	97521414	97521543	+	62.2238	5.13741	60.2685	66.4718	57.7957	57.7319	68.8509	No	No
97521676..97521756	ENSSSCT00000007252	4	97521676	97521756	+	62.2238	5.13741	60.2685	66.4718	57.7957	57.7319	68.8509	No	No
97522757..97522901	ENSSSCT00000007252	4	97522757	97522901	+	62.2238	5.13741	60.2685	66.4718	57.7957	57.7319	68.8509	No	No
97523055..97523197	ENSSSCT00000007252	4	97523055	97523197	+	62.2238	5.13741	60.2685	66.4718	57.7957	57.7319	68.8509	No	No
9689126..9689218	ENSSSCT00000033081	3	9689126	9689218	+	62.216	5.34308	56.5265	64.5162	56.7093	64.8416	68.4862	No	No
76289789..76291290	ENSSSCT00000014705	2	76289789	76291290	+	62.1983	5.30787	63.4851	59.5076	55.7539	62.1558	70.0892	No	No
76293145..76293691	ENSSSCT00000014704	2	76293145	76293691	-	62.1983	5.30787	63.4851	59.5076	55.7539	62.1558	70.0892	No	No
76293791..76293877	ENSSSCT00000014704	2	76293791	76293877	-	62.1983	5.30787	63.4851	59.5076	55.7539	62.1558	70.0892	No	No
76294268..76294441	ENSSSCT00000014704	2	76294268	76294441	-	62.1983	5.30787	63.4851	59.5076	55.7539	62.1558	70.0892	No	No
83149329..83149526	ENSSSCT00000059955	1	83149329	83149526	+	62.1879	1.85721	64.7829	61.6527	61.1714	60.054	63.2786	No	Yes
83153574..83153665	ENSSSCT00000059955	1	83153574	83153665	+	62.1879	1.85721	64.7829	61.6527	61.1714	60.054	63.2786	No	Yes
41544200..41544227	ENSSSCT00000030282	2	41544200	41544227	-	62.1764	5.76099	71.4022	57.2177	61.0156	63.5286	57.7181	No	Yes
169152174..169152457	ENSSSCT00000052709	6	169152174	169152457	-	62.1727	6.41506	65.3014	67.1017	53.871	56.7457	67.8435	No	No
169152178..169152212	ENSSSCT00000004392	6	169152178	169152212	-	62.1727	6.41506	65.3014	67.1017	53.871	56.7457	67.8435	No	No
169152347..169152457	ENSSSCT00000004392	6	169152347	169152457	-	62.1727	6.41506	65.3014	67.1017	53.871	56.7457	67.8435	No	No
52871796..52871965	ENSSSCT00000050367	12	52871796	52871965	+	62.1694	5.02403	69.2636	58.7642	58.9158	58.1861	65.7174	No	Yes
52871796..52872910	ENSSSCT00000052314	12	52871796	52872910	+	62.1694	5.02403	69.2636	58.7642	58.9158	58.1861	65.7174	No	Yes
52872047..52872188	ENSSSCT00000021214	12	52872047	52872188	+	62.1694	5.02403	69.2636	58.7642	58.9158	58.1861	65.7174	No	Yes
52872289..52872399	ENSSSCT00000050367	12	52872289	52872399	+	62.1694	5.02403	69.2636	58.7642	58.9158	58.1861	65.7174	No	Yes
52872551..52872695	ENSSSCT00000050367	12	52872551	52872695	+	62.1694	5.02403	69.2636	58.7642	58.9158	58.1861	65.7174	No	Yes
52872772..52872910	ENSSSCT00000050367	12	52872772	52872910	+	62.1694	5.02403	69.2636	58.7642	58.9158	58.1861	65.7174	No	Yes
52873045..52873135	ENSSSCT00000050367	12	52873045	52873135	+	62.1694	5.02403	69.2636	58.7642	58.9158	58.1861	65.7174	No	Yes
52873045..52873480	ENSSSCT00000052314	12	52873045	52873480	+	62.1694	5.02403	69.2636	58.7642	58.9158	58.1861	65.7174	No	Yes
52873188..52873330	ENSSSCT00000020559	12	52873188	52873330	+	62.1694	5.02403	69.2636	58.7642	58.9158	58.1861	65.7174	No	Yes
52873400..52873480	ENSSSCT00000050367	12	52873400	52873480	+	62.1694	5.02403	69.2636	58.7642	58.9158	58.1861	65.7174	No	Yes
52873579..52874874	ENSSSCT00000050367	12	52873579	52874874	+	62.1694	5.02403	69.2636	58.7642	58.9158	58.1861	65.7174	No	Yes
52873579..52874242	ENSSSCT00000052314	12	52873579	52874242	+	62.1694	5.02403	69.2636	58.7642	58.9158	58.1861	65.7174	No	Yes
52873579..52873893	ENSSSCT00000019541	12	52873579	52873893	+	62.1694	5.02403	69.2636	58.7642	58.9158	58.1861	65.7174	No	Yes
52873579..52874249	ENSSSCT00000032168	12	52873579	52874249	+	62.1694	5.02403	69.2636	58.7642	58.9158	58.1861	65.7174	No	Yes
11342732..11343141	ENSSSCT00000055702	14	11342732	11343141	-	62.1221	6.03275	63.1619	52.6941	60.6671	68.6321	65.4554	No	No
11344154..11344325	ENSSSCT00000055702	14	11344154	11344325	-	62.1221	6.03275	63.1619	52.6941	60.6671	68.6321	65.4554	No	No
11347199..11347348	ENSSSCT00000055702	14	11347199	11347348	-	62.1221	6.03275	63.1619	52.6941	60.6671	68.6321	65.4554	No	No
11347721..11347845	ENSSSCT00000055702	14	11347721	11347845	-	62.1221	6.03275	63.1619	52.6941	60.6671	68.6321	65.4554	No	No
127814796..127814892	ENSSSCT00000005191	1	127814796	127814892	+	62.0734	7.88593	70.9917	69.1178	59.3943	58.9098	51.9538	No	Yes
127815086..127815233	ENSSSCT00000005191	1	127815086	127815233	+	62.0734	7.88593	70.9917	69.1178	59.3943	58.9098	51.9538	No	Yes
127815887..127816061	ENSSSCT00000005191	1	127815887	127816061	+	62.0734	7.88593	70.9917	69.1178	59.3943	58.9098	51.9538	No	Yes
127816258..127816327	ENSSSCT00000005191	1	127816258	127816327	+	62.0734	7.88593	70.9917	69.1178	59.3943	58.9098	51.9538	No	Yes
127818694..127818867	ENSSSCT00000005191	1	127818694	127818867	+	62.0734	7.88593	70.9917	69.1178	59.3943	58.9098	51.9538	No	Yes
127819387..127819543	ENSSSCT00000005191	1	127819387	127819543	+	62.0734	7.88593	70.9917	69.1178	59.3943	58.9098	51.9538	No	Yes
127819819..127819944	ENSSSCT00000005191	1	127819819	127819944	+	62.0734	7.88593	70.9917	69.1178	59.3943	58.9098	51.9538	No	Yes
127821772..127821951	ENSSSCT00000005191	1	127821772	127821951	+	62.0734	7.88593	70.9917	69.1178	59.3943	58.9098	51.9538	No	Yes
57223817..57226409	ENSSSCT00000045478	7	57223817	57226409	-	62.067	7.04246	56.7614	64.5885	52.6558	67.4786	68.8509	No	Yes
57223850..57226409	ENSSSCT00000002094	7	57223850	57226409	-	62.067	7.04246	56.7614	64.5885	52.6558	67.4786	68.8509	No	Yes
57225248..57226409	ENSSSCT00000039519	7	57225248	57226409	-	62.067	7.04246	56.7614	64.5885	52.6558	67.4786	68.8509	No	Yes
36785607..36785764	ENSSSCT00000007945	17	36785607	36785764	+	62.0584	5.59714	70.9554	61.9619	56.2479	58.5742	62.5525	No	Yes
19009321..19009411	ENSSSCT00000050156	6	19009321	19009411	+	62.0413	5.16497	70.0052	56.8657	58.1394	62.0269	63.1692	No	Yes
19009577..19009640	ENSSSCT00000050156	6	19009577	19009640	+	62.0413	5.16497	70.0052	56.8657	58.1394	62.0269	63.1692	No	Yes
64973715..64973971	ENSSSCT00000012628	13	64973715	64973971	+	62.0384	4.6998	65.3014	56.6954	67.4759	63.001	57.7181	No	Yes
38641029..38642118	ENSSSCT00000001889	7	38641029	38642118	-	62.002	5.63494	65.3014	61.6641	60.3357	53.8579	68.8509	No	Yes
38641182..38642422	ENSSSCT00000001888	7	38641182	38642422	+	62.002	5.63494	65.3014	61.6641	60.3357	53.8579	68.8509	No	Yes
65247704..65248001	ENSSSCT00000054354	6	65247704	65248001	+	61.9923	4.88201	59.4365	59.9736	58.9588	60.9701	70.6226	No	No
65248588..65248787	ENSSSCT00000054354	6	65248588	65248787	+	61.9923	4.88201	59.4365	59.9736	58.9588	60.9701	70.6226	No	No
46242539..46243001	ENSSSCT00000029992	14	46242539	46243001	-	61.9764	9.2142	71.7422	63.5076	52.6879	52.2086	69.7355	No	No
46244128..46244159	ENSSSCT00000029992	14	46244128	46244159	-	61.9764	9.2142	71.7422	63.5076	52.6879	52.2086	69.7355	No	No
46244180..46244566	ENSSSCT00000029992	14	46244180	46244566	-	61.9764	9.2142	71.7422	63.5076	52.6879	52.2086	69.7355	No	No
240559232..240559386	ENSSSCT00000005918	1	240559232	240559386	-	61.9442	4.52968	60.8174	60.6165	57.1328	69.4173	61.7369	No	Yes
240560485..240560689	ENSSSCT00000005918	1	240560485	240560689	-	61.9442	4.52968	60.8174	60.6165	57.1328	69.4173	61.7369	No	Yes
51183171..51183315	ENSSSCT00000008167	17	51183171	51183315	-	61.9109	4.8006	60.3685	65.2141	58.945	56.6242	68.403	No	Yes
97941784..97941894	ENSSSCT00000057367	4	97941784	97941894	+	61.9074	6.95764	71.1493	62.7052	64.7478	58.3457	52.5891	No	Yes
97942474..97942579	ENSSSCT00000057367	4	97942474	97942579	+	61.9074	6.95764	71.1493	62.7052	64.7478	58.3457	52.5891	No	Yes
97942750..97942874	ENSSSCT00000057367	4	97942750	97942874	+	61.9074	6.95764	71.1493	62.7052	64.7478	58.3457	52.5891	No	Yes
97943606..97943872	ENSSSCT00000057367	4	97943606	97943872	+	61.9074	6.95764	71.1493	62.7052	64.7478	58.3457	52.5891	No	Yes
31159216..31163163	ENSSSCT00000058948	15	31159216	31163163	-	61.8824	5.80961	54.0431	61.0403	63.2599	70.2392	60.8294	No	Yes
47848738..47848939	ENSSSCT00000003296	6	47848738	47848939	+	61.8609	5.83162	66.3126	65.3119	52.1747	60.644	64.8611	No	No
47849240..47849423	ENSSSCT00000003296	6	47849240	47849423	+	61.8609	5.83162	66.3126	65.3119	52.1747	60.644	64.8611	No	No
138190345..138190584	ENSSSCT00000025970	13	138190345	138190584	-	61.8498	7.59905	67.5888	65.5361	54.1498	53.1233	68.8509	No	Yes
138193261..138193360	ENSSSCT00000062952	13	138193261	138193360	-	61.8498	7.59905	67.5888	65.5361	54.1498	53.1233	68.8509	No	Yes
138193372..138193429	ENSSSCT00000062952	13	138193372	138193429	-	61.8498	7.59905	67.5888	65.5361	54.1498	53.1233	68.8509	No	Yes
138193461..138193495	ENSSSCT00000062952	13	138193461	138193495	-	61.8498	7.59905	67.5888	65.5361	54.1498	53.1233	68.8509	No	Yes
138193531..138193542	ENSSSCT00000062952	13	138193531	138193542	-	61.8498	7.59905	67.5888	65.5361	54.1498	53.1233	68.8509	No	Yes
13804281..13804361	ENSSSCT00000042074	10	13804281	13804361	-	61.8403	6.05669	69.2391	57.8652	56.8021	57.6725	67.6226	No	Yes
75236672..75236759	ENSSSCT00000046051	7	75236672	75236759	-	61.8373	5.59229	67.4984	56.2361	55.7417	63.08	66.6304	No	Yes
75236967..75237062	ENSSSCT00000046051	7	75236967	75237062	-	61.8373	5.59229	67.4984	56.2361	55.7417	63.08	66.6304	No	Yes
75237522..75237611	ENSSSCT00000046051	7	75237522	75237611	-	61.8373	5.59229	67.4984	56.2361	55.7417	63.08	66.6304	No	Yes
75237691..75237767	ENSSSCT00000046051	7	75237691	75237767	-	61.8373	5.59229	67.4984	56.2361	55.7417	63.08	66.6304	No	Yes
75237999..75238073	ENSSSCT00000046051	7	75237999	75238073	-	61.8373	5.59229	67.4984	56.2361	55.7417	63.08	66.6304	No	Yes
75238174..75238245	ENSSSCT00000046051	7	75238174	75238245	-	61.8373	5.59229	67.4984	56.2361	55.7417	63.08	66.6304	No	Yes
75238488..75238586	ENSSSCT00000046051	7	75238488	75238586	-	61.8373	5.59229	67.4984	56.2361	55.7417	63.08	66.6304	No	Yes
75238799..75238915	ENSSSCT00000046051	7	75238799	75238915	-	61.8373	5.59229	67.4984	56.2361	55.7417	63.08	66.6304	No	Yes
75239000..75239060	ENSSSCT00000046051	7	75239000	75239060	-	61.8373	5.59229	67.4984	56.2361	55.7417	63.08	66.6304	No	Yes
41843919..41844023	ENSSSCT00000008042	17	41843919	41844023	+	61.8149	6.26888	69.5293	57.1649	54.4734	66.5045	61.4023	No	No
164130404..164130505	ENSSSCT00000027580	1	164130404	164130505	-	61.8004	8.34448	71.1493	57.5514	59.1666	51.5373	69.5975	No	Yes
13849051..13849415	ENSSSCT00000031630	10	13849051	13849415	-	61.7881	5.10911	62.447	67.3729	65.9637	57.3101	55.8467	No	No
13850746..13850989	ENSSSCT00000031630	10	13850746	13850989	-	61.7881	5.10911	62.447	67.3729	65.9637	57.3101	55.8467	No	No
207355775..207356185	ENSSSCT00000059294	13	207355775	207356185	+	61.7663	4.37192	68.5686	58.83	57.7007	60.283	63.4493	No	No
43258297..43258483	ENSSSCT00000054710	Y	43258297	43258483	+	61.7465	4.57565	65.6257	63.8655	53.9398	61.7486	63.5531	No	No
26258594..26258674	ENSSSCT00000034265	12	26258594	26258674	+	61.7201	5.03411	61.3368	68.101	57.3895	56.3942	65.3789	No	Yes
26258777..26258855	ENSSSCT00000034265	12	26258777	26258855	+	61.7201	5.03411	61.3368	68.101	57.3895	56.3942	65.3789	No	Yes
26259374..26259477	ENSSSCT00000034265	12	26259374	26259477	+	61.7201	5.03411	61.3368	68.101	57.3895	56.3942	65.3789	No	Yes
26259584..26259767	ENSSSCT00000034265	12	26259584	26259767	+	61.7201	5.03411	61.3368	68.101	57.3895	56.3942	65.3789	No	Yes
26259942..26260065	ENSSSCT00000034265	12	26259942	26260065	+	61.7201	5.03411	61.3368	68.101	57.3895	56.3942	65.3789	No	Yes
59983250..59983320	ENSSSCT00000019641	12	59983250	59983320	-	61.7142	5.59109	64.8614	56.9859	54.5433	64.8532	67.327	No	Yes
26082585..26087764	ENSSSCT00000040625	13	26082585	26087764	-	61.6935	3.99124	58.6226	66.2858	57.9628	59.8961	65.7	No	Yes
13757488..13757680	ENSSSCT00000011875	10	13757488	13757680	+	61.6886	6.40589	67.7051	65.8909	60.4813	51.3424	63.0236	No	Yes
43932491..43932580	ENSSSCT00000010913	14	43932491	43932580	+	61.6506	5.83374	62.1496	53.8518	60.2245	61.8329	70.1942	No	Yes
43932603..43932656	ENSSSCT00000010913	14	43932603	43932656	+	61.6506	5.83374	62.1496	53.8518	60.2245	61.8329	70.1942	No	Yes
43936247..43936414	ENSSSCT00000010913	14	43936247	43936414	+	61.6506	5.83374	62.1496	53.8518	60.2245	61.8329	70.1942	No	Yes
43936807..43937002	ENSSSCT00000010913	14	43936807	43937002	+	61.6506	5.83374	62.1496	53.8518	60.2245	61.8329	70.1942	No	Yes
6790526..6790637	ENSSSCT00000023323	12	6790526	6790637	-	61.6462	7.23996	69.2194	55.8952	54.9301	69.6681	58.5182	No	No
27557323..27558090	ENSSSCT00000063096	6	27557323	27558090	+	61.643	8.26978	70.1972	60.5412	52.1695	69.9809	55.3262	No	Yes
27557323..27558091	ENSSSCT00000038134	6	27557323	27558091	+	61.643	8.26978	70.1972	60.5412	52.1695	69.9809	55.3262	No	Yes
27557323..27558089	ENSSSCT00000039224	6	27557323	27558089	+	61.643	8.26978	70.1972	60.5412	52.1695	69.9809	55.3262	No	Yes
48175055..48175188	ENSSSCT00000008139	17	48175055	48175188	+	61.6345	6.24588	53.8817	61.6205	57.2347	66.5846	68.8509	No	Yes
68834375..68836580	ENSSSCT00000000824	5	68834375	68836580	+	61.621	3.2	59.25	63.3046	57.9362	65.9714	61.643	No	Yes
137212210..137212396	ENSSSCT00000052489	15	137212210	137212396	+	61.6134	5.59935	68.9505	53.5533	59.9117	62.2024	63.4493	No	No
137212632..137212788	ENSSSCT00000052489	15	137212632	137212788	+	61.6134	5.59935	68.9505	53.5533	59.9117	62.2024	63.4493	No	No
128637303..128637520	ENSSSCT00000004155	6	128637303	128637520	+	61.6114	4.64857	62.2872	61.6483	54.7829	61.4561	67.8824	No	Yes
128637727..128637917	ENSSSCT00000004155	6	128637727	128637917	+	61.6114	4.64857	62.2872	61.6483	54.7829	61.4561	67.8824	No	Yes
128640555..128640664	ENSSSCT00000004155	6	128640555	128640664	+	61.6114	4.64857	62.2872	61.6483	54.7829	61.4561	67.8824	No	Yes
5467551..5468158	ENSSSCT00000057858	2	5467551	5468158	-	61.5936	3.80381	66.5877	57.3216	58.2426	62.8954	62.9206	No	No
98606709..98606814	ENSSSCT00000059293	7	98606709	98606814	+	61.5498	6.66121	54.4444	60.4519	56.2533	66.4801	70.1192	No	No
11401358..11403169	ENSSSCT00000058441	14	11401358	11403169	+	61.5278	6.46501	63.2714	66.2139	61.183	66.3451	50.6255	No	No
11401358..11401810	ENSSSCT00000025007	14	11401358	11401810	+	61.5278	6.46501	63.2714	66.2139	61.183	66.3451	50.6255	No	No
5100485..5100717	ENSSSCT00000050642	2	5100485	5100717	-	61.506	2.98947	62.5781	65.7171	59.6126	57.8701	61.7522	No	No
5101402..5101488	ENSSSCT00000050642	2	5101402	5101488	-	61.506	2.98947	62.5781	65.7171	59.6126	57.8701	61.7522	No	No
5101573..5101748	ENSSSCT00000050642	2	5101573	5101748	-	61.506	2.98947	62.5781	65.7171	59.6126	57.8701	61.7522	No	No
5101573..5102803	ENSSSCT00000062373	2	5101573	5102803	-	61.506	2.98947	62.5781	65.7171	59.6126	57.8701	61.7522	No	No
5101980..5102803	ENSSSCT00000050642	2	5101980	5102803	-	61.506	2.98947	62.5781	65.7171	59.6126	57.8701	61.7522	No	No
5101980..5102468	ENSSSCT00000014114	2	5101980	5102468	-	61.506	2.98947	62.5781	65.7171	59.6126	57.8701	61.7522	No	No
93616226..93616405	ENSSSCT00000062605	6	93616226	93616405	+	61.4891	6.35437	66.9638	58.3775	52.9877	60.6375	68.4789	No	No
93616574..93621636	ENSSSCT00000045663	6	93616574	93621636	-	61.4891	6.35437	66.9638	58.3775	52.9877	60.6375	68.4789	No	No
93616737..93616902	ENSSSCT00000062605	6	93616737	93616902	+	61.4891	6.35437	66.9638	58.3775	52.9877	60.6375	68.4789	No	No
98811724..98813599	ENSSSCT00000065940	7	98811724	98813599	-	61.4786	7.54561	67.5457	63.2319	50.8737	56.8909	68.8509	No	Yes
98813713..98813832	ENSSSCT00000065940	7	98813713	98813832	-	61.4786	7.54561	67.5457	63.2319	50.8737	56.8909	68.8509	No	Yes
28288774..28289211	ENSSSCT00000030014	6	28288774	28289211	+	61.4772	2.77604	58.6226	59.3809	60.5576	64.0936	64.7316	No	Yes
28293959..28295514	ENSSSCT00000026185	6	28293959	28295514	-	61.4772	2.77604	58.6226	59.3809	60.5576	64.0936	64.7316	No	Yes
74564830..74564902	ENSSSCT00000048578	2	74564830	74564902	-	61.4758	3.12945	58.6226	59.3817	66.5091	60.6234	62.2421	No	Yes
162285775..162285993	ENSSSCT00000062871	1	162285775	162285993	+	61.434	3.0611	60.9515	62.9568	59.0889	58.3062	65.8665	No	Yes
41120936..41121107	ENSSSCT00000023121	3	41120936	41121107	-	61.3938	6.08444	60.2052	61.697	58.4975	55.1902	71.379	No	No
41121284..41121393	ENSSSCT00000023121	3	41121284	41121393	-	61.3938	6.08444	60.2052	61.697	58.4975	55.1902	71.379	No	No
41121481..41121658	ENSSSCT00000023121	3	41121481	41121658	-	61.3938	6.08444	60.2052	61.697	58.4975	55.1902	71.379	No	No
41121798..41121890	ENSSSCT00000023121	3	41121798	41121890	-	61.3938	6.08444	60.2052	61.697	58.4975	55.1902	71.379	No	No
467457..467658	ENSSSCT00000039936	17	467457	467658	+	61.3766	5.0057	67.5197	56.0898	58.4907	58.9165	65.8665	No	Yes
468533..469083	ENSSSCT00000039936	17	468533	469083	+	61.3766	5.0057	67.5197	56.0898	58.4907	58.9165	65.8665	No	Yes
469493..469619	ENSSSCT00000039936	17	469493	469619	+	61.3766	5.0057	67.5197	56.0898	58.4907	58.9165	65.8665	No	Yes
470698..470809	ENSSSCT00000039936	17	470698	470809	+	61.3766	5.0057	67.5197	56.0898	58.4907	58.9165	65.8665	No	Yes
471879..472116	ENSSSCT00000039936	17	471879	472116	+	61.3766	5.0057	67.5197	56.0898	58.4907	58.9165	65.8665	No	Yes
474206..474675	ENSSSCT00000039936	17	474206	474675	+	61.3766	5.0057	67.5197	56.0898	58.4907	58.9165	65.8665	No	Yes
475327..475436	ENSSSCT00000039936	17	475327	475436	+	61.3766	5.0057	67.5197	56.0898	58.4907	58.9165	65.8665	No	Yes
475878..476274	ENSSSCT00000039936	17	475878	476274	+	61.3766	5.0057	67.5197	56.0898	58.4907	58.9165	65.8665	No	Yes
475878..475959	ENSSSCT00000040626	17	475878	475959	+	61.3766	5.0057	67.5197	56.0898	58.4907	58.9165	65.8665	No	Yes
475878..475908	ENSSSCT00000039459	17	475878	475908	+	61.3766	5.0057	67.5197	56.0898	58.4907	58.9165	65.8665	No	Yes
105720143..105720239	ENSSSCT00000058115	15	105720143	105720239	+	61.3743	7.54014	68.4324	51.9898	56.0956	61.1308	69.2232	No	Yes
105720143..105720277	ENSSSCT00000059220	15	105720143	105720277	+	61.3743	7.54014	68.4324	51.9898	56.0956	61.1308	69.2232	No	Yes
8551605..8554623	ENSSSCT00000008410	3	8551605	8554623	-	61.3307	6.61254	55.0642	71.257	57.7419	57.8154	64.7752	No	Yes
8551934..8552121	ENSSSCT00000008411	3	8551934	8552121	-	61.3307	6.61254	55.0642	71.257	57.7419	57.8154	64.7752	No	Yes
8552220..8552470	ENSSSCT00000008411	3	8552220	8552470	-	61.3307	6.61254	55.0642	71.257	57.7419	57.8154	64.7752	No	Yes
8552711..8552771	ENSSSCT00000008411	3	8552711	8552771	-	61.3307	6.61254	55.0642	71.257	57.7419	57.8154	64.7752	No	Yes
222773496..222773709	ENSSSCT00000005785	1	222773496	222773709	-	61.3116	6.4876	64.0538	59.5829	53.1614	59.1372	70.6226	No	Yes
66282717..66282852	ENSSSCT00000060042	8	66282717	66282852	+	61.2912	6.44074	57.7348	57.776	56.2809	62.7039	71.9603	No	Yes
66284779..66284821	ENSSSCT00000060042	8	66284779	66284821	+	61.2912	6.44074	57.7348	57.776	56.2809	62.7039	71.9603	No	Yes
66284825..66284868	ENSSSCT00000060042	8	66284825	66284868	+	61.2912	6.44074	57.7348	57.776	56.2809	62.7039	71.9603	No	Yes
66285762..66285770	ENSSSCT00000060042	8	66285762	66285770	+	61.2912	6.44074	57.7348	57.776	56.2809	62.7039	71.9603	No	Yes
66285772..66285841	ENSSSCT00000060042	8	66285772	66285841	+	61.2912	6.44074	57.7348	57.776	56.2809	62.7039	71.9603	No	Yes
66285843..66285980	ENSSSCT00000060042	8	66285843	66285980	+	61.2912	6.44074	57.7348	57.776	56.2809	62.7039	71.9603	No	Yes
66288006..66288187	ENSSSCT00000060042	8	66288006	66288187	+	61.2912	6.44074	57.7348	57.776	56.2809	62.7039	71.9603	No	Yes
66290231..66294331	ENSSSCT00000040634	8	66290231	66294331	-	61.2912	6.44074	57.7348	57.776	56.2809	62.7039	71.9603	No	Yes
66296320..66296468	ENSSSCT00000009784	8	66296320	66296468	-	61.2912	6.44074	57.7348	57.776	56.2809	62.7039	71.9603	No	Yes
66296388..66296468	ENSSSCT00000029869	8	66296388	66296468	-	61.2912	6.44074	57.7348	57.776	56.2809	62.7039	71.9603	No	Yes
200399681..200399850	ENSSSCT00000025022	13	200399681	200399850	+	61.2787	2.07757	60.4218	63.873	58.9492	60.1258	63.0236	No	Yes
144154499..144154702	ENSSSCT00000028925	2	144154499	144154702	-	61.2397	4.42041	63.1619	64.302	58.1071	65.4886	55.1388	No	Yes
133379643..133380526	ENSSSCT00000062169	9	133379643	133380526	-	61.2381	5.23463	68.7296	59.0127	55.9672	58.0196	64.4614	No	No
133379643..133379863	ENSSSCT00000017013	9	133379643	133379863	-	61.2381	5.23463	68.7296	59.0127	55.9672	58.0196	64.4614	No	No
49063905..49064190	ENSSSCT00000063929	6	49063905	49064190	-	61.2286	5.09576	67.1681	55.9063	60.5184	56.8167	65.7334	No	No
49063905..49064085	ENSSSCT00000003325	6	49063905	49064085	-	61.2286	5.09576	67.1681	55.9063	60.5184	56.8167	65.7334	No	No
43451845..43452021	ENSSSCT00000010912	14	43451845	43452021	+	61.1454	7.39561	69.8522	50.9677	63.8756	56.5699	64.4614	No	No
129215000..129215221	ENSSSCT00000005228	1	129215000	129215221	+	61.1305	7.9397	69.0646	52.9854	55.4387	70.1252	58.0384	No	Yes
11469782..11469791	ENSSSCT00000001155	7	11469782	11469791	+	61.1149	5.97841	68.0558	66.0683	61.013	55.8163	54.6212	No	Yes
55517055..55517165	ENSSSCT00000058669	16	55517055	55517165	-	61.0949	7.84798	52.0684	64.9092	55.4187	61.1152	71.9631	No	No
24036076..24036178	ENSSSCT00000039670	7	24036076	24036178	+	61.0898	7.20354	56.0354	61.1705	63.6549	71.5821	53.0063	No	Yes
24036281..24036418	ENSSSCT00000039670	7	24036281	24036418	+	61.0898	7.20354	56.0354	61.1705	63.6549	71.5821	53.0063	No	Yes
24036737..24036876	ENSSSCT00000039670	7	24036737	24036876	+	61.0898	7.20354	56.0354	61.1705	63.6549	71.5821	53.0063	No	Yes
24037206..24037338	ENSSSCT00000039670	7	24037206	24037338	+	61.0898	7.20354	56.0354	61.1705	63.6549	71.5821	53.0063	No	Yes
24037611..24037713	ENSSSCT00000039670	7	24037611	24037713	+	61.0898	7.20354	56.0354	61.1705	63.6549	71.5821	53.0063	No	Yes
24037816..24037954	ENSSSCT00000039670	7	24037816	24037954	+	61.0898	7.20354	56.0354	61.1705	63.6549	71.5821	53.0063	No	Yes
30741656..30741820	ENSSSCT00000010744	14	30741656	30741820	-	61.0676	5.12377	62.0417	69.5347	56.595	58.4719	58.6948	No	Yes
5075047..5080404	ENSSSCT00000048471	2	5075047	5080404	+	61.067	5.31564	64.8614	53.5447	66.7132	58.0681	62.1476	No	No
93865053..93866364	ENSSSCT00000052817	4	93865053	93866364	-	61.0638	5.27262	56.5758	58.7241	58.3435	61.8004	69.8753	No	Yes
93865055..93866364	ENSSSCT00000054796	4	93865055	93866364	-	61.0638	5.27262	56.5758	58.7241	58.3435	61.8004	69.8753	No	Yes
240807857..240807926	ENSSSCT00000053184	1	240807857	240807926	+	61.0194	5.97287	64.2285	66.413	60.2167	51.1091	63.1297	No	Yes
240808049..240808091	ENSSSCT00000053184	1	240808049	240808091	+	61.0194	5.97287	64.2285	66.413	60.2167	51.1091	63.1297	No	Yes
27598777..27598961	ENSSSCT00000066312	6	27598777	27598961	-	60.9982	5.59166	61.5858	59.5369	52.9146	62.5509	68.403	No	No
27598777..27598987	ENSSSCT00000027639	6	27598777	27598987	-	60.9982	5.59166	61.5858	59.5369	52.9146	62.5509	68.403	No	No
27600829..27602326	ENSSSCT00000040814	6	27600829	27602326	-	60.9982	5.59166	61.5858	59.5369	52.9146	62.5509	68.403	No	No
39917665..39917788	ENSSSCT00000042976	3	39917665	39917788	-	60.9681	7.01901	64.5571	55.7027	51.4345	67.743	65.4033	No	Yes
77520424..77520625	ENSSSCT00000014661	2	77520424	77520625	-	60.9027	4.0136	54.3393	65.1362	62.7134	61.0601	61.2648	No	No
77521077..77521308	ENSSSCT00000014661	2	77521077	77521308	-	60.9027	4.0136	54.3393	65.1362	62.7134	61.0601	61.2648	No	No
57135368..57135403	ENSSSCT00000002092	7	57135368	57135403	+	60.8764	4.71947	60.8753	60.7782	53.4449	62.9831	66.3003	No	Yes
57135632..57135739	ENSSSCT00000002092	7	57135632	57135739	+	60.8764	4.71947	60.8753	60.7782	53.4449	62.9831	66.3003	No	Yes
57138260..57138323	ENSSSCT00000002092	7	57138260	57138323	+	60.8764	4.71947	60.8753	60.7782	53.4449	62.9831	66.3003	No	Yes
36464033..36466405	ENSSSCT00000063763	7	36464033	36466405	-	60.8654	3.80188	58.6226	57.2246	59.1144	62.7695	66.596	No	No
36464033..36466093	ENSSSCT00000060326	7	36464033	36466093	-	60.8654	3.80188	58.6226	57.2246	59.1144	62.7695	66.596	No	No
24095698..24095977	ENSSSCT00000034199	7	24095698	24095977	-	60.825	3.05742	59.8599	61.5551	56.0182	63.5817	63.1103	No	Yes
24096579..24096867	ENSSSCT00000034199	7	24096579	24096867	-	60.825	3.05742	59.8599	61.5551	56.0182	63.5817	63.1103	No	Yes
47065196..47065378	ENSSSCT00000008902	3	47065196	47065378	+	60.7924	3.16154	61.5675	62.5232	55.3827	61.0394	63.4493	No	Yes
47068182..47068264	ENSSSCT00000008902	3	47068182	47068264	+	60.7924	3.16154	61.5675	62.5232	55.3827	61.0394	63.4493	No	Yes
47068352..47068507	ENSSSCT00000008902	3	47068352	47068507	+	60.7924	3.16154	61.5675	62.5232	55.3827	61.0394	63.4493	No	Yes
44824944..44825105	ENSSSCT00000065042	12	44824944	44825105	-	60.7791	3.78433	61.7452	58.1191	55.7128	63.543	64.7752	No	Yes
44825198..44825253	ENSSSCT00000065042	12	44825198	44825253	-	60.7791	3.78433	61.7452	58.1191	55.7128	63.543	64.7752	No	Yes
44825364..44825576	ENSSSCT00000065042	12	44825364	44825576	-	60.7791	3.78433	61.7452	58.1191	55.7128	63.543	64.7752	No	Yes
44825662..44825784	ENSSSCT00000065042	12	44825662	44825784	-	60.7791	3.78433	61.7452	58.1191	55.7128	63.543	64.7752	No	Yes
44825662..44825984	ENSSSCT00000040239	12	44825662	44825984	-	60.7791	3.78433	61.7452	58.1191	55.7128	63.543	64.7752	No	Yes
44826100..44826161	ENSSSCT00000019331	12	44826100	44826161	-	60.7791	3.78433	61.7452	58.1191	55.7128	63.543	64.7752	No	Yes
44827151..44827249	ENSSSCT00000065042	12	44827151	44827249	-	60.7791	3.78433	61.7452	58.1191	55.7128	63.543	64.7752	No	Yes
64498027..64498198	ENSSSCT00000039762	10	64498027	64498198	+	60.7694	5.58135	55.1728	70.1099	58.5777	60.1182	59.8685	No	Yes
64498377..64498505	ENSSSCT00000066031	10	64498377	64498505	+	60.7694	5.58135	55.1728	70.1099	58.5777	60.1182	59.8685	No	Yes
31110863..31110944	ENSSSCT00000026945	17	31110863	31110944	-	60.7433	5.9032	50.9048	61.8386	61.2931	66.7801	62.8997	No	Yes
31111548..31111659	ENSSSCT00000026945	17	31111548	31111659	-	60.7433	5.9032	50.9048	61.8386	61.2931	66.7801	62.8997	No	Yes
31112465..31112640	ENSSSCT00000026945	17	31112465	31112640	-	60.7433	5.9032	50.9048	61.8386	61.2931	66.7801	62.8997	No	Yes
255011782..255011964	ENSSSCT00000055262	1	255011782	255011964	-	60.7326	7.0857	66.2943	50.9367	59.284	58.2971	68.8509	No	No
255014310..255014851	ENSSSCT00000055262	1	255014310	255014851	-	60.7326	7.0857	66.2943	50.9367	59.284	58.2971	68.8509	No	No
11703705..11703861	ENSSSCT00000061845	11	11703705	11703861	+	60.7307	3.1639	62.7801	61.4988	64.2935	56.491	58.59	No	No
11704383..11704554	ENSSSCT00000061845	11	11704383	11704554	+	60.7307	3.1639	62.7801	61.4988	64.2935	56.491	58.59	No	No
71484096..71484440	ENSSSCT00000014827	2	71484096	71484440	-	60.6957	3.96997	58.6226	64.4943	65.1595	59.2191	55.983	No	Yes
71484778..71484856	ENSSSCT00000014827	2	71484778	71484856	-	60.6957	3.96997	58.6226	64.4943	65.1595	59.2191	55.983	No	Yes
71485251..71485859	ENSSSCT00000014827	2	71485251	71485859	-	60.6957	3.96997	58.6226	64.4943	65.1595	59.2191	55.983	No	Yes
71485251..71485379	ENSSSCT00000033014	2	71485251	71485379	-	60.6957	3.96997	58.6226	64.4943	65.1595	59.2191	55.983	No	Yes
71485540..71485859	ENSSSCT00000033014	2	71485540	71485859	-	60.6957	3.96997	58.6226	64.4943	65.1595	59.2191	55.983	No	Yes
93293846..93298323	ENSSSCT00000043366	4	93293846	93298323	-	60.6903	5.64363	64.9606	55.2934	57.946	56.9241	68.3273	No	Yes
109885120..109886242	ENSSSCT00000007459	4	109885120	109886242	-	60.6898	5.28578	54.2124	67.6314	60.5626	57.2394	63.8033	No	No
30993073..30998092	ENSSSCT00000047366	17	30993073	30998092	-	60.6559	5.59852	59.8304	66.1351	60.3619	64.9983	51.9538	No	Yes
30994206..30994255	ENSSSCT00000065204	17	30994206	30994255	+	60.6559	5.59852	59.8304	66.1351	60.3619	64.9983	51.9538	No	Yes
30994206..30997872	ENSSSCT00000039619	17	30994206	30997872	+	60.6559	5.59852	59.8304	66.1351	60.3619	64.9983	51.9538	No	Yes
30995089..30995345	ENSSSCT00000014235	17	30995089	30995345	+	60.6559	5.59852	59.8304	66.1351	60.3619	64.9983	51.9538	No	Yes
30995367..30995685	ENSSSCT00000065204	17	30995367	30995685	+	60.6559	5.59852	59.8304	66.1351	60.3619	64.9983	51.9538	No	Yes
61395252..61395408	ENSSSCT00000022675	17	61395252	61395408	+	60.6532	6.17246	67.5457	57.1661	58.7002	53.299	66.555	No	Yes
86259312..86259475	ENSSSCT00000032131	3	86259312	86259475	-	60.6451	7.06128	55.258	61.6289	62.2307	53.0271	71.0811	No	Yes
86259874..86260047	ENSSSCT00000032131	3	86259874	86260047	-	60.6451	7.06128	55.258	61.6289	62.2307	53.0271	71.0811	No	Yes
86261591..86261780	ENSSSCT00000032131	3	86261591	86261780	-	60.6451	7.06128	55.258	61.6289	62.2307	53.0271	71.0811	No	Yes
108715391..108715536	ENSSSCT00000004108	6	108715391	108715536	+	60.637	4.92349	68.5694	60.8765	56.7306	56.3105	60.6979	No	Yes
51514998..51515764	ENSSSCT00000065841	14	51514998	51515764	+	60.6354	3.80064	59.3505	61.889	57.1639	58.1222	66.6512	No	Yes
51514998..51516150	ENSSSCT00000011099	14	51514998	51516150	+	60.6354	3.80064	59.3505	61.889	57.1639	58.1222	66.6512	No	Yes
51514998..51519564	ENSSSCT00000050168	14	51514998	51519564	+	60.6354	3.80064	59.3505	61.889	57.1639	58.1222	66.6512	No	Yes
12551584..12551740	ENSSSCT00000048515	5	12551584	12551740	+	60.6164	6.61509	68.5077	55.074	52.5725	62.7135	64.2144	No	Yes
12551864..12551928	ENSSSCT00000048515	5	12551864	12551928	+	60.6164	6.61509	68.5077	55.074	52.5725	62.7135	64.2144	No	Yes
12554306..12554367	ENSSSCT00000048515	5	12554306	12554367	+	60.6164	6.61509	68.5077	55.074	52.5725	62.7135	64.2144	No	Yes
28650054..28650120	ENSSSCT00000028203	6	28650054	28650120	+	60.5977	6.96958	55.1728	57.0568	54.8032	65.7614	70.1942	No	Yes
28650287..28650358	ENSSSCT00000028203	6	28650287	28650358	+	60.5977	6.96958	55.1728	57.0568	54.8032	65.7614	70.1942	No	Yes
15381928..15385591	ENSSSCT00000058419	2	15381928	15385591	+	60.5763	4.29611	66.0056	56.1851	64.2645	58.5971	57.8291	No	Yes
15381932..15385285	ENSSSCT00000045407	2	15381932	15385285	+	60.5763	4.29611	66.0056	56.1851	64.2645	58.5971	57.8291	No	Yes
15383008..15383837	ENSSSCT00000043699	2	15383008	15383837	+	60.5763	4.29611	66.0056	56.1851	64.2645	58.5971	57.8291	No	Yes
15383068..15383120	ENSSSCT00000052671	2	15383068	15383120	-	60.5763	4.29611	66.0056	56.1851	64.2645	58.5971	57.8291	No	Yes
15383543..15383839	ENSSSCT00000053163	2	15383543	15383839	+	60.5763	4.29611	66.0056	56.1851	64.2645	58.5971	57.8291	No	Yes
15384638..15384949	ENSSSCT00000054362	2	15384638	15384949	+	60.5763	4.29611	66.0056	56.1851	64.2645	58.5971	57.8291	No	Yes
15384876..15384949	ENSSSCT00000052710	2	15384876	15384949	+	60.5763	4.29611	66.0056	56.1851	64.2645	58.5971	57.8291	No	Yes
15384879..15384949	ENSSSCT00000053163	2	15384879	15384949	+	60.5763	4.29611	66.0056	56.1851	64.2645	58.5971	57.8291	No	Yes
15385195..15385285	ENSSSCT00000036845	2	15385195	15385285	+	60.5763	4.29611	66.0056	56.1851	64.2645	58.5971	57.8291	No	Yes
15385434..15385591	ENSSSCT00000036845	2	15385434	15385591	+	60.5763	4.29611	66.0056	56.1851	64.2645	58.5971	57.8291	No	Yes
11778..16817	ENSSSCT00000062224	14	11778	16817	-	60.5412	7.15105	53.2103	64.0834	52.4855	67.733	65.1936	No	Yes
15589..16817	ENSSSCT00000010499	14	15589	16817	-	60.5412	7.15105	53.2103	64.0834	52.4855	67.733	65.1936	No	Yes
18174..18330	ENSSSCT00000062224	14	18174	18330	-	60.5412	7.15105	53.2103	64.0834	52.4855	67.733	65.1936	No	Yes
18704..18828	ENSSSCT00000062224	14	18704	18828	-	60.5412	7.15105	53.2103	64.0834	52.4855	67.733	65.1936	No	Yes
19542..19605	ENSSSCT00000062224	14	19542	19605	-	60.5412	7.15105	53.2103	64.0834	52.4855	67.733	65.1936	No	Yes
19800..19922	ENSSSCT00000062224	14	19800	19922	-	60.5412	7.15105	53.2103	64.0834	52.4855	67.733	65.1936	No	Yes
20142..20331	ENSSSCT00000062224	14	20142	20331	-	60.5412	7.15105	53.2103	64.0834	52.4855	67.733	65.1936	No	Yes
10651073..10651193	ENSSSCT00000014335	2	10651073	10651193	-	60.5396	4.1247	62.4974	64.6339	62.9074	58.1191	54.5403	No	No
10652293..10652347	ENSSSCT00000014335	2	10652293	10652347	-	60.5396	4.1247	62.4974	64.6339	62.9074	58.1191	54.5403	No	No
10652906..10653032	ENSSSCT00000014335	2	10652906	10653032	-	60.5396	4.1247	62.4974	64.6339	62.9074	58.1191	54.5403	No	No
33203580..33203826	ENSSSCT00000027125	17	33203580	33203826	-	60.528	3.3829	65.1378	56.6596	58.0719	62.4	60.3706	No	Yes
33205446..33205550	ENSSSCT00000027125	17	33205446	33205550	-	60.528	3.3829	65.1378	56.6596	58.0719	62.4	60.3706	No	Yes
77753137..77757721	ENSSSCT00000060130	6	77753137	77757721	+	60.4851	5.22042	58.6226	65.9027	52.6207	61.0495	64.23	No	Yes
77753307..77757721	ENSSSCT00000059598	6	77753307	77757721	+	60.4851	5.22042	58.6226	65.9027	52.6207	61.0495	64.23	No	Yes
77753307..77753494	ENSSSCT00000059270	6	77753307	77753494	+	60.4851	5.22042	58.6226	65.9027	52.6207	61.0495	64.23	No	Yes
77753623..77757721	ENSSSCT00000059270	6	77753623	77757721	+	60.4851	5.22042	58.6226	65.9027	52.6207	61.0495	64.23	No	Yes
77754172..77754616	ENSSSCT00000003878	6	77754172	77754616	-	60.4851	5.22042	58.6226	65.9027	52.6207	61.0495	64.23	No	Yes
77755919..77756049	ENSSSCT00000003878	6	77755919	77756049	-	60.4851	5.22042	58.6226	65.9027	52.6207	61.0495	64.23	No	Yes
89016474..89017697	ENSSSCT00000046513	7	89016474	89017697	-	60.4827	7.95414	67.7051	51.7416	57.4376	55.5252	70.004	No	Yes
89017538..89017697	ENSSSCT00000002538	7	89017538	89017697	-	60.4827	7.95414	67.7051	51.7416	57.4376	55.5252	70.004	No	Yes
60465035..60468964	ENSSSCT00000041622	12	60465035	60468964	+	60.4637	6.96935	70.7581	52.5239	55.8323	62.386	60.8181	No	Yes
60466659..60467308	ENSSSCT00000045359	12	60466659	60467308	+	60.4637	6.96935	70.7581	52.5239	55.8323	62.386	60.8181	No	Yes
7595703..7595914	ENSSSCT00000044259	6	7595703	7595914	+	60.4253	5.72144	64.499	57.0708	55.9202	56.1688	68.4676	No	Yes
52094494..52094663	ENSSSCT00000053298	6	52094494	52094663	+	60.4186	6.88678	61.5858	54.4096	63.6622	52.8379	69.5975	No	No
23540743..23541099	ENSSSCT00000044570	7	23540743	23541099	-	60.3995	3.86748	64.9606	55.9959	58.339	58.7454	63.9566	No	No
10837074..10837163	ENSSSCT00000009559	8	10837074	10837163	+	60.3862	3.08277	61.4005	61.6367	64.3719	57.2985	57.2236	No	No
10837180..10837251	ENSSSCT00000009559	8	10837180	10837251	+	60.3862	3.08277	61.4005	61.6367	64.3719	57.2985	57.2236	No	No
29863280..29863402	ENSSSCT00000065425	7	29863280	29863402	+	60.3342	5.57934	59.3248	63.1169	65.45	51.1515	62.6275	No	Yes
57102756..57103217	ENSSSCT00000002092	7	57102756	57103217	+	60.2956	3.95761	61.0208	61.0312	53.8705	60.7805	64.7752	No	Yes
158375601..158376826	ENSSSCT00000026326	6	158375601	158376826	-	60.2823	4.45922	67.7051	57.3846	58.5308	61.0321	56.759	No	No
158376272..158376286	ENSSSCT00000048790	6	158376272	158376286	-	60.2823	4.45922	67.7051	57.3846	58.5308	61.0321	56.759	No	No
158378724..158378924	ENSSSCT00000026326	6	158378724	158378924	-	60.2823	4.45922	67.7051	57.3846	58.5308	61.0321	56.759	No	No
88220471..88220516	ENSSSCT00000065960	6	88220471	88220516	-	60.2774	6.59829	71.7512	59.4259	56.4181	58.3125	55.4794	No	Yes
88220890..88220953	ENSSSCT00000065960	6	88220890	88220953	-	60.2774	6.59829	71.7512	59.4259	56.4181	58.3125	55.4794	No	Yes
88221318..88221354	ENSSSCT00000065960	6	88221318	88221354	-	60.2774	6.59829	71.7512	59.4259	56.4181	58.3125	55.4794	No	Yes
88221449..88221494	ENSSSCT00000065960	6	88221449	88221494	-	60.2774	6.59829	71.7512	59.4259	56.4181	58.3125	55.4794	No	Yes
88221622..88221664	ENSSSCT00000065960	6	88221622	88221664	-	60.2774	6.59829	71.7512	59.4259	56.4181	58.3125	55.4794	No	Yes
88221936..88221999	ENSSSCT00000065960	6	88221936	88221999	-	60.2774	6.59829	71.7512	59.4259	56.4181	58.3125	55.4794	No	Yes
59628364..59628756	ENSSSCT00000035421	17	59628364	59628756	+	60.2701	5.09403	64.2285	64.1819	51.7742	60.1086	61.0571	No	No
51409517..51409535	ENSSSCT00000011094	14	51409517	51409535	-	60.2614	4.67969	55.1728	60.1685	56.7426	62.217	67.006	No	Yes
51410048..51410220	ENSSSCT00000045352	14	51410048	51410220	-	60.2614	4.67969	55.1728	60.1685	56.7426	62.217	67.006	No	Yes
51410595..51410713	ENSSSCT00000045352	14	51410595	51410713	-	60.2614	4.67969	55.1728	60.1685	56.7426	62.217	67.006	No	Yes
43848367..43853382	ENSSSCT00000057467	17	43848367	43853382	-	60.2589	7.22812	67.3605	50.7171	54.6839	62.7993	65.7334	No	Yes
43851648..43854234	ENSSSCT00000040153	17	43851648	43854234	-	60.2589	7.22812	67.3605	50.7171	54.6839	62.7993	65.7334	No	Yes
82250208..82250322	ENSSSCT00000049016	14	82250208	82250322	+	60.2515	6.93834	70.6017	57.5446	56.8569	63.4917	52.7625	No	Yes
82255680..82255735	ENSSSCT00000055715	14	82255680	82255735	+	60.2515	6.93834	70.6017	57.5446	56.8569	63.4917	52.7625	No	Yes
82255686..82255735	ENSSSCT00000011320	14	82255686	82255735	+	60.2515	6.93834	70.6017	57.5446	56.8569	63.4917	52.7625	No	Yes
32007035..32007293	ENSSSCT00000035867	17	32007035	32007293	+	60.2329	7.47554	70.3132	54.0957	53.619	57.2703	65.8665	No	Yes
32008550..32008886	ENSSSCT00000035867	17	32008550	32008886	+	60.2329	7.47554	70.3132	54.0957	53.619	57.2703	65.8665	No	Yes
32009154..32009409	ENSSSCT00000035867	17	32009154	32009409	+	60.2329	7.47554	70.3132	54.0957	53.619	57.2703	65.8665	No	Yes
268839696..268839807	ENSSSCT00000006212	1	268839696	268839807	+	60.2274	7.32297	57.8887	65.2652	51.3566	69.8676	56.759	No	No
268839981..268840099	ENSSSCT00000006212	1	268839981	268840099	+	60.2274	7.32297	57.8887	65.2652	51.3566	69.8676	56.759	No	No
268840628..268840763	ENSSSCT00000006212	1	268840628	268840763	+	60.2274	7.32297	57.8887	65.2652	51.3566	69.8676	56.759	No	No
268840928..268841133	ENSSSCT00000006212	1	268840928	268841133	+	60.2274	7.32297	57.8887	65.2652	51.3566	69.8676	56.759	No	No
912959..913046	ENSSSCT00000012241	13	912959	913046	+	60.2034	6.64332	57.5444	59.6703	51.1701	63.7813	68.8509	No	Yes
7873353..7873624	ENSSSCT00000008382	3	7873353	7873624	+	60.1641	8.77058	51.0431	51.4163	64.6553	62.4752	71.2304	No	No
7873353..7876040	ENSSSCT00000041713	3	7873353	7876040	+	60.1641	8.77058	51.0431	51.4163	64.6553	62.4752	71.2304	No	No
7873353..7873629	ENSSSCT00000050499	3	7873353	7873629	+	60.1641	8.77058	51.0431	51.4163	64.6553	62.4752	71.2304	No	No
113881101..113881269	ENSSSCT00000026029	9	113881101	113881269	-	60.15	5.71349	66.0056	60.613	50.8419	60.0694	63.2202	No	Yes
113881971..113882106	ENSSSCT00000026029	9	113881971	113882106	-	60.15	5.71349	66.0056	60.613	50.8419	60.0694	63.2202	No	Yes
113882213..113887405	ENSSSCT00000026029	9	113882213	113887405	-	60.15	5.71349	66.0056	60.613	50.8419	60.0694	63.2202	No	Yes
113882213..113886179	ENSSSCT00000048761	9	113882213	113886179	-	60.15	5.71349	66.0056	60.613	50.8419	60.0694	63.2202	No	Yes
132526854..132527005	ENSSSCT00000043109	9	132526854	132527005	-	60.1451	1.58094	62.447	61.1054	58.8448	58.8802	59.4483	No	Yes
58396892..58397001	ENSSSCT00000015221	2	58396892	58397001	-	60.1186	2.89796	61.7452	56.1146	63.5434	60.7429	58.4467	No	Yes
11720493..11720622	ENSSSCT00000010605	14	11720493	11720622	-	60.1052	6.29537	65.5114	58.7279	59.4643	50.6249	66.1975	No	Yes
18425116..18425275	ENSSSCT00000043023	5	18425116	18425275	-	60.0858	4.19108	64.4091	63.8982	56.0073	60.5242	55.5904	No	Yes
18425615..18425857	ENSSSCT00000043023	5	18425615	18425857	-	60.0858	4.19108	64.4091	63.8982	56.0073	60.5242	55.5904	No	Yes
18426812..18426983	ENSSSCT00000043023	5	18426812	18426983	-	60.0858	4.19108	64.4091	63.8982	56.0073	60.5242	55.5904	No	Yes
1329407..1329502	ENSSSCT00000051364	8	1329407	1329502	+	60.0858	2.59232	58.6226	56.9187	63.8501	60.8049	60.2325	No	No
65679577..65679700	ENSSSCT00000037397	9	65679577	65679700	+	60.0767	5.24858	58.6226	64.1099	51.7679	64.7246	61.1587	No	No
65680774..65680948	ENSSSCT00000037397	9	65680774	65680948	+	60.0767	5.24858	58.6226	64.1099	51.7679	64.7246	61.1587	No	No
99767074..99767104	ENSSSCT00000032569	13	99767074	99767104	-	60.0667	5.68154	68.2071	58.7414	54.2255	55.9395	63.2202	No	Yes
99767425..99767467	ENSSSCT00000032569	13	99767425	99767467	-	60.0667	5.68154	68.2071	58.7414	54.2255	55.9395	63.2202	No	Yes
33047115..33047475	ENSSSCT00000029175	13	33047115	33047475	+	60.0263	6.25533	57.3669	62.0254	62.4171	67.4747	50.8473	No	Yes
33047121..33047668	ENSSSCT00000039653	13	33047121	33047668	-	60.0263	6.25533	57.3669	62.0254	62.4171	67.4747	50.8473	No	Yes
33049063..33049442	ENSSSCT00000029175	13	33049063	33049442	+	60.0263	6.25533	57.3669	62.0254	62.4171	67.4747	50.8473	No	Yes
33049732..33049824	ENSSSCT00000029175	13	33049732	33049824	+	60.0263	6.25533	57.3669	62.0254	62.4171	67.4747	50.8473	No	Yes
33050123..33050217	ENSSSCT00000029175	13	33050123	33050217	+	60.0263	6.25533	57.3669	62.0254	62.4171	67.4747	50.8473	No	Yes
7246699..7246728	ENSSSCT00000052716	5	7246699	7246728	+	60.0179	4.9737	63.3267	56.3064	59.9425	66.3442	54.1699	No	Yes
64278198..64278550	ENSSSCT00000056124	5	64278198	64278550	-	60.0163	4.79255	65.3014	57.039	59.7225	64.1554	53.8633	No	No
73577356..73577564	ENSSSCT00000009138	3	73577356	73577564	-	59.9874	3.43151	60.0339	56.8464	59.4643	65.6959	57.8965	No	No
40721254..40721381	ENSSSCT00000036483	9	40721254	40721381	+	59.9545	6.09292	57.074	56.032	57.2071	58.7441	70.7155	No	No
53714562..53714628	ENSSSCT00000018518	16	53714562	53714628	+	59.928	5.22408	66.2499	52.3663	63.1027	58.7751	59.1461	No	Yes
75176935..75177082	ENSSSCT00000058228	7	75176935	75177082	-	59.8291	5.5154	63.6935	54.9976	60.501	53.5383	66.4151	No	Yes
75177312..75177413	ENSSSCT00000058228	7	75177312	75177413	-	59.8291	5.5154	63.6935	54.9976	60.501	53.5383	66.4151	No	Yes
75177931..75177996	ENSSSCT00000058228	7	75177931	75177996	-	59.8291	5.5154	63.6935	54.9976	60.501	53.5383	66.4151	No	Yes
75178229..75178357	ENSSSCT00000058228	7	75178229	75178357	-	59.8291	5.5154	63.6935	54.9976	60.501	53.5383	66.4151	No	Yes
75179048..75179176	ENSSSCT00000058228	7	75179048	75179176	-	59.8291	5.5154	63.6935	54.9976	60.501	53.5383	66.4151	No	Yes
75180067..75180442	ENSSSCT00000058228	7	75180067	75180442	-	59.8291	5.5154	63.6935	54.9976	60.501	53.5383	66.4151	No	Yes
75180067..75180435	ENSSSCT00000002247	7	75180067	75180435	-	59.8291	5.5154	63.6935	54.9976	60.501	53.5383	66.4151	No	Yes
75180537..75181142	ENSSSCT00000002247	7	75180537	75181142	-	59.8291	5.5154	63.6935	54.9976	60.501	53.5383	66.4151	No	Yes
6224503..6224678	ENSSSCT00000050205	18	6224503	6224678	-	59.8132	7.02275	68.7296	58.5325	51.2342	64.8723	55.6975	No	No
6224783..6224923	ENSSSCT00000050205	18	6224783	6224923	-	59.8132	7.02275	68.7296	58.5325	51.2342	64.8723	55.6975	No	No
6225529..6225671	ENSSSCT00000050205	18	6225529	6225671	-	59.8132	7.02275	68.7296	58.5325	51.2342	64.8723	55.6975	No	No
6225781..6225873	ENSSSCT00000050205	18	6225781	6225873	-	59.8132	7.02275	68.7296	58.5325	51.2342	64.8723	55.6975	No	No
59369602..59369670	ENSSSCT00000054589	2	59369602	59369670	-	59.7908	3.23408	64.4091	58.9511	56.3425	57.6435	61.6077	No	Yes
59369752..59369820	ENSSSCT00000054589	2	59369752	59369820	-	59.7908	3.23408	64.4091	58.9511	56.3425	57.6435	61.6077	No	Yes
59369990..59370060	ENSSSCT00000054589	2	59369990	59370060	-	59.7908	3.23408	64.4091	58.9511	56.3425	57.6435	61.6077	No	Yes
59370145..59370205	ENSSSCT00000054589	2	59370145	59370205	-	59.7908	3.23408	64.4091	58.9511	56.3425	57.6435	61.6077	No	Yes
59370429..59370495	ENSSSCT00000054589	2	59370429	59370495	-	59.7908	3.23408	64.4091	58.9511	56.3425	57.6435	61.6077	No	Yes
59370865..59370955	ENSSSCT00000054589	2	59370865	59370955	-	59.7908	3.23408	64.4091	58.9511	56.3425	57.6435	61.6077	No	Yes
18461048..18463995	ENSSSCT00000054848	12	18461048	18463995	+	59.7168	2.72812	57.074	63.1495	56.8843	60.0697	61.4065	No	Yes
18461841..18461885	ENSSSCT00000057382	12	18461841	18461885	+	59.7168	2.72812	57.074	63.1495	56.8843	60.0697	61.4065	No	Yes
18461841..18463995	ENSSSCT00000036996	12	18461841	18463995	+	59.7168	2.72812	57.074	63.1495	56.8843	60.0697	61.4065	No	Yes
18462259..18462379	ENSSSCT00000018879	12	18462259	18462379	+	59.7168	2.72812	57.074	63.1495	56.8843	60.0697	61.4065	No	Yes
18462478..18462594	ENSSSCT00000065356	12	18462478	18462594	+	59.7168	2.72812	57.074	63.1495	56.8843	60.0697	61.4065	No	Yes
18463909..18463995	ENSSSCT00000057382	12	18463909	18463995	+	59.7168	2.72812	57.074	63.1495	56.8843	60.0697	61.4065	No	Yes
78614978..78615166	ENSSSCT00000061064	6	78614978	78615166	+	59.7137	5.54725	66.1917	61.975	52.7772	55.1882	62.4367	No	No
9997950..9998049	ENSSSCT00000040527	9	9997950	9998049	+	59.711	6.52519	70.025	61.3861	53.3225	55.3889	58.4324	No	No
33034010..33038729	ENSSSCT00000039653	13	33034010	33038729	-	59.6989	4.78994	53.8817	62.1457	55.7165	65.5031	61.2477	No	Yes
9400317..9400788	ENSSSCT00000063592	9	9400317	9400788	-	59.6931	2.09682	58.6226	58.4711	63.0336	60.4418	57.8965	No	No
9400862..9401105	ENSSSCT00000063592	9	9400862	9401105	-	59.6931	2.09682	58.6226	58.4711	63.0336	60.4418	57.8965	No	No
9401139..9401274	ENSSSCT00000063592	9	9401139	9401274	-	59.6931	2.09682	58.6226	58.4711	63.0336	60.4418	57.8965	No	No
8864668..8864939	ENSSSCT00000026956	3	8864668	8864939	+	59.6644	2.83799	59.4942	62.342	56.1308	57.7274	62.6275	No	Yes
88937427..88937585	ENSSSCT00000011361	14	88937427	88937585	-	59.6496	5.86218	56.452	61.3118	55.8843	55.3629	69.2371	No	No
32652245..32652477	ENSSSCT00000050416	7	32652245	32652477	+	59.6218	4.83689	67.2417	57.4325	61.5296	56.2367	55.6687	No	Yes
84819789..84819888	ENSSSCT00000042490	6	84819789	84819888	-	59.6046	7.58632	66.9638	50.7597	56.6031	55.5735	68.1227	No	No
84820657..84820760	ENSSSCT00000042490	6	84820657	84820760	-	59.6046	7.58632	66.9638	50.7597	56.6031	55.5735	68.1227	No	No
51396984..51398626	ENSSSCT00000063201	14	51396984	51398626	+	59.5797	4.93612	61.9275	55.8723	57.2567	55.6752	67.1667	No	Yes
51398340..51398626	ENSSSCT00000011093	14	51398340	51398626	+	59.5797	4.93612	61.9275	55.8723	57.2567	55.6752	67.1667	No	Yes
51398477..51398626	ENSSSCT00000043698	14	51398477	51398626	+	59.5797	4.93612	61.9275	55.8723	57.2567	55.6752	67.1667	No	Yes
51399348..51399542	ENSSSCT00000011093	14	51399348	51399542	+	59.5797	4.93612	61.9275	55.8723	57.2567	55.6752	67.1667	No	Yes
51399808..51399940	ENSSSCT00000011093	14	51399808	51399940	+	59.5797	4.93612	61.9275	55.8723	57.2567	55.6752	67.1667	No	Yes
59279036..59279249	ENSSSCT00000060064	6	59279036	59279249	-	59.5737	5.85813	55.5953	59.123	67.2094	52.5947	63.3458	No	Yes
59280214..59280319	ENSSSCT00000060064	6	59280214	59280319	-	59.5737	5.85813	55.5953	59.123	67.2094	52.5947	63.3458	No	Yes
6482061..6482171	ENSSSCT00000002981	6	6482061	6482171	-	59.5529	5.71185	65.9725	62.1385	59.4059	50.4683	59.7794	No	Yes
5775566..5775721	ENSSSCT00000039357	12	5775566	5775721	-	59.4412	7.10082	69.4554	57.8387	62.8682	56.4385	50.6053	No	Yes
5775810..5775922	ENSSSCT00000039357	12	5775810	5775922	-	59.4412	7.10082	69.4554	57.8387	62.8682	56.4385	50.6053	No	Yes
5776032..5776174	ENSSSCT00000039357	12	5776032	5776174	-	59.4412	7.10082	69.4554	57.8387	62.8682	56.4385	50.6053	No	Yes
5776251..5776370	ENSSSCT00000039357	12	5776251	5776370	-	59.4412	7.10082	69.4554	57.8387	62.8682	56.4385	50.6053	No	Yes
5776560..5776679	ENSSSCT00000039357	12	5776560	5776679	-	59.4412	7.10082	69.4554	57.8387	62.8682	56.4385	50.6053	No	Yes
193902496..193902674	ENSSSCT00000005632	1	193902496	193902674	+	59.4198	7.38952	64.0221	58.1737	53.1606	52.1451	69.5975	No	Yes
139529346..139529388	ENSSSCT00000017820	15	139529346	139529388	-	59.3809	6.56231	53.0753	56.7446	55.5534	61.9335	69.5975	No	No
139529346..139529536	ENSSSCT00000043830	15	139529346	139529536	-	59.3809	6.56231	53.0753	56.7446	55.5534	61.9335	69.5975	No	No
2762940..2762997	ENSSSCT00000001044	5	2762940	2762997	-	59.3751	6.78749	58.6226	68.0958	64.2221	53.9813	51.9538	No	Yes
7230643..7230770	ENSSSCT00000020364	1	7230643	7230770	+	59.3426	5.00333	61.7452	66.672	56.4191	53.827	58.0498	No	No
76551644..76551935	ENSSSCT00000058705	7	76551644	76551935	+	59.2646	4.62262	52.4219	62.3297	64.5283	58.0493	58.9936	No	Yes
71605147..71605363	ENSSSCT00000014822	2	71605147	71605363	-	59.2551	6.0163	58.6226	64.201	50.023	58.3534	65.0754	No	Yes
71606050..71606173	ENSSSCT00000014822	2	71606050	71606173	-	59.2551	6.0163	58.6226	64.201	50.023	58.3534	65.0754	No	Yes
71606956..71607058	ENSSSCT00000014822	2	71606956	71607058	-	59.2551	6.0163	58.6226	64.201	50.023	58.3534	65.0754	No	Yes
26470716..26470839	ENSSSCT00000046213	13	26470716	26470839	+	59.2486	7.24874	67.9239	65.6745	55.1106	56.6306	50.9031	No	Yes
26472425..26472529	ENSSSCT00000046213	13	26472425	26472529	+	59.2486	7.24874	67.9239	65.6745	55.1106	56.6306	50.9031	No	Yes
6989126..6989144	ENSSSCT00000055318	14	6989126	6989144	+	59.2092	3.84139	56.6673	62.1625	53.6992	61.2663	62.2507	No	No
22793363..22793476	ENSSSCT00000000465	5	22793363	22793476	+	59.2025	6.33902	69.1306	60.4858	56.9722	57.4702	51.9538	No	Yes
22793769..22793872	ENSSSCT00000000465	5	22793769	22793872	+	59.2025	6.33902	69.1306	60.4858	56.9722	57.4702	51.9538	No	Yes
22793996..22794159	ENSSSCT00000000465	5	22793996	22794159	+	59.2025	6.33902	69.1306	60.4858	56.9722	57.4702	51.9538	No	Yes
22794386..22794819	ENSSSCT00000000465	5	22794386	22794819	+	59.2025	6.33902	69.1306	60.4858	56.9722	57.4702	51.9538	No	Yes
22794833..22795435	ENSSSCT00000000465	5	22794833	22795435	+	59.2025	6.33902	69.1306	60.4858	56.9722	57.4702	51.9538	No	Yes
22795610..22796272	ENSSSCT00000000465	5	22795610	22796272	+	59.2025	6.33902	69.1306	60.4858	56.9722	57.4702	51.9538	No	Yes
22796553..22796707	ENSSSCT00000000465	5	22796553	22796707	+	59.2025	6.33902	69.1306	60.4858	56.9722	57.4702	51.9538	No	Yes
22796882..22797052	ENSSSCT00000000465	5	22796882	22797052	+	59.2025	6.33902	69.1306	60.4858	56.9722	57.4702	51.9538	No	Yes
22797159..22797573	ENSSSCT00000000465	5	22797159	22797573	+	59.2025	6.33902	69.1306	60.4858	56.9722	57.4702	51.9538	No	Yes
23811721..23811820	ENSSSCT00000048987	13	23811721	23811820	+	59.1901	7.164	64.4694	66.4372	50.015	53.3251	61.7041	No	Yes
23812783..23812973	ENSSSCT00000048987	13	23812783	23812973	+	59.1901	7.164	64.4694	66.4372	50.015	53.3251	61.7041	No	Yes
28762844..28762987	ENSSSCT00000010703	14	28762844	28762987	+	59.1316	6.34053	53.1166	61.4952	54.3415	57.8539	68.8509	No	No
49580557..49580642	ENSSSCT00000042062	14	49580557	49580642	-	59.0933	1.77276	60.0533	61.4535	58.869	58.332	56.759	No	Yes
49580557..49580646	ENSSSCT00000048315	14	49580557	49580646	-	59.0933	1.77276	60.0533	61.4535	58.869	58.332	56.759	No	Yes
49581902..49582372	ENSSSCT00000048315	14	49581902	49582372	-	59.0933	1.77276	60.0533	61.4535	58.869	58.332	56.759	No	Yes
44176160..44176355	ENSSSCT00000055475	12	44176160	44176355	-	59.0921	2.00323	58.6226	60.6719	57.9266	56.6727	61.5667	No	Yes
44177492..44177641	ENSSSCT00000055475	12	44177492	44177641	-	59.0921	2.00323	58.6226	60.6719	57.9266	56.6727	61.5667	No	Yes
93484417..93484534	ENSSSCT00000059958	3	93484417	93484534	-	59.0915	5.49489	68.0066	60.1375	54.7738	57.9483	54.5912	No	Yes
10680986..10681181	ENSSSCT00000041760	3	10680986	10681181	+	59.0898	5.62709	64.2285	64.5218	59.55	51.373	55.7758	No	Yes
10681310..10681420	ENSSSCT00000041760	3	10681310	10681420	+	59.0898	5.62709	64.2285	64.5218	59.55	51.373	55.7758	No	Yes
10682525..10682616	ENSSSCT00000041760	3	10682525	10682616	+	59.0898	5.62709	64.2285	64.5218	59.55	51.373	55.7758	No	Yes
10682525..10682618	ENSSSCT00000008445	3	10682525	10682618	+	59.0898	5.62709	64.2285	64.5218	59.55	51.373	55.7758	No	Yes
46621116..46623746	ENSSSCT00000019373	12	46621116	46623746	-	59.0427	5.1925	66.1917	62.8967	54.4379	55.5164	56.1709	No	Yes
130381285..130381505	ENSSSCT00000062422	1	130381285	130381505	-	59.0211	6.56064	63.0457	56.3298	55.0725	52.2752	68.3821	No	Yes
130381686..130381856	ENSSSCT00000062422	1	130381686	130381856	-	59.0211	6.56064	63.0457	56.3298	55.0725	52.2752	68.3821	No	Yes
130383400..130383531	ENSSSCT00000062422	1	130383400	130383531	-	59.0211	6.56064	63.0457	56.3298	55.0725	52.2752	68.3821	No	Yes
130383617..130383678	ENSSSCT00000062422	1	130383617	130383678	-	59.0211	6.56064	63.0457	56.3298	55.0725	52.2752	68.3821	No	Yes
130384082..130384346	ENSSSCT00000062422	1	130384082	130384346	-	59.0211	6.56064	63.0457	56.3298	55.0725	52.2752	68.3821	No	Yes
150507265..150507577	ENSSSCT00000015776	2	150507265	150507577	+	58.9961	6.24739	54.4667	54.4777	55.1582	68.3917	62.4862	No	Yes
108603252..108603328	ENSSSCT00000031346	3	108603252	108603328	+	58.9915	5.82518	65.7626	60.1902	50.1588	57.1804	61.6653	No	Yes
108605226..108605355	ENSSSCT00000031346	3	108605226	108605355	+	58.9915	5.82518	65.7626	60.1902	50.1588	57.1804	61.6653	No	Yes
81340590..81340680	ENSSSCT00000043997	2	81340590	81340680	-	58.9767	5.8382	53.3488	58.0325	55.221	59.8784	68.403	No	Yes
81342375..81342429	ENSSSCT00000043997	2	81342375	81342429	-	58.9767	5.8382	53.3488	58.0325	55.221	59.8784	68.403	No	Yes
81342541..81342681	ENSSSCT00000043997	2	81342541	81342681	-	58.9767	5.8382	53.3488	58.0325	55.221	59.8784	68.403	No	Yes
8031222..8031258	ENSSSCT00000054808	4	8031222	8031258	+	58.9737	4.6059	62.6685	61.2094	54.0102	53.9569	63.0236	No	No
3900170..3900246	ENSSSCT00000034968	6	3900170	3900246	-	58.9733	5.11419	61.1122	63.3602	50.5216	61.8746	57.9982	No	Yes
59637367..59638583	ENSSSCT00000015186	2	59637367	59638583	-	58.9717	3.38838	54.1112	60.7044	60.9733	56.8278	62.2421	No	Yes
18436267..18437565	ENSSSCT00000047427	5	18436267	18437565	-	58.9415	2.89724	54.8957	58.746	58.5244	59.5176	63.0236	No	Yes
18436269..18437565	ENSSSCT00000061540	5	18436269	18437565	-	58.9415	2.89724	54.8957	58.746	58.5244	59.5176	63.0236	No	Yes
18436730..18437565	ENSSSCT00000057684	5	18436730	18437565	-	58.9415	2.89724	54.8957	58.746	58.5244	59.5176	63.0236	No	Yes
62380341..62380495	ENSSSCT00000029966	2	62380341	62380495	+	58.8923	5.64587	67.4395	59.0654	52.3869	55.5887	59.9808	No	Yes
62380890..62381075	ENSSSCT00000029966	2	62380890	62381075	+	58.8923	5.64587	67.4395	59.0654	52.3869	55.5887	59.9808	No	Yes
62381645..62381778	ENSSSCT00000029966	2	62381645	62381778	+	58.8923	5.64587	67.4395	59.0654	52.3869	55.5887	59.9808	No	Yes
62381864..62382122	ENSSSCT00000029966	2	62381864	62382122	+	58.8923	5.64587	67.4395	59.0654	52.3869	55.5887	59.9808	No	Yes
62382210..62382329	ENSSSCT00000029966	2	62382210	62382329	+	58.8923	5.64587	67.4395	59.0654	52.3869	55.5887	59.9808	No	Yes
62382752..62383312	ENSSSCT00000029966	2	62382752	62383312	+	58.8923	5.64587	67.4395	59.0654	52.3869	55.5887	59.9808	No	Yes
4179184..4179305	ENSSSCT00000023041	8	4179184	4179305	+	58.8635	2.91588	62.5215	57.4075	54.996	60.7364	58.6561	No	Yes
23982232..23983008	ENSSSCT00000066044	12	23982232	23983008	-	58.8291	2.82162	61.9275	60.2007	58.2782	54.3814	59.3575	No	No
23983307..23983536	ENSSSCT00000066044	12	23983307	23983536	-	58.8291	2.82162	61.9275	60.2007	58.2782	54.3814	59.3575	No	No
123913172..123915093	ENSSSCT00000016940	9	123913172	123915093	-	58.7836	7.1162	50.5202	59.5885	57.0151	70.0279	56.7663	No	Yes
2579696..2586607	ENSSSCT00000060531	6	2579696	2586607	+	58.7753	2.42809	55.7263	57.331	61.5123	60.9117	58.3952	No	No
18248627..18248737	ENSSSCT00000014506	2	18248627	18248737	-	58.762	5.01071	55.482	55.5466	67.5181	57.8643	57.3992	No	No
18248861..18249015	ENSSSCT00000014506	2	18248861	18249015	-	58.762	5.01071	55.482	55.5466	67.5181	57.8643	57.3992	No	No
34514810..34514929	ENSSSCT00000001769	7	34514810	34514929	+	58.7575	6.84923	69.7736	61.0591	55.2509	53.3193	54.3844	No	No
15711252..15712510	ENSSSCT00000056689	5	15711252	15712510	-	58.7539	7.3503	59.2372	52.8436	54.9693	71.2398	55.4794	No	Yes
15712322..15712510	ENSSSCT00000037489	5	15712322	15712510	-	58.7539	7.3503	59.2372	52.8436	54.9693	71.2398	55.4794	No	Yes
15712367..15712510	ENSSSCT00000000223	5	15712367	15712510	-	58.7539	7.3503	59.2372	52.8436	54.9693	71.2398	55.4794	No	Yes
15712589..15712898	ENSSSCT00000056689	5	15712589	15712898	-	58.7539	7.3503	59.2372	52.8436	54.9693	71.2398	55.4794	No	Yes
15713196..15713278	ENSSSCT00000056689	5	15713196	15713278	-	58.7539	7.3503	59.2372	52.8436	54.9693	71.2398	55.4794	No	Yes
15713539..15713702	ENSSSCT00000056689	5	15713539	15713702	-	58.7539	7.3503	59.2372	52.8436	54.9693	71.2398	55.4794	No	Yes
170545626..170546933	ENSSSCT00000039642	6	170545626	170546933	+	58.7446	4.62219	52.5893	55.728	60.3221	64.432	60.6515	No	Yes
58802879..58802986	ENSSSCT00000002135	7	58802879	58802986	+	58.7409	4.38701	61.3128	53.4869	57.5706	56.5457	64.7887	No	Yes
58802881..58806213	ENSSSCT00000052395	7	58802881	58806213	+	58.7409	4.38701	61.3128	53.4869	57.5706	56.5457	64.7887	No	Yes
58805348..58806213	ENSSSCT00000002135	7	58805348	58806213	+	58.7409	4.38701	61.3128	53.4869	57.5706	56.5457	64.7887	No	Yes
66297089..66297845	ENSSSCT00000009784	8	66297089	66297845	-	58.7284	7.00508	66.673	56.8418	54.0749	65.3395	50.713	No	No
66297089..66297901	ENSSSCT00000039525	8	66297089	66297901	-	58.7284	7.00508	66.673	56.8418	54.0749	65.3395	50.713	No	No
66297089..66297826	ENSSSCT00000051620	8	66297089	66297826	-	58.7284	7.00508	66.673	56.8418	54.0749	65.3395	50.713	No	No
66297089..66297833	ENSSSCT00000065698	8	66297089	66297833	-	58.7284	7.00508	66.673	56.8418	54.0749	65.3395	50.713	No	No
66297089..66297844	ENSSSCT00000051796	8	66297089	66297844	-	58.7284	7.00508	66.673	56.8418	54.0749	65.3395	50.713	No	No
66297089..66297819	ENSSSCT00000029869	8	66297089	66297819	-	58.7284	7.00508	66.673	56.8418	54.0749	65.3395	50.713	No	No
82550188..82550293	ENSSSCT00000051845	6	82550188	82550293	-	58.7201	6.09117	66.2926	55.1187	64.2722	54.94	52.9771	No	No
32730638..32730765	ENSSSCT00000009626	8	32730638	32730765	+	58.6834	6.1118	67.7051	56.4468	50.9622	57.9332	60.3695	No	No
32732839..32732997	ENSSSCT00000009626	8	32732839	32732997	+	58.6834	6.1118	67.7051	56.4468	50.9622	57.9332	60.3695	No	No
32733202..32733611	ENSSSCT00000009626	8	32733202	32733611	+	58.6834	6.1118	67.7051	56.4468	50.9622	57.9332	60.3695	No	No
239945892..239950263	ENSSSCT00000057265	1	239945892	239950263	-	58.6515	1.91154	56.9283	61.1742	59.5832	56.5785	58.9936	No	Yes
239947300..239950263	ENSSSCT00000005915	1	239947300	239950263	-	58.6515	1.91154	56.9283	61.1742	59.5832	56.5785	58.9936	No	Yes
239951303..239951578	ENSSSCT00000005915	1	239951303	239951578	-	58.6515	1.91154	56.9283	61.1742	59.5832	56.5785	58.9936	No	Yes
239952465..239952556	ENSSSCT00000005915	1	239952465	239952556	-	58.6515	1.91154	56.9283	61.1742	59.5832	56.5785	58.9936	No	Yes
14814956..14815112	ENSSSCT00000050536	2	14814956	14815112	-	58.6496	6.52741	56.6673	59.3056	57.575	50.8491	68.8509	No	No
52078026..52078166	ENSSSCT00000046851	9	52078026	52078166	+	58.6495	6.37825	64.3242	53.6194	55.9629	52.7452	66.596	No	Yes
52078439..52078634	ENSSSCT00000046851	9	52078439	52078634	+	58.6495	6.37825	64.3242	53.6194	55.9629	52.7452	66.596	No	Yes
52078801..52078940	ENSSSCT00000046851	9	52078801	52078940	+	58.6495	6.37825	64.3242	53.6194	55.9629	52.7452	66.596	No	Yes
52079111..52079324	ENSSSCT00000046851	9	52079111	52079324	+	58.6495	6.37825	64.3242	53.6194	55.9629	52.7452	66.596	No	Yes
52079711..52079863	ENSSSCT00000046851	9	52079711	52079863	+	58.6495	6.37825	64.3242	53.6194	55.9629	52.7452	66.596	No	Yes
52079970..52080081	ENSSSCT00000046851	9	52079970	52080081	+	58.6495	6.37825	64.3242	53.6194	55.9629	52.7452	66.596	No	Yes
52080263..52080431	ENSSSCT00000046851	9	52080263	52080431	+	58.6495	6.37825	64.3242	53.6194	55.9629	52.7452	66.596	No	Yes
52080899..52082194	ENSSSCT00000046851	9	52080899	52082194	+	58.6495	6.37825	64.3242	53.6194	55.9629	52.7452	66.596	No	Yes
52080899..52081087	ENSSSCT00000016568	9	52080899	52081087	+	58.6495	6.37825	64.3242	53.6194	55.9629	52.7452	66.596	No	Yes
45276216..45276366	ENSSSCT00000003220	6	45276216	45276366	+	58.6353	5.0317	62.4871	56.0799	56.1213	65.2793	53.2092	No	No
45277227..45277377	ENSSSCT00000003220	6	45277227	45277377	+	58.6353	5.0317	62.4871	56.0799	56.1213	65.2793	53.2092	No	No
45277538..45277699	ENSSSCT00000003220	6	45277538	45277699	+	58.6353	5.0317	62.4871	56.0799	56.1213	65.2793	53.2092	No	No
45278091..45278251	ENSSSCT00000003220	6	45278091	45278251	+	58.6353	5.0317	62.4871	56.0799	56.1213	65.2793	53.2092	No	No
45278484..45278590	ENSSSCT00000003220	6	45278484	45278590	+	58.6353	5.0317	62.4871	56.0799	56.1213	65.2793	53.2092	No	No
45278703..45278852	ENSSSCT00000003220	6	45278703	45278852	+	58.6353	5.0317	62.4871	56.0799	56.1213	65.2793	53.2092	No	No
31360576..31360619	ENSSSCT00000040130	14	31360576	31360619	+	58.578	6.86299	67.4585	50.4004	55.8125	55.554	63.6646	No	Yes
577714..577814	ENSSSCT00000031382	4	577714	577814	-	58.5461	7.01693	70.1117	59.6522	55.6111	55.4015	51.9538	No	No
577714..577803	ENSSSCT00000006504	4	577714	577803	-	58.5461	7.01693	70.1117	59.6522	55.6111	55.4015	51.9538	No	No
6312905..6314033	ENSSSCT00000014164	2	6312905	6314033	+	58.5119	4.64791	57.4254	59.9622	51.1813	60.3948	63.5958	No	No
6314788..6315001	ENSSSCT00000014164	2	6314788	6315001	+	58.5119	4.64791	57.4254	59.9622	51.1813	60.3948	63.5958	No	No
78096230..78096392	ENSSSCT00000015300	2	78096230	78096392	+	58.4947	3.93641	59.9054	63.6599	59.3045	56.442	53.1616	No	Yes
78097862..78097989	ENSSSCT00000015300	2	78097862	78097989	+	58.4947	3.93641	59.9054	63.6599	59.3045	56.442	53.1616	No	Yes
78099001..78099110	ENSSSCT00000015300	2	78099001	78099110	+	58.4947	3.93641	59.9054	63.6599	59.3045	56.442	53.1616	No	Yes
116486052..116486249	ENSSSCT00000002772	7	116486052	116486249	-	58.4766	7.05653	64.3438	60.3334	51.6075	65.5909	50.5074	No	No
78503741..78505487	ENSSSCT00000054450	11	78503741	78505487	+	58.4468	5.89127	55.3717	68.8768	54.7196	56.3926	56.8733	No	No
78503741..78505479	ENSSSCT00000060668	11	78503741	78505479	+	58.4468	5.89127	55.3717	68.8768	54.7196	56.3926	56.8733	No	No
78503741..78504376	ENSSSCT00000063589	11	78503741	78504376	+	58.4468	5.89127	55.3717	68.8768	54.7196	56.3926	56.8733	No	No
78503979..78505493	ENSSSCT00000025592	11	78503979	78505493	+	58.4468	5.89127	55.3717	68.8768	54.7196	56.3926	56.8733	No	No
78503979..78504376	ENSSSCT00000063202	11	78503979	78504376	+	58.4468	5.89127	55.3717	68.8768	54.7196	56.3926	56.8733	No	No
7518435..7518577	ENSSSCT00000041227	12	7518435	7518577	+	58.43	5.3632	65.7626	61.2595	58.0007	51.8703	55.2569	No	No
7518435..7518569	ENSSSCT00000018773	12	7518435	7518569	+	58.43	5.3632	65.7626	61.2595	58.0007	51.8703	55.2569	No	No
26728727..26728874	ENSSSCT00000014529	2	26728727	26728874	+	58.4275	3.14248	53.5765	61.2013	57.1289	60.7824	59.4483	No	Yes
21032026..21032180	ENSSSCT00000059838	11	21032026	21032180	+	58.4274	6.51452	64.9762	57.826	52.1196	52.0252	65.1899	No	Yes
134516614..134516854	ENSSSCT00000031122	2	134516614	134516854	-	58.4089	1.45448	56.8764	60.06	57.5433	57.6963	59.8685	No	Yes
134520214..134520352	ENSSSCT00000031122	2	134520214	134520352	-	58.4089	1.45448	56.8764	60.06	57.5433	57.6963	59.8685	No	Yes
93800367..93804165	ENSSSCT00000062237	4	93800367	93804165	+	58.396	5.85066	61.6624	62.0592	51.6433	52.5102	64.1047	No	Yes
93800367..93801799	ENSSSCT00000007109	4	93800367	93801799	+	58.396	5.85066	61.6624	62.0592	51.6433	52.5102	64.1047	No	Yes
93800367..93801970	ENSSSCT00000058798	4	93800367	93801970	+	58.396	5.85066	61.6624	62.0592	51.6433	52.5102	64.1047	No	Yes
93800367..93803474	ENSSSCT00000061960	4	93800367	93803474	+	58.396	5.85066	61.6624	62.0592	51.6433	52.5102	64.1047	No	Yes
93800367..93801806	ENSSSCT00000053261	4	93800367	93801806	+	58.396	5.85066	61.6624	62.0592	51.6433	52.5102	64.1047	No	Yes
93801419..93801470	ENSSSCT00000051356	4	93801419	93801470	+	58.396	5.85066	61.6624	62.0592	51.6433	52.5102	64.1047	No	Yes
93801838..93802851	ENSSSCT00000051356	4	93801838	93802851	+	58.396	5.85066	61.6624	62.0592	51.6433	52.5102	64.1047	No	Yes
93802733..93802851	ENSSSCT00000058798	4	93802733	93802851	+	58.396	5.85066	61.6624	62.0592	51.6433	52.5102	64.1047	No	Yes
93803441..93803474	ENSSSCT00000007110	4	93803441	93803474	+	58.396	5.85066	61.6624	62.0592	51.6433	52.5102	64.1047	No	Yes
5903360..5903731	ENSSSCT00000016138	9	5903360	5903731	-	58.3882	4.89905	51.2643	57.9454	64.4841	60.9695	57.2776	No	Yes
5903752..5903948	ENSSSCT00000016138	9	5903752	5903948	-	58.3882	4.89905	51.2643	57.9454	64.4841	60.9695	57.2776	No	Yes
1065800..1065965	ENSSSCT00000046645	8	1065800	1065965	+	58.3671	4.06317	62.371	57.0314	52.9247	57.0382	62.4703	No	Yes
69281263..69281403	ENSSSCT00000038708	5	69281263	69281403	+	58.3541	7.48976	53.1553	56.2583	52.2084	59.3787	70.7697	No	No
109253822..109253923	ENSSSCT00000054165	14	109253822	109253923	-	58.3527	3.83747	57.7236	56.0855	54.7763	58.456	64.7219	No	No
109254743..109254826	ENSSSCT00000054165	14	109254743	109254826	-	58.3527	3.83747	57.7236	56.0855	54.7763	58.456	64.7219	No	No
352347..352462	ENSSSCT00000061953	4	352347	352462	+	58.3229	7.17772	68.4526	58.2523	50.1325	53.2272	61.55	No	Yes
352888..353034	ENSSSCT00000061953	4	352888	353034	+	58.3229	7.17772	68.4526	58.2523	50.1325	53.2272	61.55	No	Yes
353128..353281	ENSSSCT00000061953	4	353128	353281	+	58.3229	7.17772	68.4526	58.2523	50.1325	53.2272	61.55	No	Yes
353466..353592	ENSSSCT00000061953	4	353466	353592	+	58.3229	7.17772	68.4526	58.2523	50.1325	53.2272	61.55	No	Yes
10169064..10169227	ENSSSCT00000039797	10	10169064	10169227	+	58.3084	8.21632	50.2888	60.8418	50.4934	59.9708	69.9472	No	No
18660641..18660943	ENSSSCT00000029094	6	18660641	18660943	+	58.3083	7.28745	50.2697	69.0097	58.5375	60.6736	53.0508	No	No
18660797..18660943	ENSSSCT00000031974	6	18660797	18660943	+	58.3083	7.28745	50.2697	69.0097	58.5375	60.6736	53.0508	No	No
18660850..18660943	ENSSSCT00000066331	6	18660850	18660943	+	58.3083	7.28745	50.2697	69.0097	58.5375	60.6736	53.0508	No	No
18661542..18661608	ENSSSCT00000031974	6	18661542	18661608	+	58.3083	7.28745	50.2697	69.0097	58.5375	60.6736	53.0508	No	No
18661765..18661995	ENSSSCT00000066331	6	18661765	18661995	+	58.3083	7.28745	50.2697	69.0097	58.5375	60.6736	53.0508	No	No
53160998..53165653	ENSSSCT00000042642	12	53160998	53165653	+	58.2575	2.56778	57.4916	55.847	60.6559	56.0082	61.2849	No	Yes
53161968..53163242	ENSSSCT00000050125	12	53161968	53163242	+	58.2575	2.56778	57.4916	55.847	60.6559	56.0082	61.2849	No	Yes
53161968..53163243	ENSSSCT00000041969	12	53161968	53163243	+	58.2575	2.56778	57.4916	55.847	60.6559	56.0082	61.2849	No	Yes
53161968..53165653	ENSSSCT00000049398	12	53161968	53165653	+	58.2575	2.56778	57.4916	55.847	60.6559	56.0082	61.2849	No	Yes
53161968..53162701	ENSSSCT00000052611	12	53161968	53162701	+	58.2575	2.56778	57.4916	55.847	60.6559	56.0082	61.2849	No	Yes
28223649..28223748	ENSSSCT00000036280	13	28223649	28223748	+	58.2485	3.90788	63.2714	53.2652	58.5989	55.7272	60.38	No	Yes
28228539..28229105	ENSSSCT00000036280	13	28228539	28229105	+	58.2485	3.90788	63.2714	53.2652	58.5989	55.7272	60.38	No	Yes
28228539..28229719	ENSSSCT00000012370	13	28228539	28229719	+	58.2485	3.90788	63.2714	53.2652	58.5989	55.7272	60.38	No	Yes
57219635..57223294	ENSSSCT00000040686	15	57219635	57223294	+	58.2434	4.42004	56.0354	51.4885	61.22	61.894	60.5792	No	Yes
126565715..126565887	ENSSSCT00000005160	1	126565715	126565887	+	58.2429	5.72783	56.6165	62.9775	55.3519	65.1268	51.1419	No	Yes
126565715..126565885	ENSSSCT00000039404	1	126565715	126565885	+	58.2429	5.72783	56.6165	62.9775	55.3519	65.1268	51.1419	No	Yes
126566017..126566137	ENSSSCT00000005160	1	126566017	126566137	+	58.2429	5.72783	56.6165	62.9775	55.3519	65.1268	51.1419	No	Yes
126569832..126570655	ENSSSCT00000005160	1	126569832	126570655	+	58.2429	5.72783	56.6165	62.9775	55.3519	65.1268	51.1419	No	Yes
239952892..239953005	ENSSSCT00000005915	1	239952892	239953005	-	58.2169	4.69303	57.9769	61.0527	55.7122	52.1001	64.2427	No	No
239954826..239954923	ENSSSCT00000005915	1	239954826	239954923	-	58.2169	4.69303	57.9769	61.0527	55.7122	52.1001	64.2427	No	No
239955690..239955795	ENSSSCT00000005915	1	239955690	239955795	-	58.2169	4.69303	57.9769	61.0527	55.7122	52.1001	64.2427	No	No
59624594..59624730	ENSSSCT00000060615	12	59624594	59624730	-	58.1808	7.71229	60.8174	59.9433	51.1283	50.1639	68.8509	No	No
5412132..5412232	ENSSSCT00000018717	12	5412132	5412232	+	58.1662	3.7137	57.39	61.1214	52.0615	60.7836	59.4746	No	No
165040708..165040817	ENSSSCT00000053345	6	165040708	165040817	-	58.1587	7.61365	50.1896	59.8836	56.0042	54.4371	70.2788	No	No
165041211..165041251	ENSSSCT00000053345	6	165041211	165041251	-	58.1587	7.61365	50.1896	59.8836	56.0042	54.4371	70.2788	No	No
165042018..165042062	ENSSSCT00000053345	6	165042018	165042062	-	58.1587	7.61365	50.1896	59.8836	56.0042	54.4371	70.2788	No	No
165042410..165042510	ENSSSCT00000053345	6	165042410	165042510	-	58.1587	7.61365	50.1896	59.8836	56.0042	54.4371	70.2788	No	No
89616659..89617199	ENSSSCT00000050965	14	89616659	89617199	+	58.1573	6.52059	63.0147	65.8052	51.4045	51.6864	58.8756	No	Yes
12380920..12381047	ENSSSCT00000039208	2	12380920	12381047	+	58.1059	5.9458	67.3242	53.8117	56.2631	60.4288	52.702	No	Yes
64789807..64789881	ENSSSCT00000016645	9	64789807	64789881	-	58.0877	6.47398	52.3001	53.7591	54.2173	63.9351	66.2268	No	Yes
64792054..64792200	ENSSSCT00000016645	9	64792054	64792200	-	58.0877	6.47398	52.3001	53.7591	54.2173	63.9351	66.2268	No	Yes
50609573..50609702	ENSSSCT00000003410	6	50609573	50609702	-	58.0143	3.09044	57.7481	56.0687	56.9105	55.9552	63.3892	No	Yes
95900542..95900737	ENSSSCT00000007199	4	95900542	95900737	-	57.9973	3.89284	59.6642	64.0654	55.5233	54.6402	56.0933	No	Yes
95900994..95901119	ENSSSCT00000007199	4	95900994	95901119	-	57.9973	3.89284	59.6642	64.0654	55.5233	54.6402	56.0933	No	Yes
95901691..95901850	ENSSSCT00000007199	4	95901691	95901850	-	57.9973	3.89284	59.6642	64.0654	55.5233	54.6402	56.0933	No	Yes
95902186..95902388	ENSSSCT00000007199	4	95902186	95902388	-	57.9973	3.89284	59.6642	64.0654	55.5233	54.6402	56.0933	No	Yes
95902186..95902396	ENSSSCT00000007197	4	95902186	95902396	-	57.9973	3.89284	59.6642	64.0654	55.5233	54.6402	56.0933	No	Yes
8209658..8209760	ENSSSCT00000008390	3	8209658	8209760	+	57.9949	4.65807	63.3022	62.2181	53.2764	57.4529	53.7252	No	Yes
158052600..158052681	ENSSSCT00000049007	6	158052600	158052681	+	57.9492	3.99594	51.7772	60.9843	56.4183	61.5728	58.9936	No	Yes
63768919..63769036	ENSSSCT00000040579	5	63768919	63769036	-	57.8701	5.85367	64.9762	60.708	51.0805	59.997	52.5891	No	No
63769192..63769382	ENSSSCT00000040579	5	63769192	63769382	-	57.8701	5.85367	64.9762	60.708	51.0805	59.997	52.5891	No	No
265114831..265115031	ENSSSCT00000058361	1	265114831	265115031	+	57.7709	4.73701	58.6226	58.0476	50.7943	64.0996	57.2903	No	No
18446691..18446781	ENSSSCT00000018878	12	18446691	18446781	+	57.7634	6.23411	51.0431	51.9584	65.9487	59.6342	60.2325	No	Yes
18447245..18447349	ENSSSCT00000018878	12	18447245	18447349	+	57.7634	6.23411	51.0431	51.9584	65.9487	59.6342	60.2325	No	Yes
43468492..43468650	ENSSSCT00000010912	14	43468492	43468650	+	57.7296	4.37175	61.9275	53.3254	61.1931	59.4272	52.7746	No	Yes
4346625..4346768	ENSSSCT00000060482	13	4346625	4346768	-	57.7252	5.08039	64.0865	57.1853	52.0448	61.5409	53.7683	No	Yes
55785718..55785768	ENSSSCT00000045656	18	55785718	55785768	+	57.7154	4.25479	61.5582	62.5762	57.0897	52.9687	54.3844	No	No
55785982..55786141	ENSSSCT00000045656	18	55785982	55786141	+	57.7154	4.25479	61.5582	62.5762	57.0897	52.9687	54.3844	No	No
70086267..70088719	ENSSSCT00000061810	13	70086267	70088719	+	57.7042	5.42715	65.7626	60.8168	53.8217	53.1789	54.9407	No	No
19358447..19360352	ENSSSCT00000039576	12	19358447	19360352	+	57.6958	7.03156	68.9081	53.4763	52.7563	60.3937	52.9446	No	No
115293091..115293295	ENSSSCT00000038127	7	115293091	115293295	+	57.642	3.86006	60.6985	58.1982	51.6651	56.4335	61.2148	No	No
6544614..6545504	ENSSSCT00000053648	5	6544614	6545504	-	57.6082	3.56846	53.7877	55.343	60.511	56.2233	62.1759	No	Yes
6545845..6545888	ENSSSCT00000053648	5	6545845	6545888	-	57.6082	3.56846	53.7877	55.343	60.511	56.2233	62.1759	No	Yes
6546142..6547285	ENSSSCT00000053648	5	6546142	6547285	-	57.6082	3.56846	53.7877	55.343	60.511	56.2233	62.1759	No	Yes
6546142..6546596	ENSSSCT00000050541	5	6546142	6546596	-	57.6082	3.56846	53.7877	55.343	60.511	56.2233	62.1759	No	Yes
6546733..6547285	ENSSSCT00000050541	5	6546733	6547285	-	57.6082	3.56846	53.7877	55.343	60.511	56.2233	62.1759	No	Yes
47632911..47633018	ENSSSCT00000029127	16	47632911	47633018	-	57.5845	4.28906	53.3488	58.699	55.8754	55.538	64.4614	No	Yes
77300293..77300386	ENSSSCT00000066000	2	77300293	77300386	+	57.568	7.84695	70.8189	56.336	52.5554	57.1894	50.9404	No	Yes
66252117..66256318	ENSSSCT00000065698	8	66252117	66256318	-	57.5474	7.12423	65.8816	54.7673	50.1955	64.3693	52.5232	No	Yes
66252446..66256318	ENSSSCT00000039525	8	66252446	66256318	-	57.5474	7.12423	65.8816	54.7673	50.1955	64.3693	52.5232	No	Yes
66255115..66255335	ENSSSCT00000009784	8	66255115	66255335	-	57.5474	7.12423	65.8816	54.7673	50.1955	64.3693	52.5232	No	Yes
66255115..66255251	ENSSSCT00000026797	8	66255115	66255251	-	57.5474	7.12423	65.8816	54.7673	50.1955	64.3693	52.5232	No	Yes
66255290..66255335	ENSSSCT00000026797	8	66255290	66255335	-	57.5474	7.12423	65.8816	54.7673	50.1955	64.3693	52.5232	No	Yes
66256230..66256318	ENSSSCT00000009784	8	66256230	66256318	-	57.5474	7.12423	65.8816	54.7673	50.1955	64.3693	52.5232	No	Yes
66258262..66258394	ENSSSCT00000009784	8	66258262	66258394	-	57.5474	7.12423	65.8816	54.7673	50.1955	64.3693	52.5232	No	Yes
66258262..66258412	ENSSSCT00000029869	8	66258262	66258412	-	57.5474	7.12423	65.8816	54.7673	50.1955	64.3693	52.5232	No	Yes
66265538..66269594	ENSSSCT00000052885	8	66265538	66269594	-	57.5474	7.12423	65.8816	54.7673	50.1955	64.3693	52.5232	No	Yes
96027638..96027776	ENSSSCT00000007211	4	96027638	96027776	+	57.4254	4.61006	60.3017	54.6152	50.8121	59.3443	62.0539	No	No
96028158..96028258	ENSSSCT00000007211	4	96028158	96028258	+	57.4254	4.61006	60.3017	54.6152	50.8121	59.3443	62.0539	No	No
96028704..96028851	ENSSSCT00000007211	4	96028704	96028851	+	57.4254	4.61006	60.3017	54.6152	50.8121	59.3443	62.0539	No	No
96029074..96029878	ENSSSCT00000007211	4	96029074	96029878	+	57.4254	4.61006	60.3017	54.6152	50.8121	59.3443	62.0539	No	No
401479..401610	ENSSSCT00000037789	6	401479	401610	-	57.3537	7.21168	65.4712	55.1612	51.4331	64.5027	50.2002	No	No
30736434..30736578	ENSSSCT00000010744	14	30736434	30736578	-	57.3414	3.91945	62.2141	51.632	55.8291	58.6913	58.3404	No	Yes
30736799..30736890	ENSSSCT00000010744	14	30736799	30736890	-	57.3414	3.91945	62.2141	51.632	55.8291	58.6913	58.3404	No	Yes
10005628..10005836	ENSSSCT00000040527	9	10005628	10005836	+	57.3313	4.03468	54.6065	52.2313	59.6598	62.4409	57.7181	No	Yes
86154385..86154517	ENSSSCT00000003985	6	86154385	86154517	+	57.3249	4.04257	54.8957	58.0769	55.8129	53.8434	63.9954	No	Yes
86157336..86157608	ENSSSCT00000003985	6	86157336	86157608	+	57.3249	4.04257	54.8957	58.0769	55.8129	53.8434	63.9954	No	Yes
86158154..86158236	ENSSSCT00000003985	6	86158154	86158236	+	57.3249	4.04257	54.8957	58.0769	55.8129	53.8434	63.9954	No	Yes
50059964..50063325	ENSSSCT00000011040	14	50059964	50063325	+	57.3156	3.45715	56.452	55.4303	53.4788	58.7245	62.4926	No	No
34092665..34092797	ENSSSCT00000026653	13	34092665	34092797	-	57.3017	4.67036	64.1402	59.0639	52.2827	57.21	53.8118	No	Yes
34093023..34093140	ENSSSCT00000026653	13	34093023	34093140	-	57.3017	4.67036	64.1402	59.0639	52.2827	57.21	53.8118	No	Yes
34093366..34093399	ENSSSCT00000026653	13	34093366	34093399	-	57.3017	4.67036	64.1402	59.0639	52.2827	57.21	53.8118	No	Yes
34093507..34093531	ENSSSCT00000026653	13	34093507	34093531	-	57.3017	4.67036	64.1402	59.0639	52.2827	57.21	53.8118	No	Yes
34093714..34093856	ENSSSCT00000026653	13	34093714	34093856	-	57.3017	4.67036	64.1402	59.0639	52.2827	57.21	53.8118	No	Yes
12194339..12197815	ENSSSCT00000014364	2	12194339	12197815	+	57.2869	6.79935	58.6226	54.9358	53.4685	51.0048	68.403	No	No
12198045..12198354	ENSSSCT00000014364	2	12198045	12198354	+	57.2869	6.79935	58.6226	54.9358	53.4685	51.0048	68.403	No	No
12199230..12202854	ENSSSCT00000014365	2	12199230	12202854	-	57.2869	6.79935	58.6226	54.9358	53.4685	51.0048	68.403	No	No
12199231..12202854	ENSSSCT00000042526	2	12199231	12202854	-	57.2869	6.79935	58.6226	54.9358	53.4685	51.0048	68.403	No	No
14717642..14717665	ENSSSCT00000034511	12	14717642	14717665	+	57.2722	5.68859	65.3014	53.3901	61.3136	53.3211	53.0347	No	Yes
100194320..100197911	ENSSSCT00000026096	7	100194320	100197911	+	57.2627	4.30542	57.5138	57.3988	50.1488	61.2713	59.9808	No	Yes
100194320..100197846	ENSSSCT00000044572	7	100194320	100197846	+	57.2627	4.30542	57.5138	57.3988	50.1488	61.2713	59.9808	No	Yes
100194320..100197836	ENSSSCT00000047708	7	100194320	100197836	+	57.2627	4.30542	57.5138	57.3988	50.1488	61.2713	59.9808	No	Yes
129207121..129207291	ENSSSCT00000005228	1	129207121	129207291	+	57.2614	6.85412	53.7019	59.5069	50.9606	53.9444	68.1931	No	Yes
129207382..129207496	ENSSSCT00000005228	1	129207382	129207496	+	57.2614	6.85412	53.7019	59.5069	50.9606	53.9444	68.1931	No	Yes
129207701..129207739	ENSSSCT00000005228	1	129207701	129207739	+	57.2614	6.85412	53.7019	59.5069	50.9606	53.9444	68.1931	No	Yes
129207910..129208046	ENSSSCT00000005228	1	129207910	129208046	+	57.2614	6.85412	53.7019	59.5069	50.9606	53.9444	68.1931	No	Yes
54780748..54780864	ENSSSCT00000039562	12	54780748	54780864	-	57.2032	5.97317	67.2867	52.4059	56.7485	56.5402	53.0347	No	Yes
62145125..62145256	ENSSSCT00000015117	2	62145125	62145256	+	57.1741	5.81042	56.7085	51.7873	52.0868	59.4743	65.8134	No	No
62145414..62145493	ENSSSCT00000015117	2	62145414	62145493	+	57.1741	5.81042	56.7085	51.7873	52.0868	59.4743	65.8134	No	No
62145602..62145664	ENSSSCT00000015117	2	62145602	62145664	+	57.1741	5.81042	56.7085	51.7873	52.0868	59.4743	65.8134	No	No
62146033..62146104	ENSSSCT00000015117	2	62146033	62146104	+	57.1741	5.81042	56.7085	51.7873	52.0868	59.4743	65.8134	No	No
62147453..62147580	ENSSSCT00000015117	2	62147453	62147580	+	57.1741	5.81042	56.7085	51.7873	52.0868	59.4743	65.8134	No	No
62147666..62147765	ENSSSCT00000015117	2	62147666	62147765	+	57.1741	5.81042	56.7085	51.7873	52.0868	59.4743	65.8134	No	No
55914158..55914733	ENSSSCT00000042008	6	55914158	55914733	+	57.0562	5.55988	59.8599	50.5811	51.5633	60.7161	62.5603	No	No
55914341..55914454	ENSSSCT00000023496	6	55914341	55914454	+	57.0562	5.55988	59.8599	50.5811	51.5633	60.7161	62.5603	No	No
55914554..55914733	ENSSSCT00000023496	6	55914554	55914733	+	57.0562	5.55988	59.8599	50.5811	51.5633	60.7161	62.5603	No	No
55914939..55915432	ENSSSCT00000042008	6	55914939	55915432	+	57.0562	5.55988	59.8599	50.5811	51.5633	60.7161	62.5603	No	No
55914939..55914975	ENSSSCT00000023496	6	55914939	55914975	+	57.0562	5.55988	59.8599	50.5811	51.5633	60.7161	62.5603	No	No
81107415..81107513	ENSSSCT00000046290	14	81107415	81107513	-	57.0308	4.75451	52.5455	58.3422	51.5489	60.6273	62.0901	No	No
81108394..81108600	ENSSSCT00000046290	14	81108394	81108600	-	57.0308	4.75451	52.5455	58.3422	51.5489	60.6273	62.0901	No	No
170163011..170163173	ENSSSCT00000065474	6	170163011	170163173	+	57.0052	8.55675	55.5953	52.153	50.3575	55.0989	71.8212	No	Yes
42048822..42048901	ENSSSCT00000019293	12	42048822	42048901	-	56.8794	4.81882	63.8265	55.7279	53.3903	59.4987	51.9538	No	Yes
42049318..42049477	ENSSSCT00000019293	12	42049318	42049477	-	56.8794	4.81882	63.8265	55.7279	53.3903	59.4987	51.9538	No	Yes
42050497..42050684	ENSSSCT00000019293	12	42050497	42050684	-	56.8794	4.81882	63.8265	55.7279	53.3903	59.4987	51.9538	No	Yes
6527028..6527078	ENSSSCT00000054013	5	6527028	6527078	+	56.8728	4.06664	61.1982	55.66	59.0513	57.9168	50.5376	No	Yes
2039843..2040088	ENSSSCT00000018664	12	2039843	2040088	+	56.8049	3.60075	53.0523	54.4232	61.8263	59.1325	55.5904	No	No
2041289..2041469	ENSSSCT00000018664	12	2041289	2041469	+	56.8049	3.60075	53.0523	54.4232	61.8263	59.1325	55.5904	No	No
94754160..94754260	ENSSSCT00000038810	4	94754160	94754260	-	56.7905	4.04871	59.925	56.0028	50.4102	57.0351	60.5792	No	No
13959864..13965043	ENSSSCT00000010261	11	13959864	13965043	+	56.7239	4.37035	59.5065	54.3007	51.0174	62.2193	56.5756	No	No
20199018..20199477	ENSSSCT00000024906	8	20199018	20199477	-	56.7071	4.76193	52.7332	59.8956	63.1379	55.815	51.9538	No	No
270911877..270912282	ENSSSCT00000006274	1	270911877	270912282	-	56.6831	2.8561	55.3405	52.4516	58.9343	57.265	59.4243	No	Yes
62032297..62032547	ENSSSCT00000051674	17	62032297	62032547	+	56.6702	5.61005	51.0431	63.4673	59.7426	50.7027	58.3952	No	No
43482574..43482773	ENSSSCT00000010912	14	43482574	43482773	+	56.5624	7.242	51.525	67.2334	60.9121	52.5159	50.6255	No	Yes
53223656..53223775	ENSSSCT00000026800	16	53223656	53223775	-	56.4623	4.14373	62.2872	58.6142	52.3697	56.2275	52.813	No	Yes
53224211..53224308	ENSSSCT00000026800	16	53224211	53224308	-	56.4623	4.14373	62.2872	58.6142	52.3697	56.2275	52.813	No	Yes
3201331..3201535	ENSSSCT00000058155	12	3201331	3201535	+	56.3937	4.42299	62.8628	50.3806	56.1763	56.5657	55.983	No	Yes
32212314..32212404	ENSSSCT00000058760	14	32212314	32212404	-	56.3834	5.64927	54.685	50.8669	61.1698	51.7461	63.4493	No	Yes
32213669..32213672	ENSSSCT00000058760	14	32213669	32213672	-	56.3834	5.64927	54.685	50.8669	61.1698	51.7461	63.4493	No	Yes
35307529..35307663	ENSSSCT00000052690	13	35307529	35307663	+	56.3032	5.85048	52.9702	53.9852	66.7015	54.6498	53.2092	No	Yes
35308767..35308967	ENSSSCT00000052690	13	35308767	35308967	+	56.3032	5.85048	52.9702	53.9852	66.7015	54.6498	53.2092	No	Yes
70705355..70705389	ENSSSCT00000003776	6	70705355	70705389	+	56.2556	3.76022	60.4218	54.5638	50.78	56.7939	58.7184	No	No
6844383..6844457	ENSSSCT00000051092	14	6844383	6844457	+	56.0468	5.20604	60.5475	60.9554	50.1508	57.6905	50.8896	No	Yes
6844699..6844845	ENSSSCT00000051092	14	6844699	6844845	+	56.0468	5.20604	60.5475	60.9554	50.1508	57.6905	50.8896	No	Yes
60957138..60957285	ENSSSCT00000002157	7	60957138	60957285	+	56.0448	4.75129	50.3797	53.0004	56.2215	57.8111	62.8114	No	Yes
60957837..60957918	ENSSSCT00000002157	7	60957837	60957918	+	56.0448	4.75129	50.3797	53.0004	56.2215	57.8111	62.8114	No	Yes
60958003..60958147	ENSSSCT00000002157	7	60958003	60958147	+	56.0448	4.75129	50.3797	53.0004	56.2215	57.8111	62.8114	No	Yes
60958765..60958893	ENSSSCT00000002157	7	60958765	60958893	+	56.0448	4.75129	50.3797	53.0004	56.2215	57.8111	62.8114	No	Yes
68891722..68891897	ENSSSCT00000064148	2	68891722	68891897	+	55.9957	7.13039	52.238	50.3879	60.7435	50.4113	66.1975	No	Yes
68892084..68892155	ENSSSCT00000064148	2	68892084	68892155	+	55.9957	7.13039	52.238	50.3879	60.7435	50.4113	66.1975	No	Yes
68892251..68892340	ENSSSCT00000064148	2	68892251	68892340	+	55.9957	7.13039	52.238	50.3879	60.7435	50.4113	66.1975	No	Yes
68892426..68892509	ENSSSCT00000064148	2	68892426	68892509	+	55.9957	7.13039	52.238	50.3879	60.7435	50.4113	66.1975	No	Yes
68893284..68893372	ENSSSCT00000064148	2	68893284	68893372	+	55.9957	7.13039	52.238	50.3879	60.7435	50.4113	66.1975	No	Yes
68894162..68894265	ENSSSCT00000064148	2	68894162	68894265	+	55.9957	7.13039	52.238	50.3879	60.7435	50.4113	66.1975	No	Yes
68894392..68894513	ENSSSCT00000064148	2	68894392	68894513	+	55.9957	7.13039	52.238	50.3879	60.7435	50.4113	66.1975	No	Yes
68894781..68894897	ENSSSCT00000064148	2	68894781	68894897	+	55.9957	7.13039	52.238	50.3879	60.7435	50.4113	66.1975	No	Yes
272693..273096	ENSSSCT00000037926	17	272693	273096	+	55.9925	3.12456	58.6226	52.9783	55.8058	59.6581	52.8978	No	Yes
273124..273324	ENSSSCT00000037926	17	273124	273324	+	55.9925	3.12456	58.6226	52.9783	55.8058	59.6581	52.8978	No	Yes
268006743..268006877	ENSSSCT00000030046	1	268006743	268006877	+	55.977	1.16359	56.5758	56.6336	53.9851	55.9054	56.7852	No	Yes
5660322..5660439	ENSSSCT00000000030	5	5660322	5660439	+	55.6915	5.20114	51.0431	64.4022	56.1509	53.0496	53.8118	No	No
44203315..44203464	ENSSSCT00000055475	12	44203315	44203464	-	55.6433	5.62809	58.6226	51.2385	53.1444	51.1065	64.1047	No	Yes
44204510..44204633	ENSSSCT00000055475	12	44204510	44204633	-	55.6433	5.62809	58.6226	51.2385	53.1444	51.1065	64.1047	No	Yes
73774847..73774988	ENSSSCT00000033980	8	73774847	73774988	+	55.5971	1.98189	57.141	58.0527	55.4067	53.7515	53.6335	No	Yes
73777294..73777438	ENSSSCT00000033980	8	73777294	73777438	+	55.5971	1.98189	57.141	58.0527	55.4067	53.7515	53.6335	No	Yes
77023864..77026152	ENSSSCT00000025341	6	77023864	77026152	+	55.4052	3.82249	56.2416	52.3527	60.2293	50.803	57.3992	No	No
70004689..70004795	ENSSSCT00000061810	13	70004689	70004795	+	55.3637	5.83656	50.706	62.1284	61.352	51.6155	51.0166	No	Yes
46742953..46743066	ENSSSCT00000056968	3	46742953	46743066	+	55.283	4.23249	50.5202	57.7077	52.471	54.5469	61.1689	No	Yes
46742959..46743066	ENSSSCT00000008900	3	46742959	46743066	+	55.283	4.23249	50.5202	57.7077	52.471	54.5469	61.1689	No	Yes
8386416..8386437	ENSSSCT00000059672	2	8386416	8386437	-	55.2222	2.91093	55.8593	54.089	58.9807	56.1165	51.0656	No	Yes
8387669..8387686	ENSSSCT00000059672	2	8387669	8387686	-	55.2222	2.91093	55.8593	54.089	58.9807	56.1165	51.0656	No	Yes
8388247..8388304	ENSSSCT00000041510	2	8388247	8388304	+	55.2222	2.91093	55.8593	54.089	58.9807	56.1165	51.0656	No	Yes
8388292..8388309	ENSSSCT00000059672	2	8388292	8388309	-	55.2222	2.91093	55.8593	54.089	58.9807	56.1165	51.0656	No	Yes
47758917..47759042	ENSSSCT00000008915	3	47758917	47759042	-	55.2088	4.92175	53.2372	62.8046	57.3928	51.4752	51.1343	No	No
47761849..47766582	ENSSSCT00000065440	3	47761849	47766582	-	55.2088	4.92175	53.2372	62.8046	57.3928	51.4752	51.1343	No	No
47761849..47766052	ENSSSCT00000027951	3	47761849	47766052	-	55.2088	4.92175	53.2372	62.8046	57.3928	51.4752	51.1343	No	No
20251632..20252113	ENSSSCT00000041616	6	20251632	20252113	+	55.1612	2.36712	53.0308	54.8122	54.1024	59.2076	54.6532	No	Yes
26088490..26088586	ENSSSCT00000027677	11	26088490	26088586	+	55.1055	4.02887	51.3337	51.8655	58.5117	53.5838	60.2325	No	No
27961518..27961663	ENSSSCT00000039182	13	27961518	27961663	-	55.1005	4.55147	50.3797	57.5199	60.2471	57.1557	50.2002	No	No
12488376..12488511	ENSSSCT00000051918	5	12488376	12488511	+	55.0757	2.79735	57.6797	56.1312	51.8511	52.3172	57.3992	No	Yes
32732783..32737112	ENSSSCT00000058843	13	32732783	32737112	+	54.9049	3.02651	53.1553	56.876	52.1835	53.0595	59.2502	No	Yes
32732783..32733341	ENSSSCT00000012477	13	32732783	32733341	+	54.9049	3.02651	53.1553	56.876	52.1835	53.0595	59.2502	No	Yes
32732783..32733794	ENSSSCT00000052452	13	32732783	32733794	+	54.9049	3.02651	53.1553	56.876	52.1835	53.0595	59.2502	No	Yes
1826158..1829436	ENSSSCT00000058455	3	1826158	1829436	-	54.8911	2.93178	54.6295	50.4379	55.2883	55.4684	58.6315	No	No
19745773..19748907	ENSSSCT00000062070	12	19745773	19748907	-	54.7019	1.83754	53.0996	54.3356	53.417	54.9393	57.7181	No	Yes
19747365..19748907	ENSSSCT00000023596	12	19747365	19748907	-	54.7019	1.83754	53.0996	54.3356	53.417	54.9393	57.7181	No	Yes
23535436..23535634	ENSSSCT00000012328	13	23535436	23535634	-	54.68	4.40577	58.6226	60.142	51.5573	52.7189	50.3593	No	Yes
23535777..23535919	ENSSSCT00000012328	13	23535777	23535919	-	54.68	4.40577	58.6226	60.142	51.5573	52.7189	50.3593	No	Yes
23535777..23535962	ENSSSCT00000023726	13	23535777	23535962	-	54.68	4.40577	58.6226	60.142	51.5573	52.7189	50.3593	No	Yes
23540441..23540505	ENSSSCT00000012328	13	23540441	23540505	-	54.68	4.40577	58.6226	60.142	51.5573	52.7189	50.3593	No	Yes
23540904..23541126	ENSSSCT00000012328	13	23540904	23541126	-	54.68	4.40577	58.6226	60.142	51.5573	52.7189	50.3593	No	Yes
23540916..23541126	ENSSSCT00000023726	13	23540916	23541126	-	54.68	4.40577	58.6226	60.142	51.5573	52.7189	50.3593	No	Yes
110896186..110897678	ENSSSCT00000060193	3	110896186	110897678	-	54.6611	5.15628	62.1496	50.0178	57.6852	50.6444	52.8087	No	No
53067073..53067141	ENSSSCT00000049575	6	53067073	53067141	+	54.6461	2.84357	56.5758	52.3493	51.2709	58.0905	54.9441	No	No
53067281..53067386	ENSSSCT00000049575	6	53067281	53067386	+	54.6461	2.84357	56.5758	52.3493	51.2709	58.0905	54.9441	No	No
53068949..53069051	ENSSSCT00000049575	6	53068949	53069051	+	54.6461	2.84357	56.5758	52.3493	51.2709	58.0905	54.9441	No	No
81336689..81336835	ENSSSCT00000022632	6	81336689	81336835	-	54.6395	5.78545	62.2872	59.4578	50.3816	50.107	50.964	No	Yes
81336912..81336985	ENSSSCT00000022632	6	81336912	81336985	-	54.6395	5.78545	62.2872	59.4578	50.3816	50.107	50.964	No	Yes
30237676..30239897	ENSSSCT00000007788	17	30237676	30239897	-	54.5746	4.76661	62.7801	54.2858	51.8943	53.091	50.8219	No	No
59888430..59892945	ENSSSCT00000055707	2	59888430	59892945	-	54.1254	4.44862	56.1945	60.9195	50.6975	52.4562	50.3593	No	Yes
128816904..128821311	ENSSSCT00000051192	1	128816904	128821311	-	53.7923	3.54743	51.6728	50.3006	51.9185	56.5035	58.5663	No	No
128817379..128817501	ENSSSCT00000060189	1	128817379	128817501	+	53.7923	3.54743	51.6728	50.3006	51.9185	56.5035	58.5663	No	No
128817525..128817709	ENSSSCT00000060189	1	128817525	128817709	+	53.7923	3.54743	51.6728	50.3006	51.9185	56.5035	58.5663	No	No
128817525..128817572	ENSSSCT00000047227	1	128817525	128817572	+	53.7923	3.54743	51.6728	50.3006	51.9185	56.5035	58.5663	No	No
128817620..128817709	ENSSSCT00000047227	1	128817620	128817709	+	53.7923	3.54743	51.6728	50.3006	51.9185	56.5035	58.5663	No	No
128817747..128817828	ENSSSCT00000060189	1	128817747	128817828	+	53.7923	3.54743	51.6728	50.3006	51.9185	56.5035	58.5663	No	No
128817975..128818044	ENSSSCT00000060189	1	128817975	128818044	+	53.7923	3.54743	51.6728	50.3006	51.9185	56.5035	58.5663	No	No
17557535..17557747	ENSSSCT00000039279	5	17557535	17557747	+	53.3737	2.39865	52.9702	51.7843	53.8399	57.2147	51.0597	No	No
68883124..68883203	ENSSSCT00000024699	5	68883124	68883203	-	53.2571	1.88354	50.3797	53.4712	54.6844	55.1129	52.6371	No	Yes
68883493..68883607	ENSSSCT00000024699	5	68883493	68883607	-	53.2571	1.88354	50.3797	53.4712	54.6844	55.1129	52.6371	No	Yes
68883705..68883795	ENSSSCT00000024699	5	68883705	68883795	-	53.2571	1.88354	50.3797	53.4712	54.6844	55.1129	52.6371	No	Yes
68884061..68884136	ENSSSCT00000024699	5	68884061	68884136	-	53.2571	1.88354	50.3797	53.4712	54.6844	55.1129	52.6371	No	Yes
74496204..74496284	ENSSSCT00000014751	2	74496204	74496284	+	53.0939	1.74574	54.3393	51.2342	52.4977	55.4445	51.9538	No	No
74496204..74496940	ENSSSCT00000049970	2	74496204	74496940	+	53.0939	1.74574	54.3393	51.2342	52.4977	55.4445	51.9538	No	No
74496305..74496435	ENSSSCT00000014751	2	74496305	74496435	+	53.0939	1.74574	54.3393	51.2342	52.4977	55.4445	51.9538	No	No
74497215..74497310	ENSSSCT00000014751	2	74497215	74497310	+	53.0939	1.74574	54.3393	51.2342	52.4977	55.4445	51.9538	No	No
74497350..74497760	ENSSSCT00000014750	2	74497350	74497760	-	53.0939	1.74574	54.3393	51.2342	52.4977	55.4445	51.9538	No	No
26768727..26769093	ENSSSCT00000019122	12	26768727	26769093	+	52.9497	1.66814	52.4726	50.9746	52.9298	52.7812	55.5904	No	Yes
26769275..26769339	ENSSSCT00000019122	12	26769275	26769339	+	52.9497	1.66814	52.4726	50.9746	52.9298	52.7812	55.5904	No	Yes
26770016..26770164	ENSSSCT00000019122	12	26770016	26770164	+	52.9497	1.66814	52.4726	50.9746	52.9298	52.7812	55.5904	No	Yes
26770382..26770437	ENSSSCT00000019122	12	26770382	26770437	+	52.9497	1.66814	52.4726	50.9746	52.9298	52.7812	55.5904	No	Yes
52020382..52020546	ENSSSCT00000060899	12	52020382	52020546	-	52.9351	2.61557	54.3393	50.2686	52.6486	50.794	56.6252	No	Yes
52020653..52020677	ENSSSCT00000060899	12	52020653	52020677	-	52.9351	2.61557	54.3393	50.2686	52.6486	50.794	56.6252	No	Yes
52020859..52020948	ENSSSCT00000060899	12	52020859	52020948	-	52.9351	2.61557	54.3393	50.2686	52.6486	50.794	56.6252	No	Yes
52021099..52021212	ENSSSCT00000060899	12	52021099	52021212	-	52.9351	2.61557	54.3393	50.2686	52.6486	50.794	56.6252	No	Yes

## Sheet: (D) Introns
ID	Transcript ID	Chr	Start	End	Strand	Type (First intron / Other intron)	Mean_allDays	St_Dev	D28M	D32M	D36M	D39M	D42M	PMR Blastocysts	PMR in Oocyte and Sperm
21652660..21652946	ENSSSCT00000000414	5	21652660	21652946	-	Other	68.3544	2.06618	71.7459	67.5778	68.7007	67.3569	66.3906	No	Yes
21653089..21653666	ENSSSCT00000000414	5	21653089	21653666	-	Other	68.3544	2.06618	71.7459	67.5778	68.7007	67.3569	66.3906	No	Yes
21653754..21654535	ENSSSCT00000000414	5	21653754	21654535	-	Other	68.3544	2.06618	71.7459	67.5778	68.7007	67.3569	66.3906	No	Yes
21654736..21655739	ENSSSCT00000000414	5	21654736	21655739	-	Other	68.3544	2.06618	71.7459	67.5778	68.7007	67.3569	66.3906	No	Yes
21655810..21656013	ENSSSCT00000000414	5	21655810	21656013	-	Other	68.3544	2.06618	71.7459	67.5778	68.7007	67.3569	66.3906	No	Yes
21656092..21656552	ENSSSCT00000000414	5	21656092	21656552	-	Other	68.3544	2.06618	71.7459	67.5778	68.7007	67.3569	66.3906	No	Yes
49444739..49464592	ENSSSCT00000008924	3	49444739	49464592	+	Other	67.1193	2.95087	62.1496	66.7997	68.3055	69.491	68.8509	No	Yes
121844730..121845395	ENSSSCT00000042042	13	121844730	121845395	-	Other	66.1257	3.17074	66.0056	62.3146	63.7952	68.6922	69.8213	No	No
121845580..121847163	ENSSSCT00000042042	13	121845580	121847163	-	Other	66.1257	3.17074	66.0056	62.3146	63.7952	68.6922	69.8213	No	No
121847311..121847784	ENSSSCT00000042042	13	121847311	121847784	-	Other	66.1257	3.17074	66.0056	62.3146	63.7952	68.6922	69.8213	No	No
79793647..79941679	ENSSSCT00000064544	5	79793647	79941679	-	First	66.0393	2.07156	68.7296	64.4217	63.8435	67.565	65.6366	Yes	Yes
14209137..14318579	ENSSSCT00000044811	11	14209137	14318579	+	Other	65.9188	4.74701	66.7087	68.7252	60.1462	62.214	71.8	No	Yes
31881745..31882897	ENSSSCT00000057881	7	31881745	31882897	+	Other	65.8267	3.05121	71.1583	64.7191	63.4983	64.4493	65.3085	No	Yes
31882956..31886286	ENSSSCT00000057881	7	31882956	31886286	+	Other	65.8267	3.05121	71.1583	64.7191	63.4983	64.4493	65.3085	No	Yes
31886395..31886978	ENSSSCT00000057881	7	31886395	31886978	+	Other	65.8267	3.05121	71.1583	64.7191	63.4983	64.4493	65.3085	No	Yes
31886395..31886571	ENSSSCT00000061737	7	31886395	31886571	+	Other	65.8267	3.05121	71.1583	64.7191	63.4983	64.4493	65.3085	No	Yes
31886601..31886978	ENSSSCT00000061737	7	31886601	31886978	+	Other	65.8267	3.05121	71.1583	64.7191	63.4983	64.4493	65.3085	No	Yes
31887026..31887151	ENSSSCT00000057881	7	31887026	31887151	+	Other	65.8267	3.05121	71.1583	64.7191	63.4983	64.4493	65.3085	No	Yes
118464287..118479797	ENSSSCT00000016899	9	118464287	118479797	+	Other	65.7822	2.09878	69.4026	64.83	65.5184	64.012	65.1478	No	Yes
118480091..118481722	ENSSSCT00000016899	9	118480091	118481722	+	Other	65.7822	2.09878	69.4026	64.83	65.5184	64.012	65.1478	No	Yes
118481915..118485788	ENSSSCT00000016899	9	118481915	118485788	+	Other	65.7822	2.09878	69.4026	64.83	65.5184	64.012	65.1478	No	Yes
59412306..59413734	ENSSSCT00000051969	17	59412306	59413734	-	First	65.7347	6.30201	66.2423	56.1922	63.5622	71.4462	71.2304	No	No
59413744..59422643	ENSSSCT00000051969	17	59413744	59422643	-	Other	65.7347	6.30201	66.2423	56.1922	63.5622	71.4462	71.2304	No	No
22299143..22318658	ENSSSCT00000012312	13	22299143	22318658	+	First	65.7079	4.64199	61.5477	64.7397	61.1465	70.2421	70.8636	No	Yes
10981661..11061549	ENSSSCT00000016226	9	10981661	11061549	+	First	65.6946	3.148	61.8415	64.2969	69.0532	64.4305	68.8509	No	Yes
11004946..11061549	ENSSSCT00000042671	9	11004946	11061549	+	First	65.6946	3.148	61.8415	64.2969	69.0532	64.4305	68.8509	No	Yes
4950407..4951070	ENSSSCT00000061459	2	4950407	4951070	+	First	65.6871	3.05309	68.2071	68.402	66.8406	61.5367	63.4493	No	Yes
4951203..4952064	ENSSSCT00000061459	2	4951203	4952064	+	Other	65.6871	3.05309	68.2071	68.402	66.8406	61.5367	63.4493	No	Yes
4952142..4952232	ENSSSCT00000061459	2	4952142	4952232	+	Other	65.6871	3.05309	68.2071	68.402	66.8406	61.5367	63.4493	No	Yes
4953801..4954394	ENSSSCT00000041129	2	4953801	4954394	+	First	65.6871	3.05309	68.2071	68.402	66.8406	61.5367	63.4493	No	Yes
49668222..49668410	ENSSSCT00000055233	17	49668222	49668410	-	Other	65.6221	5.88255	71.8789	63.3066	56.6613	68.8441	67.4197	No	No
49668580..49669034	ENSSSCT00000055233	17	49668580	49669034	-	Other	65.6221	5.88255	71.8789	63.3066	56.6613	68.8441	67.4197	No	No
49669094..49670259	ENSSSCT00000055233	17	49669094	49670259	-	Other	65.6221	5.88255	71.8789	63.3066	56.6613	68.8441	67.4197	No	No
65494859..65514686	ENSSSCT00000059432	13	65494859	65514686	-	Other	65.5938	4.04592	67.3289	62.6488	62.0107	64.1518	71.8288	No	Yes
270444419..270445332	ENSSSCT00000006268	1	270444419	270445332	+	Other	65.5674	5.62457	70.9554	65.187	61.4832	71.4406	58.7708	No	Yes
270445611..270447281	ENSSSCT00000006268	1	270445611	270447281	+	Other	65.5674	5.62457	70.9554	65.187	61.4832	71.4406	58.7708	No	Yes
68467934..68480301	ENSSSCT00000050738	13	68467934	68480301	+	First	65.4975	2.79128	68.943	67.0471	63.6067	61.8839	66.0069	No	Yes
221799370..221836275	ENSSSCT00000005777	1	221799370	221836275	+	Other	65.4583	2.98555	65.7626	62.9572	68.6681	67.9923	61.9113	No	Yes
120008450..120032207	ENSSSCT00000036673	15	120008450	120032207	-	First	65.3329	4.47493	70.3132	60.2248	63.7811	62.6101	69.7355	No	No
120032324..120033740	ENSSSCT00000036673	15	120032324	120033740	-	Other	65.3329	4.47493	70.3132	60.2248	63.7811	62.6101	69.7355	No	No
11039747..11052216	ENSSSCT00000033656	3	11039747	11052216	+	First	65.3196	2.03401	62.7801	63.5912	67.15	67.1674	65.9094	No	Yes
97889746..97891148	ENSSSCT00000039327	4	97889746	97891148	+	Other	65.2788	5.21497	69.9329	61.3717	60.9874	62.1949	71.9069	No	Yes
97891331..97891614	ENSSSCT00000039327	4	97891331	97891614	+	Other	65.2788	5.21497	69.9329	61.3717	60.9874	62.1949	71.9069	No	Yes
97891793..97892458	ENSSSCT00000039327	4	97891793	97892458	+	Other	65.2788	5.21497	69.9329	61.3717	60.9874	62.1949	71.9069	No	Yes
97892537..97892633	ENSSSCT00000039327	4	97892537	97892633	+	Other	65.2788	5.21497	69.9329	61.3717	60.9874	62.1949	71.9069	No	Yes
97892755..97893035	ENSSSCT00000039327	4	97892755	97893035	+	Other	65.2788	5.21497	69.9329	61.3717	60.9874	62.1949	71.9069	No	Yes
97893128..97893279	ENSSSCT00000039327	4	97893128	97893279	+	Other	65.2788	5.21497	69.9329	61.3717	60.9874	62.1949	71.9069	No	Yes
23135951..23139396	ENSSSCT00000019064	12	23135951	23139396	+	Other	65.1939	5.52712	69.5219	56.7063	62.4515	68.4391	68.8509	No	No
23139557..23141220	ENSSSCT00000019064	12	23139557	23141220	+	Other	65.1939	5.52712	69.5219	56.7063	62.4515	68.4391	68.8509	No	No
45771290..45771437	ENSSSCT00000049389	12	45771290	45771437	-	Other	65.1937	4.36097	70.9013	65.7113	65.8181	64.8819	58.6561	No	Yes
45771571..45771690	ENSSSCT00000049389	12	45771571	45771690	-	Other	65.1937	4.36097	70.9013	65.7113	65.8181	64.8819	58.6561	No	Yes
45771802..45772239	ENSSSCT00000049389	12	45771802	45772239	-	Other	65.1937	4.36097	70.9013	65.7113	65.8181	64.8819	58.6561	No	Yes
45772337..45772881	ENSSSCT00000049389	12	45772337	45772881	-	Other	65.1937	4.36097	70.9013	65.7113	65.8181	64.8819	58.6561	No	Yes
7251073..7251574	ENSSSCT00000052716	5	7251073	7251574	+	Other	65.1084	3.51686	62.9618	69.2289	63.7355	68.401	61.2148	No	No
7251741..7252704	ENSSSCT00000052716	5	7251741	7252704	+	Other	65.1084	3.51686	62.9618	69.2289	63.7355	68.401	61.2148	No	No
88939356..88941319	ENSSSCT00000011361	14	88939356	88941319	-	Other	65.0444	5.66649	70.6696	57.3389	61.6522	65.4424	70.1192	No	No
88939356..88939819	ENSSSCT00000037981	14	88939356	88939819	-	Other	65.0444	5.66649	70.6696	57.3389	61.6522	65.4424	70.1192	No	No
55857401..55860457	ENSSSCT00000027719	9	55857401	55860457	+	Other	64.9979	2.62437	64.2285	68.6644	62.0645	66.5825	63.4493	No	No
13892347..13914398	ENSSSCT00000010626	14	13892347	13914398	+	Other	64.9931	4.42968	67.4395	58.1702	67.5208	68.9053	62.9297	No	No
74511854..74530375	ENSSSCT00000003836	6	74511854	74530375	+	Other	64.989	4.16905	70.3132	65.7167	58.618	65.0862	65.2109	No	Yes
4292367..4355360	ENSSSCT00000000021	5	4292367	4355360	+	Other	64.89	4.78189	66.7524	63.6842	58.9062	71.8284	63.2786	No	No
46857347..46887288	ENSSSCT00000061110	12	46857347	46887288	+	Other	64.8683	5.29154	71.4022	62.5372	58.0441	68.8125	63.5455	No	Yes
118653130..118657837	ENSSSCT00000026733	9	118653130	118657837	-	First	64.837	5.10595	70.3132	59.8926	64.1884	59.9245	69.8664	No	Yes
83503095..83505604	ENSSSCT00000028044	6	83503095	83505604	-	Other	64.8183	4.08935	60.2685	68.8653	60.5669	67.6625	66.7285	No	No
83505777..83507214	ENSSSCT00000028044	6	83505777	83507214	-	Other	64.8183	4.08935	60.2685	68.8653	60.5669	67.6625	66.7285	No	No
137350471..137379612	ENSSSCT00000005310	1	137350471	137379612	+	Other	64.7889	6.21105	65.8929	68.0198	53.8489	67.332	68.8509	No	Yes
137379806..137384294	ENSSSCT00000005310	1	137379806	137384294	+	Other	64.7889	6.21105	65.8929	68.0198	53.8489	67.332	68.8509	No	Yes
136238935..136249262	ENSSSCT00000017774	15	136238935	136249262	-	Other	64.7732	6.31165	70.1972	54.1743	64.896	65.7473	68.8509	No	No
61967049..61967699	ENSSSCT00000045230	17	61967049	61967699	+	Other	64.742	4.07373	67.5094	67.2002	57.6278	66.0638	65.3085	No	No
61967049..61968804	ENSSSCT00000056350	17	61967049	61968804	+	Other	64.742	4.07373	67.5094	67.2002	57.6278	66.0638	65.3085	No	No
61967761..61968804	ENSSSCT00000045230	17	61967761	61968804	+	Other	64.742	4.07373	67.5094	67.2002	57.6278	66.0638	65.3085	No	No
166466245..166538851	ENSSSCT00000039054	1	166466245	166538851	+	First	64.74	4.32079	68.5587	59.1597	65.7211	61.4094	68.8509	No	Yes
166510513..166538851	ENSSSCT00000063026	1	166510513	166538851	+	First	64.74	4.32079	68.5587	59.1597	65.7211	61.4094	68.8509	No	Yes
166510620..166538840	ENSSSCT00000005474	1	166510620	166538840	+	Other	64.74	4.32079	68.5587	59.1597	65.7211	61.4094	68.8509	No	Yes
9825067..9889813	ENSSSCT00000051101	5	9825067	9889813	-	Other	64.7311	4.53622	66.8216	66.4868	62.2336	58.2383	69.8753	No	No
110997758..111101330	ENSSSCT00000060193	3	110997758	111101330	-	Other	64.6723	4.7533	69.2298	68.6239	61.8326	57.974	65.7012	No	No
110797302..110804228	ENSSSCT00000055107	4	110797302	110804228	+	First	64.6232	3.39815	68.3407	60.1721	62.1373	65.4599	67.006	No	Yes
58951929..58961422	ENSSSCT00000039847	9	58951929	58961422	+	Other	64.579	5.11521	68.7296	57.3833	61.9788	64.8561	69.9472	No	Yes
58951929..58966528	ENSSSCT00000016622	9	58951929	58966528	+	Other	64.579	5.11521	68.7296	57.3833	61.9788	64.8561	69.9472	No	Yes
58961455..58966528	ENSSSCT00000039847	9	58961455	58966528	+	Other	64.579	5.11521	68.7296	57.3833	61.9788	64.8561	69.9472	No	Yes
97420533..97488477	ENSSSCT00000042440	3	97420533	97488477	-	First	64.5715	6.80336	71.7657	62.3344	54.8466	63.6054	70.3052	No	No
97423485..97488470	ENSSSCT00000057013	3	97423485	97488470	-	Other	64.5715	6.80336	71.7657	62.3344	54.8466	63.6054	70.3052	No	No
97423498..97488477	ENSSSCT00000063905	3	97423498	97488477	-	Other	64.5715	6.80336	71.7657	62.3344	54.8466	63.6054	70.3052	No	No
60877586..60881979	ENSSSCT00000015145	2	60877586	60881979	-	Other	64.4809	3.2673	65.0628	67.1959	58.8738	64.9716	66.3003	No	No
60882262..60894097	ENSSSCT00000045132	2	60882262	60894097	-	Other	64.4809	3.2673	65.0628	67.1959	58.8738	64.9716	66.3003	No	No
60882277..60894106	ENSSSCT00000015145	2	60882277	60894106	-	Other	64.4809	3.2673	65.0628	67.1959	58.8738	64.9716	66.3003	No	No
48784369..48800176	ENSSSCT00000051559	15	48784369	48800176	+	First	64.4808	5.01099	57.5444	67.862	62.1147	70.4218	64.4614	No	No
48797077..48800176	ENSSSCT00000064915	15	48797077	48800176	+	First	64.4808	5.01099	57.5444	67.862	62.1147	70.4218	64.4614	No	No
135456777..135459333	ENSSSCT00000010124	8	135456777	135459333	+	Other	64.4782	7.03444	65.3014	71.1332	59.1125	55.6135	71.2304	No	Yes
153047507..153141618	ENSSSCT00000049878	6	153047507	153141618	-	Other	64.4614	5.0342	64.8614	68.8963	56.7081	62.9905	68.8509	No	Yes
51042880..51142069	ENSSSCT00000037438	17	51042880	51142069	-	First	64.3999	5.19167	69.3033	66.6673	65.0402	55.6101	65.3789	No	Yes
45379403..45396651	ENSSSCT00000045327	12	45379403	45396651	-	Other	64.3748	3.76099	67.4792	62.8173	60.6475	61.7069	69.2232	No	Yes
45379403..45418413	ENSSSCT00000066106	12	45379403	45418413	-	First	64.3748	3.76099	67.4792	62.8173	60.6475	61.7069	69.2232	No	Yes
45381687..45418413	ENSSSCT00000031055	12	45381687	45418413	-	First	64.3748	3.76099	67.4792	62.8173	60.6475	61.7069	69.2232	No	Yes
103592648..103687742	ENSSSCT00000059567	6	103592648	103687742	+	Other	64.2504	2.43451	63.3022	61.7688	62.7085	65.7582	67.7143	No	Yes
150958240..150961279	ENSSSCT00000015783	2	150958240	150961279	-	Other	64.25	4.46557	70.1117	63.656	58.2372	66.6986	62.5463	No	No
25022402..25024933	ENSSSCT00000019096	12	25022402	25024933	-	Other	64.2322	5.70253	69.7272	58.5934	58.1394	64.951	69.7498	No	No
49622803..49712038	ENSSSCT00000049090	7	49622803	49712038	+	First	64.1996	4.33307	70.5832	64.1963	65.7352	59.6654	60.8181	No	No
49712148..49716929	ENSSSCT00000049090	7	49712148	49716929	+	Other	64.1996	4.33307	70.5832	64.1963	65.7352	59.6654	60.8181	No	No
267741923..267756106	ENSSSCT00000064930	1	267741923	267756106	+	Other	64.1775	5.46132	61.8415	66.6726	63.3888	57.1848	71.8	No	No
267743251..267745399	ENSSSCT00000006165	1	267743251	267745399	+	Other	64.1775	5.46132	61.8415	66.6726	63.3888	57.1848	71.8	No	No
267745451..267756106	ENSSSCT00000006165	1	267745451	267756106	+	Other	64.1775	5.46132	61.8415	66.6726	63.3888	57.1848	71.8	No	No
60512182..60546208	ENSSSCT00000045070	2	60512182	60546208	-	Other	64.1252	5.23154	71.7095	64.9571	57.0974	62.7574	64.1047	No	Yes
59635141..59758196	ENSSSCT00000026043	15	59635141	59758196	+	Other	63.9656	5.70656	71.9871	57.2577	64.2093	66.3212	60.0526	No	Yes
59665051..59691830	ENSSSCT00000063304	15	59665051	59691830	+	First	63.9656	5.70656	71.9871	57.2577	64.2093	66.3212	60.0526	No	Yes
59671264..59691830	ENSSSCT00000039256	15	59671264	59691830	+	First	63.9656	5.70656	71.9871	57.2577	64.2093	66.3212	60.0526	No	Yes
59672950..59691830	ENSSSCT00000040245	15	59672950	59691830	+	First	63.9656	5.70656	71.9871	57.2577	64.2093	66.3212	60.0526	No	Yes
59672950..59690234	ENSSSCT00000017273	15	59672950	59690234	+	First	63.9656	5.70656	71.9871	57.2577	64.2093	66.3212	60.0526	No	Yes
16607162..16608736	ENSSSCT00000014494	2	16607162	16608736	-	Other	63.9314	7.16554	64.5271	66.1515	52.0302	65.543	71.4054	No	Yes
16608879..16611183	ENSSSCT00000014494	2	16608879	16611183	-	Other	63.9314	7.16554	64.5271	66.1515	52.0302	65.543	71.4054	No	Yes
14113850..14249593	ENSSSCT00000010628	14	14113850	14249593	-	Other	63.9157	4.89115	64.6474	66.3543	58.605	59.5676	70.4043	No	Yes
31519105..31522212	ENSSSCT00000053846	8	31519105	31522212	-	Other	63.8419	5.48837	69.7272	63.993	64.3076	66.2685	54.9131	No	Yes
31519105..31523290	ENSSSCT00000053630	8	31519105	31523290	-	Other	63.8419	5.48837	69.7272	63.993	64.3076	66.2685	54.9131	No	Yes
31522416..31523290	ENSSSCT00000042292	8	31522416	31523290	-	Other	63.8419	5.48837	69.7272	63.993	64.3076	66.2685	54.9131	No	Yes
31522419..31523290	ENSSSCT00000053846	8	31522419	31523290	-	Other	63.8419	5.48837	69.7272	63.993	64.3076	66.2685	54.9131	No	Yes
253412525..253482981	ENSSSCT00000040538	1	253412525	253482981	+	First	63.7819	3.93587	65.9136	58.2924	68.4527	64.6431	61.6077	No	Yes
253428932..253482981	ENSSSCT00000006017	1	253428932	253482981	+	First	63.7819	3.93587	65.9136	58.2924	68.4527	64.6431	61.6077	No	Yes
76064296..76195122	ENSSSCT00000027070	13	76064296	76195122	+	Other	63.7719	5.87838	63.5103	68.3931	58.2739	57.7865	70.8955	No	Yes
109046200..109052046	ENSSSCT00000060361	14	109046200	109052046	-	Other	63.7454	5.83984	69.7643	65.941	58.9251	56.2875	67.8089	No	Yes
142822139..142826780	ENSSSCT00000005341	1	142822139	142826780	-	Other	63.7236	5.28074	66.9638	59.4105	56.7055	68.2465	67.2918	No	Yes
142826860..142873702	ENSSSCT00000005341	1	142826860	142873702	-	Other	63.7236	5.28074	66.9638	59.4105	56.7055	68.2465	67.2918	No	Yes
50454600..50468948	ENSSSCT00000061667	12	50454600	50468948	+	First	63.72	5.93451	61.865	63.7403	65.4677	55.5668	71.9603	No	No
50454600..50478162	ENSSSCT00000019456	12	50454600	50478162	+	First	63.72	5.93451	61.865	63.7403	65.4677	55.5668	71.9603	No	No
69250150..69251213	ENSSSCT00000048766	2	69250150	69251213	+	Other	63.7088	6.49407	70.2473	59.5798	58.5032	58.8665	71.3472	No	Yes
69251250..69251333	ENSSSCT00000048766	2	69251250	69251333	+	Other	63.7088	6.49407	70.2473	59.5798	58.5032	58.8665	71.3472	No	Yes
69251404..69252584	ENSSSCT00000048766	2	69251404	69252584	+	Other	63.7088	6.49407	70.2473	59.5798	58.5032	58.8665	71.3472	No	Yes
69252634..69252808	ENSSSCT00000048766	2	69252634	69252808	+	Other	63.7088	6.49407	70.2473	59.5798	58.5032	58.8665	71.3472	No	Yes
69252921..69256341	ENSSSCT00000048766	2	69252921	69256341	+	Other	63.7088	6.49407	70.2473	59.5798	58.5032	58.8665	71.3472	No	Yes
48966958..49018414	ENSSSCT00000046983	17	48966958	49018414	+	First	63.7071	3.19784	62.3552	62.6107	59.9502	68.311	65.3085	No	Yes
48966958..49053980	ENSSSCT00000008157	17	48966958	49053980	+	First	63.7071	3.19784	62.3552	62.6107	59.9502	68.311	65.3085	No	Yes
3294866..3433733	ENSSSCT00000064989	8	3294866	3433733	-	Other	63.6732	1.80939	62.447	63.9203	63.019	66.7	62.2798	No	No
132274315..132305074	ENSSSCT00000065459	14	132274315	132305074	+	First	63.6539	5.62116	71.4022	66.0263	57.7503	64.459	58.6315	No	No
132299799..132305972	ENSSSCT00000050660	14	132299799	132305972	+	First	63.6539	5.62116	71.4022	66.0263	57.7503	64.459	58.6315	No	No
132302426..132305074	ENSSSCT00000062669	14	132302426	132305074	+	First	63.6539	5.62116	71.4022	66.0263	57.7503	64.459	58.6315	No	No
105502690..105519072	ENSSSCT00000056235	4	105502690	105519072	+	First	63.6518	4.22726	62.447	69.025	57.9571	66.3593	62.4703	No	Yes
105503248..105519072	ENSSSCT00000007393	4	105503248	105519072	+	First	63.6518	4.22726	62.447	69.025	57.9571	66.3593	62.4703	No	Yes
105519175..105530580	ENSSSCT00000056235	4	105519175	105530580	+	Other	63.6518	4.22726	62.447	69.025	57.9571	66.3593	62.4703	No	Yes
96169841..96172499	ENSSSCT00000009251	3	96169841	96172499	-	Other	63.6217	5.9607	69.4554	59.898	55.1696	67.9488	65.6366	No	Yes
96172619..96183497	ENSSSCT00000009251	3	96172619	96183497	-	Other	63.6217	5.9607	69.4554	59.898	55.1696	67.9488	65.6366	No	Yes
152457124..152578826	ENSSSCT00000004233	6	152457124	152578826	+	Other	63.6192	6.59055	69.8522	63.1951	54.4392	60.5742	70.0352	No	Yes
152457124..152530356	ENSSSCT00000031115	6	152457124	152530356	+	Other	63.6192	6.59055	69.8522	63.1951	54.4392	60.5742	70.0352	No	Yes
152493517..152530356	ENSSSCT00000039443	6	152493517	152530356	+	Other	63.6192	6.59055	69.8522	63.1951	54.4392	60.5742	70.0352	No	Yes
25869353..25881582	ENSSSCT00000049074	3	25869353	25881582	+	First	63.5501	3.70686	69.3814	64.1	60.2933	60.3802	63.5958	No	No
25870555..25881582	ENSSSCT00000008616	3	25870555	25881582	+	First	63.5501	3.70686	69.3814	64.1	60.2933	60.3802	63.5958	No	No
139178714..139292928	ENSSSCT00000057783	2	139178714	139292928	-	Other	63.5393	5.09042	69.2142	68.4709	57.4771	61.1114	61.4227	No	Yes
121694077..121731740	ENSSSCT00000005131	1	121694077	121731740	+	Other	63.5298	3.90618	64.4789	63.4423	60.8346	59.3881	69.5053	No	Yes
7328514..7331077	ENSSSCT00000014229	2	7328514	7331077	+	First	63.4675	2.81306	66.4981	59.0267	64.1106	62.8409	64.8611	No	Yes
7331169..7331249	ENSSSCT00000014229	2	7331169	7331249	+	Other	63.4675	2.81306	66.4981	59.0267	64.1106	62.8409	64.8611	No	Yes
7331333..7331694	ENSSSCT00000014229	2	7331333	7331694	+	Other	63.4675	2.81306	66.4981	59.0267	64.1106	62.8409	64.8611	No	Yes
25216105..25342264	ENSSSCT00000064110	13	25216105	25342264	-	Other	63.451	4.9564	66.5961	66.6265	55.9128	67.2787	60.8408	No	Yes
1496219..1507626	ENSSSCT00000004442	1	1496219	1507626	+	First	63.4364	6.01567	62.2872	64.9869	63.2271	54.945	71.7358	No	No
1496219..1500732	ENSSSCT00000027970	1	1496219	1500732	+	First	63.4364	6.01567	62.2872	64.9869	63.2271	54.945	71.7358	No	No
47985926..47988062	ENSSSCT00000018199	18	47985926	47988062	-	First	63.3902	3.4677	57.4037	63.9135	64.8132	66.3593	64.4614	No	No
47988143..47992479	ENSSSCT00000018199	18	47988143	47992479	-	Other	63.3902	3.4677	57.4037	63.9135	64.8132	66.3593	64.4614	No	No
26074356..26076299	ENSSSCT00000030156	3	26074356	26076299	-	Other	63.3689	3.67138	68.2071	63.5611	58.2686	64.8967	61.9113	No	Yes
26076398..26078775	ENSSSCT00000030156	3	26076398	26078775	-	Other	63.3689	3.67138	68.2071	63.5611	58.2686	64.8967	61.9113	No	Yes
126079214..126080993	ENSSSCT00000042699	3	126079214	126080993	-	Other	63.3544	7.52714	71.4022	59.1722	54.6313	60.4689	71.0974	No	No
45296068..45307150	ENSSSCT00000037572	6	45296068	45307150	+	Other	63.3536	6.13462	65.0144	65.1543	53.3603	63.2039	70.0352	No	Yes
45307163..45307259	ENSSSCT00000037572	6	45307163	45307259	+	Other	63.3536	6.13462	65.0144	65.1543	53.3603	63.2039	70.0352	No	Yes
45307274..45308533	ENSSSCT00000037572	6	45307274	45308533	+	Other	63.3536	6.13462	65.0144	65.1543	53.3603	63.2039	70.0352	No	Yes
45307676..45308057	ENSSSCT00000003223	6	45307676	45308057	+	First	63.3536	6.13462	65.0144	65.1543	53.3603	63.2039	70.0352	No	Yes
45307685..45308518	ENSSSCT00000040952	6	45307685	45308518	+	First	63.3536	6.13462	65.0144	65.1543	53.3603	63.2039	70.0352	No	Yes
45308081..45308533	ENSSSCT00000003223	6	45308081	45308533	+	Other	63.3536	6.13462	65.0144	65.1543	53.3603	63.2039	70.0352	No	Yes
45308665..45308890	ENSSSCT00000003223	6	45308665	45308890	+	Other	63.3536	6.13462	65.0144	65.1543	53.3603	63.2039	70.0352	No	Yes
45309423..45311500	ENSSSCT00000003224	6	45309423	45311500	-	First	63.3536	6.13462	65.0144	65.1543	53.3603	63.2039	70.0352	No	Yes
59136084..59137654	ENSSSCT00000019627	12	59136084	59137654	-	First	63.3097	5.39378	58.6226	62.0494	58.1631	67.3089	70.4043	No	No
77301994..77320077	ENSSSCT00000009874	8	77301994	77320077	+	Other	63.3081	4.95695	58.6226	68.763	57.5344	66.4096	65.2109	No	Yes
17634715..17671449	ENSSSCT00000014502	2	17634715	17671449	-	Other	63.2929	3.50528	65.5687	62.5577	58.2635	62.5832	67.4917	No	No
25809451..25902849	ENSSSCT00000055310	14	25809451	25902849	+	Other	63.2675	4.85102	63.4147	63.6554	61.8333	56.9532	70.4807	No	No
61461691..61462751	ENSSSCT00000038285	2	61461691	61462751	-	Other	63.2579	6.49045	66.3177	61.7659	53.138	64.5396	70.5284	No	Yes
61462822..61463386	ENSSSCT00000038285	2	61462822	61463386	-	Other	63.2579	6.49045	66.3177	61.7659	53.138	64.5396	70.5284	No	Yes
61463504..61465854	ENSSSCT00000038285	2	61463504	61465854	-	Other	63.2579	6.49045	66.3177	61.7659	53.138	64.5396	70.5284	No	Yes
80716176..80793069	ENSSSCT00000028438	6	80716176	80793069	+	Other	63.248	4.64311	64.7583	63.8995	58.1528	59.5539	69.8753	No	Yes
92990610..93039630	ENSSSCT00000009228	3	92990610	93039630	+	First	63.2255	5.63218	63.6935	67.5292	54.0314	62.8067	68.0669	No	Yes
65762382..65762898	ENSSSCT00000064707	9	65762382	65762898	+	Other	63.1992	7.13005	62.7801	67.9379	51.937	70.5295	62.8114	No	No
65763054..65763536	ENSSSCT00000064707	9	65763054	65763536	+	Other	63.1992	7.13005	62.7801	67.9379	51.937	70.5295	62.8114	No	No
65763686..65767673	ENSSSCT00000064707	9	65763686	65767673	+	Other	63.1992	7.13005	62.7801	67.9379	51.937	70.5295	62.8114	No	No
9804104..9806004	ENSSSCT00000042449	5	9804104	9806004	+	Other	63.1954	4.29272	68.0558	66.1221	58.315	64.3383	59.1461	No	Yes
46504462..46528437	ENSSSCT00000016481	9	46504462	46528437	+	Other	63.1679	4.8775	57.533	69.5265	59.8124	66.5152	62.4523	No	Yes
46508892..46512118	ENSSSCT00000040411	9	46508892	46512118	+	Other	63.1679	4.8775	57.533	69.5265	59.8124	66.5152	62.4523	No	Yes
46513843..46515997	ENSSSCT00000016482	9	46513843	46515997	-	First	63.1679	4.8775	57.533	69.5265	59.8124	66.5152	62.4523	No	Yes
46513843..46516428	ENSSSCT00000034249	9	46513843	46516428	-	First	63.1679	4.8775	57.533	69.5265	59.8124	66.5152	62.4523	No	Yes
46515542..46515997	ENSSSCT00000034703	9	46515542	46515997	-	First	63.1679	4.8775	57.533	69.5265	59.8124	66.5152	62.4523	No	Yes
47415822..47415956	ENSSSCT00000050701	14	47415822	47415956	-	Other	63.1656	5.49927	57.4397	57.4577	64.4017	69.2835	67.2455	No	Yes
47416000..47416263	ENSSSCT00000050701	14	47416000	47416263	-	Other	63.1656	5.49927	57.4397	57.4577	64.4017	69.2835	67.2455	No	Yes
47416339..47417770	ENSSSCT00000050701	14	47416339	47417770	-	Other	63.1656	5.49927	57.4397	57.4577	64.4017	69.2835	67.2455	No	Yes
47416339..47421073	ENSSSCT00000062613	14	47416339	47421073	-	Other	63.1656	5.49927	57.4397	57.4577	64.4017	69.2835	67.2455	No	Yes
135638342..135717153	ENSSSCT00000015616	2	135638342	135717153	-	Other	63.1578	4.63404	55.8593	65.074	66.2621	61.4048	67.1887	Yes	Yes
16952927..16999867	ENSSSCT00000040479	18	16952927	16999867	+	Other	63.1484	7.69002	71.4022	63.9192	53.4601	57.408	69.5524	No	Yes
49210067..49262655	ENSSSCT00000040754	14	49210067	49262655	+	First	63.1164	3.99121	69.792	61.8222	63.4405	59.5225	61.0046	No	Yes
121233600..121242977	ENSSSCT00000025671	14	121233600	121242977	+	Other	63.1114	7.74184	69.7029	58.6021	51.6481	67.2767	68.3273	No	Yes
121243057..121244962	ENSSSCT00000025671	14	121243057	121244962	+	Other	63.1114	7.74184	69.7029	58.6021	51.6481	67.2767	68.3273	No	Yes
121244996..121245034	ENSSSCT00000025671	14	121244996	121245034	+	Other	63.1114	7.74184	69.7029	58.6021	51.6481	67.2767	68.3273	No	Yes
9608057..9620933	ENSSSCT00000014290	2	9608057	9620933	+	First	63.0523	6.13022	53.3488	67.2728	60.9624	65.2099	68.4676	No	Yes
67524738..67565188	ENSSSCT00000044432	11	67524738	67565188	-	Other	62.9966	4.45737	64.5271	61.1447	57.9042	61.6345	69.7725	No	Yes
62972415..62979349	ENSSSCT00000054739	17	62972415	62979349	+	First	62.9822	6.68954	60.0533	68.5871	52.758	65.0265	68.4862	No	Yes
30656768..30682558	ENSSSCT00000007802	17	30656768	30682558	+	Other	62.9786	6.76378	70.4027	56.938	56.9467	60.602	70.004	No	No
38941719..38944895	ENSSSCT00000050183	3	38941719	38944895	+	Other	62.9726	7.03508	68.8759	62.372	51.0943	66.1056	66.4151	No	Yes
38945126..38945554	ENSSSCT00000050183	3	38945126	38945554	+	Other	62.9726	7.03508	68.8759	62.372	51.0943	66.1056	66.4151	No	Yes
38945135..38946666	ENSSSCT00000028537	3	38945135	38946666	+	Other	62.9726	7.03508	68.8759	62.372	51.0943	66.1056	66.4151	No	Yes
38945577..38946680	ENSSSCT00000050183	3	38945577	38946680	+	Other	62.9726	7.03508	68.8759	62.372	51.0943	66.1056	66.4151	No	Yes
38946796..38946981	ENSSSCT00000033336	3	38946796	38946981	+	Other	62.9726	7.03508	68.8759	62.372	51.0943	66.1056	66.4151	No	Yes
38947014..38947539	ENSSSCT00000008727	3	38947014	38947539	+	Other	62.9726	7.03508	68.8759	62.372	51.0943	66.1056	66.4151	No	Yes
38947029..38947539	ENSSSCT00000028537	3	38947029	38947539	+	Other	62.9726	7.03508	68.8759	62.372	51.0943	66.1056	66.4151	No	Yes
56529015..56532810	ENSSSCT00000053773	6	56529015	56532810	+	First	62.9638	4.40837	60.3776	63.7966	65.0555	57.0536	68.5358	No	Yes
56533013..56533139	ENSSSCT00000051825	6	56533013	56533139	+	Other	62.9638	4.40837	60.3776	63.7966	65.0555	57.0536	68.5358	No	Yes
56533207..56533769	ENSSSCT00000053773	6	56533207	56533769	+	Other	62.9638	4.40837	60.3776	63.7966	65.0555	57.0536	68.5358	No	Yes
56533207..56551621	ENSSSCT00000042114	6	56533207	56551621	+	Other	62.9638	4.40837	60.3776	63.7966	65.0555	57.0536	68.5358	No	Yes
4994312..4998729	ENSSSCT00000062816	3	4994312	4998729	+	Other	62.9193	6.57745	58.6226	63.0641	69.0586	54.346	69.5053	No	Yes
12885728..13032653	ENSSSCT00000018798	12	12885728	13032653	+	Other	62.9145	4.03909	65.0628	59.8558	58.7268	68.6849	62.2421	No	Yes
98109615..98111321	ENSSSCT00000025723	4	98109615	98111321	+	Other	62.9143	6.12308	68.7296	63.0941	69.2161	56.1328	57.3992	No	Yes
98111493..98112897	ENSSSCT00000025723	4	98111493	98112897	+	Other	62.9143	6.12308	68.7296	63.0941	69.2161	56.1328	57.3992	No	Yes
98111493..98112315	ENSSSCT00000007271	4	98111493	98112315	+	Other	62.9143	6.12308	68.7296	63.0941	69.2161	56.1328	57.3992	No	Yes
98112424..98112897	ENSSSCT00000007271	4	98112424	98112897	+	Other	62.9143	6.12308	68.7296	63.0941	69.2161	56.1328	57.3992	No	Yes
98113012..98113318	ENSSSCT00000025723	4	98113012	98113318	+	Other	62.9143	6.12308	68.7296	63.0941	69.2161	56.1328	57.3992	No	Yes
98113382..98113540	ENSSSCT00000025723	4	98113382	98113540	+	Other	62.9143	6.12308	68.7296	63.0941	69.2161	56.1328	57.3992	No	Yes
98113597..98113954	ENSSSCT00000025723	4	98113597	98113954	+	Other	62.9143	6.12308	68.7296	63.0941	69.2161	56.1328	57.3992	No	Yes
98114056..98114282	ENSSSCT00000025723	4	98114056	98114282	+	Other	62.9143	6.12308	68.7296	63.0941	69.2161	56.1328	57.3992	No	Yes
98114373..98114583	ENSSSCT00000025723	4	98114373	98114583	+	Other	62.9143	6.12308	68.7296	63.0941	69.2161	56.1328	57.3992	No	Yes
98114703..98114894	ENSSSCT00000025723	4	98114703	98114894	+	Other	62.9143	6.12308	68.7296	63.0941	69.2161	56.1328	57.3992	No	Yes
98114983..98115287	ENSSSCT00000025723	4	98114983	98115287	+	Other	62.9143	6.12308	68.7296	63.0941	69.2161	56.1328	57.3992	No	Yes
25181411..25182542	ENSSSCT00000001638	7	25181411	25182542	-	Other	62.9046	4.68677	63.9255	59.9995	57.8221	70.1484	62.6275	No	No
19476022..19476882	ENSSSCT00000022417	6	19476022	19476882	+	Other	62.8929	4.50152	63.8659	61.0815	62.2115	69.785	57.5207	No	Yes
19477039..19477609	ENSSSCT00000022417	6	19477039	19477609	+	Other	62.8929	4.50152	63.8659	61.0815	62.2115	69.785	57.5207	No	Yes
19477726..19478534	ENSSSCT00000022417	6	19477726	19478534	+	Other	62.8929	4.50152	63.8659	61.0815	62.2115	69.785	57.5207	No	Yes
19478651..19480048	ENSSSCT00000022417	6	19478651	19480048	+	Other	62.8929	4.50152	63.8659	61.0815	62.2115	69.785	57.5207	No	Yes
121872550..121888699	ENSSSCT00000005131	1	121872550	121888699	+	Other	62.8562	4.60937	62.7801	66.1843	56.7619	68.3223	60.2325	No	Yes
121888783..121896726	ENSSSCT00000005131	1	121888783	121896726	+	Other	62.8562	4.60937	62.7801	66.1843	56.7619	68.3223	60.2325	No	Yes
61139153..61164606	ENSSSCT00000015136	2	61139153	61164606	+	First	62.8038	5.68923	67.5455	58.3897	58.7332	59.0217	70.3289	No	Yes
61139153..61164848	ENSSSCT00000063483	2	61139153	61164848	+	First	62.8038	5.68923	67.5455	58.3897	58.7332	59.0217	70.3289	No	Yes
61139448..61164606	ENSSSCT00000048158	2	61139448	61164606	+	First	62.8038	5.68923	67.5455	58.3897	58.7332	59.0217	70.3289	No	Yes
13118362..13142027	ENSSSCT00000016249	9	13118362	13142027	-	Other	62.7911	5.10045	63.9255	64.3638	57.5757	69.9593	58.1311	No	Yes
60046692..60141070	ENSSSCT00000011151	14	60046692	60141070	-	Other	62.7685	5.39743	67.7051	64.3374	53.6056	63.0468	65.1478	No	Yes
60088369..60141070	ENSSSCT00000061802	14	60088369	60141070	-	Other	62.7685	5.39743	67.7051	64.3374	53.6056	63.0468	65.1478	No	Yes
60101613..60131138	ENSSSCT00000050884	14	60101613	60131138	-	First	62.7685	5.39743	67.7051	64.3374	53.6056	63.0468	65.1478	No	Yes
21755312..21883906	ENSSSCT00000010659	14	21755312	21883906	+	Other	62.7581	3.33093	66.0203	61.8346	66.3662	58.7397	60.8294	No	Yes
134524230..134571710	ENSSSCT00000054574	2	134524230	134571710	-	Other	62.7117	5.30457	69.9632	56.4828	58.8733	63.0075	65.2317	No	Yes
134533604..134571001	ENSSSCT00000043347	2	134533604	134571001	-	Other	62.7117	5.30457	69.9632	56.4828	58.8733	63.0075	65.2317	No	Yes
134533604..134571710	ENSSSCT00000047498	2	134533604	134571710	-	Other	62.7117	5.30457	69.9632	56.4828	58.8733	63.0075	65.2317	No	Yes
134533604..134594756	ENSSSCT00000041671	2	134533604	134594756	-	Other	62.7117	5.30457	69.9632	56.4828	58.8733	63.0075	65.2317	No	Yes
134560745..134564466	ENSSSCT00000037605	2	134560745	134564466	+	Other	62.7117	5.30457	69.9632	56.4828	58.8733	63.0075	65.2317	No	Yes
134564548..134568919	ENSSSCT00000037605	2	134564548	134568919	+	Other	62.7117	5.30457	69.9632	56.4828	58.8733	63.0075	65.2317	No	Yes
54726541..54799380	ENSSSCT00000060593	3	54726541	54799380	+	Other	62.7114	4.52477	68.2071	58.6027	60.8542	66.8993	58.9936	No	Yes
80123169..80137875	ENSSSCT00000032147	6	80123169	80137875	-	Other	62.7031	6.05352	59.5792	65.4106	56.0732	60.7167	71.7358	No	No
80123169..80138760	ENSSSCT00000042605	6	80123169	80138760	-	Other	62.7031	6.05352	59.5792	65.4106	56.0732	60.7167	71.7358	No	No
19869283..19871857	ENSSSCT00000003107	6	19869283	19871857	+	Other	62.6567	7.7612	71.1183	57.0483	60.838	53.9525	70.3262	No	Yes
19871941..19872974	ENSSSCT00000003107	6	19871941	19872974	+	Other	62.6567	7.7612	71.1183	57.0483	60.838	53.9525	70.3262	No	Yes
50054704..50057166	ENSSSCT00000002002	7	50054704	50057166	+	Other	62.6409	6.01674	65.8793	60.4551	57.2386	58.0744	71.5573	No	No
48828836..48828933	ENSSSCT00000038388	14	48828836	48828933	+	First	62.6311	2.92522	63.3267	63.4217	64.9945	63.8784	57.5343	No	Yes
79438182..79450170	ENSSSCT00000003903	6	79438182	79450170	-	Other	62.6283	4.32717	60.2685	69.144	58.3938	64.7819	60.5532	No	No
64379431..64383079	ENSSSCT00000030604	6	64379431	64383079	+	Other	62.6181	7.03246	53.9834	61.4652	58.1475	69.3616	70.1329	No	No
17535322..17634633	ENSSSCT00000014502	2	17535322	17634633	-	Other	62.5891	6.03387	69.5459	68.1462	58.7194	55.6198	60.914	No	No
142129335..142129631	ENSSSCT00000015693	2	142129335	142129631	+	First	62.5879	5.74905	61.253	61.2606	56.0053	62.5953	71.8255	No	No
142129339..142129668	ENSSSCT00000060127	2	142129339	142129668	+	First	62.5879	5.74905	61.253	61.2606	56.0053	62.5953	71.8255	No	No
142129829..142130110	ENSSSCT00000015693	2	142129829	142130110	+	Other	62.5879	5.74905	61.253	61.2606	56.0053	62.5953	71.8255	No	No
142130224..142130635	ENSSSCT00000015693	2	142130224	142130635	+	Other	62.5879	5.74905	61.253	61.2606	56.0053	62.5953	71.8255	No	No
8663142..8663620	ENSSSCT00000008414	3	8663142	8663620	+	Other	62.5578	6.47353	70.4659	63.9623	60.7332	64.8032	52.8241	No	No
8663762..8664102	ENSSSCT00000008414	3	8663762	8664102	+	Other	62.5578	6.47353	70.4659	63.9623	60.7332	64.8032	52.8241	No	No
8664350..8664777	ENSSSCT00000008414	3	8664350	8664777	+	Other	62.5578	6.47353	70.4659	63.9623	60.7332	64.8032	52.8241	No	No
61377181..61406053	ENSSSCT00000037633	12	61377181	61406053	+	First	62.5216	4.33929	67.2147	56.6716	62.2837	60.2156	66.2225	No	Yes
61396572..61406053	ENSSSCT00000034463	12	61396572	61406053	+	First	62.5216	4.33929	67.2147	56.6716	62.2837	60.2156	66.2225	No	Yes
145508957..145555758	ENSSSCT00000044351	1	145508957	145555758	+	First	62.5202	4.86643	61.5582	60.6989	61.5646	57.9639	70.8155	No	Yes
59869701..59870198	ENSSSCT00000015176	2	59869701	59870198	-	First	62.4822	6.28089	66.7163	53.2279	59.8942	63.2377	69.335	No	Yes
59870334..59872472	ENSSSCT00000015176	2	59870334	59872472	-	Other	62.4822	6.28089	66.7163	53.2279	59.8942	63.2377	69.335	No	Yes
59870337..59872472	ENSSSCT00000043936	2	59870337	59872472	-	First	62.4822	6.28089	66.7163	53.2279	59.8942	63.2377	69.335	No	Yes
59872588..59873326	ENSSSCT00000043936	2	59872588	59873326	-	Other	62.4822	6.28089	66.7163	53.2279	59.8942	63.2377	69.335	No	Yes
3438468..3626217	ENSSSCT00000036992	7	3438468	3626217	+	Other	62.4502	2.20229	66.2661	62.1052	61.2418	60.7268	61.9113	No	No
3438468..3599997	ENSSSCT00000045014	7	3438468	3599997	+	Other	62.4502	2.20229	66.2661	62.1052	61.2418	60.7268	61.9113	No	No
3438468..3591561	ENSSSCT00000047340	7	3438468	3591561	+	Other	62.4502	2.20229	66.2661	62.1052	61.2418	60.7268	61.9113	No	No
3438468..3587245	ENSSSCT00000049100	7	3438468	3587245	+	Other	62.4502	2.20229	66.2661	62.1052	61.2418	60.7268	61.9113	No	No
30927691..30997492	ENSSSCT00000055203	3	30927691	30997492	-	Other	62.4447	6.17196	66.4981	62.2962	54.6233	58.6117	70.1942	No	Yes
42432461..42462628	ENSSSCT00000033324	18	42432461	42462628	+	First	62.434	5.73946	62.0164	58.6003	56.5012	63.6636	71.3886	No	Yes
273963918..273967185	ENSSSCT00000006323	1	273963918	273967185	+	Other	62.4214	4.49937	69.7272	62.8072	57.6452	60.5211	61.4065	No	No
77633715..77644375	ENSSSCT00000040102	2	77633715	77644375	-	Other	62.4094	4.51725	55.5953	67.3149	65.2187	63.1483	60.7697	No	Yes
4689991..4698081	ENSSSCT00000060999	6	4689991	4698081	-	Other	62.3852	4.65884	67.6002	65.1836	57.5348	57.3932	64.2144	No	Yes
81551795..81610829	ENSSSCT00000011307	14	81551795	81610829	+	Other	62.38	2.25226	61.5858	61.476	62.7996	66.0066	60.0318	No	No
88937585..88939230	ENSSSCT00000011361	14	88937585	88939230	-	Other	62.347	4.49826	63.5608	59.3253	58.7682	60.4026	69.6781	No	No
71584218..71604983	ENSSSCT00000003790	6	71584218	71604983	+	First	62.2933	3.64212	68.0977	63.2399	60.9068	60.6512	58.5711	No	Yes
7845545..7845634	ENSSSCT00000014247	2	7845545	7845634	-	First	62.2672	3.76602	67.4585	58.722	60.3171	65.0043	59.8342	No	Yes
110274501..110274926	ENSSSCT00000023075	3	110274501	110274926	-	Other	62.2587	6.18261	66.9638	67.0305	52.2591	64.5026	60.5374	No	No
110275040..110276768	ENSSSCT00000023075	3	110275040	110276768	-	Other	62.2587	6.18261	66.9638	67.0305	52.2591	64.5026	60.5374	No	No
13171931..13191091	ENSSSCT00000016249	9	13171931	13191091	-	Other	62.2304	4.21814	64.2285	57.4647	60.2268	60.8036	68.4285	No	Yes
97521543..97521676	ENSSSCT00000007252	4	97521543	97521676	+	Other	62.2238	5.13741	60.2685	66.4718	57.7957	57.7319	68.8509	No	No
97521756..97522757	ENSSSCT00000007252	4	97521756	97522757	+	Other	62.2238	5.13741	60.2685	66.4718	57.7957	57.7319	68.8509	No	No
97522901..97523055	ENSSSCT00000007252	4	97522901	97523055	+	Other	62.2238	5.13741	60.2685	66.4718	57.7957	57.7319	68.8509	No	No
97523197..97523427	ENSSSCT00000007252	4	97523197	97523427	+	Other	62.2238	5.13741	60.2685	66.4718	57.7957	57.7319	68.8509	No	No
9687063..9689126	ENSSSCT00000033081	3	9687063	9689126	+	Other	62.216	5.34308	56.5265	64.5162	56.7093	64.8416	68.4862	No	No
9689218..9690601	ENSSSCT00000033081	3	9689218	9690601	+	Other	62.216	5.34308	56.5265	64.5162	56.7093	64.8416	68.4862	No	No
8072680..8085262	ENSSSCT00000014256	2	8072680	8085262	+	Other	62.2098	3.95324	59.5792	68.9822	59.1965	61.576	61.7148	No	Yes
76293691..76293791	ENSSSCT00000014704	2	76293691	76293791	-	First	62.1983	5.30787	63.4851	59.5076	55.7539	62.1558	70.0892	No	No
76293877..76294268	ENSSSCT00000014704	2	76293877	76294268	-	Other	62.1983	5.30787	63.4851	59.5076	55.7539	62.1558	70.0892	No	No
37461073..37485302	ENSSSCT00000008688	3	37461073	37485302	+	First	62.1893	3.92596	63.5103	61.7021	63.7898	55.7689	66.1752	No	Yes
83140902..83149329	ENSSSCT00000059955	1	83140902	83149329	+	First	62.1879	1.85721	64.7829	61.6527	61.1714	60.054	63.2786	No	Yes
83149526..83153574	ENSSSCT00000059955	1	83149526	83153574	+	Other	62.1879	1.85721	64.7829	61.6527	61.1714	60.054	63.2786	No	Yes
83153665..83165722	ENSSSCT00000059955	1	83153665	83165722	+	Other	62.1879	1.85721	64.7829	61.6527	61.1714	60.054	63.2786	No	Yes
41541763..41544200	ENSSSCT00000030282	2	41541763	41544200	-	Other	62.1764	5.76099	71.4022	57.2177	61.0156	63.5286	57.7181	No	Yes
41544227..41547273	ENSSSCT00000030282	2	41544227	41547273	-	Other	62.1764	5.76099	71.4022	57.2177	61.0156	63.5286	57.7181	No	Yes
169152212..169152347	ENSSSCT00000004392	6	169152212	169152347	-	First	62.1727	6.41506	65.3014	67.1017	53.871	56.7457	67.8435	No	No
169152457..169153204	ENSSSCT00000052709	6	169152457	169153204	-	First	62.1727	6.41506	65.3014	67.1017	53.871	56.7457	67.8435	No	No
52796979..52982047	ENSSSCT00000064298	12	52796979	52982047	+	First	62.1694	5.02403	69.2636	58.7642	58.9158	58.1861	65.7174	No	Yes
52870913..52871796	ENSSSCT00000050367	12	52870913	52871796	+	Other	62.1694	5.02403	69.2636	58.7642	58.9158	58.1861	65.7174	No	Yes
52871965..52872289	ENSSSCT00000050367	12	52871965	52872289	+	Other	62.1694	5.02403	69.2636	58.7642	58.9158	58.1861	65.7174	No	Yes
52872399..52872551	ENSSSCT00000050367	12	52872399	52872551	+	Other	62.1694	5.02403	69.2636	58.7642	58.9158	58.1861	65.7174	No	Yes
52872695..52872772	ENSSSCT00000050367	12	52872695	52872772	+	Other	62.1694	5.02403	69.2636	58.7642	58.9158	58.1861	65.7174	No	Yes
52872910..52873045	ENSSSCT00000050367	12	52872910	52873045	+	Other	62.1694	5.02403	69.2636	58.7642	58.9158	58.1861	65.7174	No	Yes
52873135..52873400	ENSSSCT00000050367	12	52873135	52873400	+	Other	62.1694	5.02403	69.2636	58.7642	58.9158	58.1861	65.7174	No	Yes
52873480..52873579	ENSSSCT00000050367	12	52873480	52873579	+	Other	62.1694	5.02403	69.2636	58.7642	58.9158	58.1861	65.7174	No	Yes
163973063..164091504	ENSSSCT00000027580	1	163973063	164091504	-	Other	62.1522	3.67474	58.6226	61.7425	60.0709	62.0857	68.2393	No	Yes
238681616..238705454	ENSSSCT00000005898	1	238681616	238705454	-	First	62.1433	4.50091	60.2052	55.3599	63.4862	64.7751	66.8901	No	Yes
11343141..11344154	ENSSSCT00000055702	14	11343141	11344154	-	Other	62.1221	6.03275	63.1619	52.6941	60.6671	68.6321	65.4554	No	No
11344325..11347199	ENSSSCT00000055702	14	11344325	11347199	-	Other	62.1221	6.03275	63.1619	52.6941	60.6671	68.6321	65.4554	No	No
11347348..11347721	ENSSSCT00000055702	14	11347348	11347721	-	Other	62.1221	6.03275	63.1619	52.6941	60.6671	68.6321	65.4554	No	No
11347348..11348880	ENSSSCT00000047882	14	11347348	11348880	-	Other	62.1221	6.03275	63.1619	52.6941	60.6671	68.6321	65.4554	No	No
11347845..11348880	ENSSSCT00000055702	14	11347845	11348880	-	Other	62.1221	6.03275	63.1619	52.6941	60.6671	68.6321	65.4554	No	No
23257367..23365667	ENSSSCT00000047856	3	23257367	23365667	-	First	62.1186	5.35165	70.9013	56.437	61.1042	60.0909	62.0593	No	No
34625555..34656182	ENSSSCT00000029770	7	34625555	34656182	-	Other	62.0858	6.00887	71.7657	63.3637	57.9841	60.7515	56.5642	No	Yes
127814892..127815086	ENSSSCT00000005191	1	127814892	127815086	+	First	62.0734	7.88593	70.9917	69.1178	59.3943	58.9098	51.9538	No	Yes
127815233..127815887	ENSSSCT00000005191	1	127815233	127815887	+	Other	62.0734	7.88593	70.9917	69.1178	59.3943	58.9098	51.9538	No	Yes
127816061..127816258	ENSSSCT00000005191	1	127816061	127816258	+	Other	62.0734	7.88593	70.9917	69.1178	59.3943	58.9098	51.9538	No	Yes
127816327..127818694	ENSSSCT00000005191	1	127816327	127818694	+	Other	62.0734	7.88593	70.9917	69.1178	59.3943	58.9098	51.9538	No	Yes
127818867..127819387	ENSSSCT00000005191	1	127818867	127819387	+	Other	62.0734	7.88593	70.9917	69.1178	59.3943	58.9098	51.9538	No	Yes
127819543..127819819	ENSSSCT00000005191	1	127819543	127819819	+	Other	62.0734	7.88593	70.9917	69.1178	59.3943	58.9098	51.9538	No	Yes
127819944..127821772	ENSSSCT00000005191	1	127819944	127821772	+	Other	62.0734	7.88593	70.9917	69.1178	59.3943	58.9098	51.9538	No	Yes
5248683..5277713	ENSSSCT00000018711	12	5248683	5277713	+	Other	62.0712	7.66633	50.6315	69.8125	65.8885	58.157	65.8665	No	Yes
57226409..57243985	ENSSSCT00000045478	7	57226409	57243985	-	First	62.067	7.04246	56.7614	64.5885	52.6558	67.4786	68.8509	No	Yes
36782352..36785607	ENSSSCT00000007945	17	36782352	36785607	+	First	62.0584	5.59714	70.9554	61.9619	56.2479	58.5742	62.5525	No	Yes
36785764..36789057	ENSSSCT00000007945	17	36785764	36789057	+	Other	62.0584	5.59714	70.9554	61.9619	56.2479	58.5742	62.5525	No	Yes
74658303..74698032	ENSSSCT00000011250	14	74658303	74698032	+	Other	62.0574	5.95637	63.9848	66.8167	53.1044	67.2417	59.1395	No	Yes
74682089..74693065	ENSSSCT00000011252	14	74682089	74693065	-	Other	62.0574	5.95637	63.9848	66.8167	53.1044	67.2417	59.1395	No	Yes
21868052..21959933	ENSSSCT00000043767	3	21868052	21959933	-	Other	62.0565	3.04938	66.2464	62.9961	59.7848	62.8086	58.4467	No	No
65502710..65606368	ENSSSCT00000037397	9	65502710	65606368	+	First	62.0472	2.96861	63.993	63.6331	57.7115	64.6659	60.2325	No	Yes
65545814..65606368	ENSSSCT00000036883	9	65545814	65606368	+	First	62.0472	2.96861	63.993	63.6331	57.7115	64.6659	60.2325	No	Yes
19006847..19009321	ENSSSCT00000050156	6	19006847	19009321	+	Other	62.0413	5.16497	70.0052	56.8657	58.1394	62.0269	63.1692	No	Yes
19009411..19009577	ENSSSCT00000050156	6	19009411	19009577	+	Other	62.0413	5.16497	70.0052	56.8657	58.1394	62.0269	63.1692	No	Yes
19009640..19011245	ENSSSCT00000050156	6	19009640	19011245	+	Other	62.0413	5.16497	70.0052	56.8657	58.1394	62.0269	63.1692	No	Yes
64967113..64973715	ENSSSCT00000012628	13	64967113	64973715	+	Other	62.0384	4.6998	65.3014	56.6954	67.4759	63.001	57.7181	No	Yes
64973971..64979761	ENSSSCT00000012628	13	64973971	64979761	+	Other	62.0384	4.6998	65.3014	56.6954	67.4759	63.001	57.7181	No	Yes
3014450..3116739	ENSSSCT00000046208	12	3014450	3116739	+	Other	62.0369	5.12121	68.5905	57.9089	55.9669	63.0136	64.7048	No	No
133789113..133830675	ENSSSCT00000017753	15	133789113	133830675	+	Other	62.0297	6.81541	63.6935	64.567	50.0461	67.0834	64.7586	No	Yes
71983181..72035559	ENSSSCT00000009118	3	71983181	72035559	+	Other	62.0141	3.92845	63.8463	64.3808	55.5345	61.1313	65.1776	No	Yes
38634258..38641182	ENSSSCT00000001888	7	38634258	38641182	+	Other	62.002	5.63494	65.3014	61.6641	60.3357	53.8579	68.8509	No	Yes
65243714..65253385	ENSSSCT00000042907	6	65243714	65253385	+	First	61.9923	4.88201	59.4365	59.9736	58.9588	60.9701	70.6226	No	No
65248001..65248588	ENSSSCT00000054354	6	65248001	65248588	+	First	61.9923	4.88201	59.4365	59.9736	58.9588	60.9701	70.6226	No	No
65248787..65248957	ENSSSCT00000054354	6	65248787	65248957	+	Other	61.9923	4.88201	59.4365	59.9736	58.9588	60.9701	70.6226	No	No
39397439..39434565	ENSSSCT00000042297	2	39397439	39434565	-	Other	61.9825	2.33555	64.3438	62.9472	61.025	58.3909	63.2057	No	Yes
113464697..113583586	ENSSSCT00000040535	1	113464697	113583586	-	Other	61.9798	4.91546	58.6226	68.0259	58.0919	66.6405	58.5182	No	Yes
113508590..113583586	ENSSSCT00000042325	1	113508590	113583586	-	Other	61.9798	4.91546	58.6226	68.0259	58.0919	66.6405	58.5182	No	Yes
46243001..46244128	ENSSSCT00000029992	14	46243001	46244128	-	First	61.9764	9.2142	71.7422	63.5076	52.6879	52.2086	69.7355	No	No
46244159..46244180	ENSSSCT00000029992	14	46244159	46244180	-	Other	61.9764	9.2142	71.7422	63.5076	52.6879	52.2086	69.7355	No	No
43070387..43186490	ENSSSCT00000054807	14	43070387	43186490	+	Other	61.9756	7.33839	60.5882	68.1098	51.8935	59.1672	70.1192	No	No
43122895..43170103	ENSSSCT00000063422	14	43122895	43170103	+	First	61.9756	7.33839	60.5882	68.1098	51.8935	59.1672	70.1192	No	No
2792298..2913156	ENSSSCT00000060253	2	2792298	2913156	+	First	61.9733	7.12938	66.643	60.7573	50.5348	68.9076	63.0236	No	Yes
2866680..2991461	ENSSSCT00000026062	2	2866680	2991461	+	Other	61.9733	7.12938	66.643	60.7573	50.5348	68.9076	63.0236	No	Yes
60011266..60033967	ENSSSCT00000002149	7	60011266	60033967	+	First	61.9548	7.24135	68.7296	54.4179	69.2545	62.7101	54.6616	No	Yes
240556707..240559232	ENSSSCT00000005918	1	240556707	240559232	-	Other	61.9442	4.52968	60.8174	60.6165	57.1328	69.4173	61.7369	No	Yes
240559386..240560485	ENSSSCT00000005918	1	240559386	240560485	-	Other	61.9442	4.52968	60.8174	60.6165	57.1328	69.4173	61.7369	No	Yes
240560689..240563863	ENSSSCT00000005918	1	240560689	240563863	-	Other	61.9442	4.52968	60.8174	60.6165	57.1328	69.4173	61.7369	No	Yes
17190209..17233042	ENSSSCT00000008502	3	17190209	17233042	-	Other	61.9144	5.66946	63.6935	61.7359	52.4148	67.2664	64.4614	No	No
51178235..51183171	ENSSSCT00000008167	17	51178235	51183171	-	Other	61.9109	4.8006	60.3685	65.2141	58.945	56.6242	68.403	No	Yes
51183315..51186478	ENSSSCT00000008167	17	51183315	51186478	-	Other	61.9109	4.8006	60.3685	65.2141	58.945	56.6242	68.403	No	Yes
97938791..97941784	ENSSSCT00000056164	4	97938791	97941784	+	Other	61.9074	6.95764	71.1493	62.7052	64.7478	58.3457	52.5891	No	Yes
97939910..97941784	ENSSSCT00000057367	4	97939910	97941784	+	Other	61.9074	6.95764	71.1493	62.7052	64.7478	58.3457	52.5891	No	Yes
97941894..97942474	ENSSSCT00000057367	4	97941894	97942474	+	Other	61.9074	6.95764	71.1493	62.7052	64.7478	58.3457	52.5891	No	Yes
97942579..97942750	ENSSSCT00000057367	4	97942579	97942750	+	Other	61.9074	6.95764	71.1493	62.7052	64.7478	58.3457	52.5891	No	Yes
97942874..97943606	ENSSSCT00000057367	4	97942874	97943606	+	Other	61.9074	6.95764	71.1493	62.7052	64.7478	58.3457	52.5891	No	Yes
97943872..97947445	ENSSSCT00000057367	4	97943872	97947445	+	Other	61.9074	6.95764	71.1493	62.7052	64.7478	58.3457	52.5891	No	Yes
74750142..74820614	ENSSSCT00000062848	14	74750142	74820614	-	Other	61.8719	7.24795	71.8459	57.1934	54.2134	66.7491	59.3575	No	Yes
47848939..47849240	ENSSSCT00000003296	6	47848939	47849240	+	Other	61.8609	5.83162	66.3126	65.3119	52.1747	60.644	64.8611	No	No
47849423..47850299	ENSSSCT00000003296	6	47849423	47850299	+	Other	61.8609	5.83162	66.3126	65.3119	52.1747	60.644	64.8611	No	No
138182876..138216157	ENSSSCT00000041660	13	138182876	138216157	-	First	61.8498	7.59905	67.5888	65.5361	54.1498	53.1233	68.8509	No	Yes
138182951..138221451	ENSSSCT00000065641	13	138182951	138221451	-	First	61.8498	7.59905	67.5888	65.5361	54.1498	53.1233	68.8509	No	Yes
138185050..138190345	ENSSSCT00000025970	13	138185050	138190345	-	Other	61.8498	7.59905	67.5888	65.5361	54.1498	53.1233	68.8509	No	Yes
138193360..138193372	ENSSSCT00000062952	13	138193360	138193372	-	First	61.8498	7.59905	67.5888	65.5361	54.1498	53.1233	68.8509	No	Yes
138193429..138193461	ENSSSCT00000062952	13	138193429	138193461	-	Other	61.8498	7.59905	67.5888	65.5361	54.1498	53.1233	68.8509	No	Yes
138193495..138193531	ENSSSCT00000062952	13	138193495	138193531	-	Other	61.8498	7.59905	67.5888	65.5361	54.1498	53.1233	68.8509	No	Yes
13797560..13804281	ENSSSCT00000038160	10	13797560	13804281	-	Other	61.8403	6.05669	69.2391	57.8652	56.8021	57.6725	67.6226	No	Yes
13801281..13804281	ENSSSCT00000042074	10	13801281	13804281	-	Other	61.8403	6.05669	69.2391	57.8652	56.8021	57.6725	67.6226	No	Yes
13804361..13807020	ENSSSCT00000042074	10	13804361	13807020	-	Other	61.8403	6.05669	69.2391	57.8652	56.8021	57.6725	67.6226	No	Yes
75236759..75236967	ENSSSCT00000046051	7	75236759	75236967	-	Other	61.8373	5.59229	67.4984	56.2361	55.7417	63.08	66.6304	No	Yes
75237062..75237522	ENSSSCT00000046051	7	75237062	75237522	-	Other	61.8373	5.59229	67.4984	56.2361	55.7417	63.08	66.6304	No	Yes
75237611..75237691	ENSSSCT00000046051	7	75237611	75237691	-	Other	61.8373	5.59229	67.4984	56.2361	55.7417	63.08	66.6304	No	Yes
75237767..75237999	ENSSSCT00000046051	7	75237767	75237999	-	Other	61.8373	5.59229	67.4984	56.2361	55.7417	63.08	66.6304	No	Yes
75238073..75238174	ENSSSCT00000046051	7	75238073	75238174	-	Other	61.8373	5.59229	67.4984	56.2361	55.7417	63.08	66.6304	No	Yes
75238245..75238488	ENSSSCT00000046051	7	75238245	75238488	-	Other	61.8373	5.59229	67.4984	56.2361	55.7417	63.08	66.6304	No	Yes
75238586..75238799	ENSSSCT00000046051	7	75238586	75238799	-	Other	61.8373	5.59229	67.4984	56.2361	55.7417	63.08	66.6304	No	Yes
75238915..75239000	ENSSSCT00000046051	7	75238915	75239000	-	Other	61.8373	5.59229	67.4984	56.2361	55.7417	63.08	66.6304	No	Yes
41841797..41843919	ENSSSCT00000008042	17	41841797	41843919	+	Other	61.8149	6.26888	69.5293	57.1649	54.4734	66.5045	61.4023	No	No
41844023..41845977	ENSSSCT00000008042	17	41844023	41845977	+	Other	61.8149	6.26888	69.5293	57.1649	54.4734	66.5045	61.4023	No	No
164091597..164130404	ENSSSCT00000027580	1	164091597	164130404	-	Other	61.8004	8.34448	71.1493	57.5514	59.1666	51.5373	69.5975	No	Yes
164130505..164134580	ENSSSCT00000027580	1	164130505	164134580	-	Other	61.8004	8.34448	71.1493	57.5514	59.1666	51.5373	69.5975	No	Yes
64079771..64129225	ENSSSCT00000032230	6	64079771	64129225	+	Other	61.7884	4.48873	68.9947	59.9874	59.6013	62.9596	57.3992	No	Yes
13849415..13850746	ENSSSCT00000031630	10	13849415	13850746	-	First	61.7881	5.10911	62.447	67.3729	65.9637	57.3101	55.8467	No	No
264371586..264455216	ENSSSCT00000066386	1	264371586	264455216	-	Other	61.7855	7.67277	71.7657	59.438	57.1505	53.0619	67.5114	No	Yes
114437321..114494123	ENSSSCT00000011599	14	114437321	114494123	+	First	61.7787	4.89471	65.0628	61.8304	61.3358	53.9815	66.683	No	Yes
207330332..207412013	ENSSSCT00000028457	13	207330332	207412013	-	Other	61.7663	4.37192	68.5686	58.83	57.7007	60.283	63.4493	No	No
207355945..207363148	ENSSSCT00000041100	13	207355945	207363148	+	Other	61.7663	4.37192	68.5686	58.83	57.7007	60.283	63.4493	No	No
191536151..191606213	ENSSSCT00000040145	1	191536151	191606213	+	First	61.7513	2.74825	58.809	62.3764	59.7536	61.9258	65.8917	No	Yes
76688407..76799048	ENSSSCT00000023048	6	76688407	76799048	+	First	61.7499	4.88878	55.8593	60.8749	58.5808	66.1075	67.327	No	Yes
26257742..26258594	ENSSSCT00000034265	12	26257742	26258594	+	Other	61.7201	5.03411	61.3368	68.101	57.3895	56.3942	65.3789	No	Yes
26258674..26258777	ENSSSCT00000034265	12	26258674	26258777	+	Other	61.7201	5.03411	61.3368	68.101	57.3895	56.3942	65.3789	No	Yes
26258855..26259374	ENSSSCT00000034265	12	26258855	26259374	+	Other	61.7201	5.03411	61.3368	68.101	57.3895	56.3942	65.3789	No	Yes
26259477..26259584	ENSSSCT00000034265	12	26259477	26259584	+	Other	61.7201	5.03411	61.3368	68.101	57.3895	56.3942	65.3789	No	Yes
26259767..26259942	ENSSSCT00000034265	12	26259767	26259942	+	Other	61.7201	5.03411	61.3368	68.101	57.3895	56.3942	65.3789	No	Yes
26260065..26261092	ENSSSCT00000034265	12	26260065	26261092	+	Other	61.7201	5.03411	61.3368	68.101	57.3895	56.3942	65.3789	No	Yes
59982356..59983250	ENSSSCT00000019641	12	59982356	59983250	-	Other	61.7142	5.59109	64.8614	56.9859	54.5433	64.8532	67.327	No	Yes
59983320..59988423	ENSSSCT00000019641	12	59983320	59988423	-	Other	61.7142	5.59109	64.8614	56.9859	54.5433	64.8532	67.327	No	Yes
13757680..13760195	ENSSSCT00000011875	10	13757680	13760195	+	First	61.6886	6.40589	67.7051	65.8909	60.4813	51.3424	63.0236	No	Yes
48344941..48351162	ENSSSCT00000060751	17	48344941	48351162	-	Other	61.6856	5.97888	71.4022	61.1545	56.0366	57.6669	62.168	No	Yes
43932580..43932603	ENSSSCT00000010913	14	43932580	43932603	+	Other	61.6506	5.83374	62.1496	53.8518	60.2245	61.8329	70.1942	No	Yes
43932656..43936247	ENSSSCT00000010913	14	43932656	43936247	+	Other	61.6506	5.83374	62.1496	53.8518	60.2245	61.8329	70.1942	No	Yes
43936414..43936807	ENSSSCT00000010913	14	43936414	43936807	+	Other	61.6506	5.83374	62.1496	53.8518	60.2245	61.8329	70.1942	No	Yes
43937002..43939060	ENSSSCT00000010913	14	43937002	43939060	+	Other	61.6506	5.83374	62.1496	53.8518	60.2245	61.8329	70.1942	No	Yes
6789906..6790526	ENSSSCT00000023323	12	6789906	6790526	-	Other	61.6462	7.23996	69.2194	55.8952	54.9301	69.6681	58.5182	No	No
6790637..6800124	ENSSSCT00000023323	12	6790637	6800124	-	Other	61.6462	7.23996	69.2194	55.8952	54.9301	69.6681	58.5182	No	No
38187872..38326368	ENSSSCT00000059180	13	38187872	38326368	-	Other	61.6368	5.10505	62.3413	69.1921	58.2159	55.8073	62.6275	No	Yes
38188532..38326368	ENSSSCT00000060784	13	38188532	38326368	-	Other	61.6368	5.10505	62.3413	69.1921	58.2159	55.8073	62.6275	No	Yes
48175188..48180319	ENSSSCT00000008139	17	48175188	48180319	+	First	61.6345	6.24588	53.8817	61.6205	57.2347	66.5846	68.8509	No	Yes
68816016..68839208	ENSSSCT00000024699	5	68816016	68839208	-	Other	61.621	3.2	59.25	63.3046	57.9362	65.9714	61.643	No	Yes
68816016..68842479	ENSSSCT00000025339	5	68816016	68842479	-	Other	61.621	3.2	59.25	63.3046	57.9362	65.9714	61.643	No	Yes
120037144..120105190	ENSSSCT00000025775	6	120037144	120105190	+	First	61.6183	5.74916	67.1552	66.3232	61.4651	60.3494	52.7987	No	Yes
137204327..137212210	ENSSSCT00000052489	15	137204327	137212210	+	Other	61.6134	5.59935	68.9505	53.5533	59.9117	62.2024	63.4493	No	No
137212396..137212632	ENSSSCT00000052489	15	137212396	137212632	+	Other	61.6134	5.59935	68.9505	53.5533	59.9117	62.2024	63.4493	No	No
137212788..137213976	ENSSSCT00000052489	15	137212788	137213976	+	Other	61.6134	5.59935	68.9505	53.5533	59.9117	62.2024	63.4493	No	No
128637520..128637727	ENSSSCT00000004155	6	128637520	128637727	+	First	61.6114	4.64857	62.2872	61.6483	54.7829	61.4561	67.8824	No	Yes
128637917..128640555	ENSSSCT00000004155	6	128637917	128640555	+	Other	61.6114	4.64857	62.2872	61.6483	54.7829	61.4561	67.8824	No	Yes
128640664..128642192	ENSSSCT00000004155	6	128640664	128642192	+	Other	61.6114	4.64857	62.2872	61.6483	54.7829	61.4561	67.8824	No	Yes
183917562..184048956	ENSSSCT00000024259	1	183917562	184048956	+	Other	61.588	6.02679	69.7272	57.138	62.1437	54.4694	64.4614	No	Yes
81737917..81801277	ENSSSCT00000057202	2	81737917	81801277	-	Other	61.5532	4.32818	58.6226	61.2457	56.7819	67.9464	63.1692	No	Yes
98606814..98615305	ENSSSCT00000059293	7	98606814	98615305	+	Other	61.5498	6.66121	54.4444	60.4519	56.2533	66.4801	70.1192	No	No
11390466..11401358	ENSSSCT00000058441	14	11390466	11401358	+	Other	61.5278	6.46501	63.2714	66.2139	61.183	66.3451	50.6255	No	No
53623883..53629712	ENSSSCT00000018517	16	53623883	53629712	+	Other	61.5106	4.55963	62.7801	67.6073	54.9061	61.6146	60.6447	No	No
5100717..5101402	ENSSSCT00000050642	2	5100717	5101402	-	Other	61.506	2.98947	62.5781	65.7171	59.6126	57.8701	61.7522	No	No
5101488..5101573	ENSSSCT00000050642	2	5101488	5101573	-	Other	61.506	2.98947	62.5781	65.7171	59.6126	57.8701	61.7522	No	No
5101748..5101980	ENSSSCT00000050642	2	5101748	5101980	-	Other	61.506	2.98947	62.5781	65.7171	59.6126	57.8701	61.7522	No	No
93614741..93616226	ENSSSCT00000062605	6	93614741	93616226	+	Other	61.4891	6.35437	66.9638	58.3775	52.9877	60.6375	68.4789	No	No
93616405..93616737	ENSSSCT00000062605	6	93616405	93616737	+	Other	61.4891	6.35437	66.9638	58.3775	52.9877	60.6375	68.4789	No	No
93616902..93619739	ENSSSCT00000062605	6	93616902	93619739	+	Other	61.4891	6.35437	66.9638	58.3775	52.9877	60.6375	68.4789	No	No
13721828..13733997	ENSSSCT00000003024	6	13721828	13733997	-	Other	61.4801	3.99891	68.5587	60.5091	59.9681	59.3712	58.9936	No	Yes
98813599..98813713	ENSSSCT00000065940	7	98813599	98813713	-	First	61.4786	7.54561	67.5457	63.2319	50.8737	56.8909	68.8509	No	Yes
98813832..98816428	ENSSSCT00000065940	7	98813832	98816428	-	Other	61.4786	7.54561	67.5457	63.2319	50.8737	56.8909	68.8509	No	Yes
74556035..74564830	ENSSSCT00000048578	2	74556035	74564830	-	Other	61.4758	3.12945	58.6226	59.3817	66.5091	60.6234	62.2421	No	Yes
76122954..76130665	ENSSSCT00000039703	8	76122954	76130665	-	Other	61.4591	6.90458	68.4175	56.3254	53.7842	59.9174	68.8509	No	No
162279422..162285775	ENSSSCT00000062871	1	162279422	162285775	+	Other	61.434	3.0611	60.9515	62.9568	59.0889	58.3062	65.8665	No	Yes
162285993..162291059	ENSSSCT00000062871	1	162285993	162291059	+	Other	61.434	3.0611	60.9515	62.9568	59.0889	58.3062	65.8665	No	Yes
68181097..68255108	ENSSSCT00000060273	11	68181097	68255108	+	Other	61.4147	6.06786	63.3267	58.3181	52.3901	66.0326	67.006	No	No
100833627..100862404	ENSSSCT00000002677	7	100833627	100862404	+	Other	61.4136	5.88387	59.5065	61.9117	52.4341	66.6154	66.6006	No	Yes
93296234..93333672	ENSSSCT00000002573	7	93296234	93333672	+	Other	61.4068	5.96436	68.3407	60.4889	56.3626	55.1133	66.7285	No	Yes
41120718..41120936	ENSSSCT00000023121	3	41120718	41120936	-	Other	61.3938	6.08444	60.2052	61.697	58.4975	55.1902	71.379	No	No
41121107..41121284	ENSSSCT00000023121	3	41121107	41121284	-	Other	61.3938	6.08444	60.2052	61.697	58.4975	55.1902	71.379	No	No
41121393..41121481	ENSSSCT00000023121	3	41121393	41121481	-	Other	61.3938	6.08444	60.2052	61.697	58.4975	55.1902	71.379	No	No
41121658..41121798	ENSSSCT00000023121	3	41121658	41121798	-	Other	61.3938	6.08444	60.2052	61.697	58.4975	55.1902	71.379	No	No
467658..468533	ENSSSCT00000039936	17	467658	468533	+	Other	61.3766	5.0057	67.5197	56.0898	58.4907	58.9165	65.8665	No	Yes
469083..469493	ENSSSCT00000039936	17	469083	469493	+	Other	61.3766	5.0057	67.5197	56.0898	58.4907	58.9165	65.8665	No	Yes
469619..470698	ENSSSCT00000039936	17	469619	470698	+	Other	61.3766	5.0057	67.5197	56.0898	58.4907	58.9165	65.8665	No	Yes
469619..474206	ENSSSCT00000039459	17	469619	474206	+	Other	61.3766	5.0057	67.5197	56.0898	58.4907	58.9165	65.8665	No	Yes
470809..471879	ENSSSCT00000039936	17	470809	471879	+	Other	61.3766	5.0057	67.5197	56.0898	58.4907	58.9165	65.8665	No	Yes
470809..474206	ENSSSCT00000046722	17	470809	474206	+	Other	61.3766	5.0057	67.5197	56.0898	58.4907	58.9165	65.8665	No	Yes
472116..474206	ENSSSCT00000039936	17	472116	474206	+	Other	61.3766	5.0057	67.5197	56.0898	58.4907	58.9165	65.8665	No	Yes
474675..475327	ENSSSCT00000039936	17	474675	475327	+	Other	61.3766	5.0057	67.5197	56.0898	58.4907	58.9165	65.8665	No	Yes
475436..475878	ENSSSCT00000039936	17	475436	475878	+	Other	61.3766	5.0057	67.5197	56.0898	58.4907	58.9165	65.8665	No	Yes
105717928..105720143	ENSSSCT00000058115	15	105717928	105720143	+	Other	61.3743	7.54014	68.4324	51.9898	56.0956	61.1308	69.2232	No	Yes
105717928..105731590	ENSSSCT00000048490	15	105717928	105731590	+	Other	61.3743	7.54014	68.4324	51.9898	56.0956	61.1308	69.2232	No	Yes
105720239..105731590	ENSSSCT00000058115	15	105720239	105731590	+	Other	61.3743	7.54014	68.4324	51.9898	56.0956	61.1308	69.2232	No	Yes
105720239..105740999	ENSSSCT00000017541	15	105720239	105740999	+	Other	61.3743	7.54014	68.4324	51.9898	56.0956	61.1308	69.2232	No	Yes
56462639..56470917	ENSSSCT00000054955	14	56462639	56470917	-	Other	61.3551	6.20073	62.2872	50.5601	64.0878	66.2446	63.5958	No	Yes
12369765..12392641	ENSSSCT00000022592	6	12369765	12392641	+	First	61.3407	4.39167	61.1819	65.2045	55.7241	58.5006	66.0925	No	Yes
12370082..12392641	ENSSSCT00000059832	6	12370082	12392641	+	First	61.3407	4.39167	61.1819	65.2045	55.7241	58.5006	66.0925	No	Yes
12382916..12392641	ENSSSCT00000050963	6	12382916	12392641	+	First	61.3407	4.39167	61.1819	65.2045	55.7241	58.5006	66.0925	No	Yes
79718355..79875249	ENSSSCT00000042465	14	79718355	79875249	-	Other	61.3351	0.795931	60.2685	61.4005	61.0965	62.4873	61.4227	No	Yes
8549249..8551934	ENSSSCT00000008411	3	8549249	8551934	-	Other	61.3307	6.61254	55.0642	71.257	57.7419	57.8154	64.7752	No	Yes
8552121..8552220	ENSSSCT00000008411	3	8552121	8552220	-	Other	61.3307	6.61254	55.0642	71.257	57.7419	57.8154	64.7752	No	Yes
8552470..8552711	ENSSSCT00000008411	3	8552470	8552711	-	Other	61.3307	6.61254	55.0642	71.257	57.7419	57.8154	64.7752	No	Yes
8552771..8553911	ENSSSCT00000008411	3	8552771	8553911	-	Other	61.3307	6.61254	55.0642	71.257	57.7419	57.8154	64.7752	No	Yes
222765285..222773496	ENSSSCT00000005785	1	222765285	222773496	-	Other	61.3116	6.4876	64.0538	59.5829	53.1614	59.1372	70.6226	No	Yes
222773709..222776180	ENSSSCT00000005785	1	222773709	222776180	-	Other	61.3116	6.4876	64.0538	59.5829	53.1614	59.1372	70.6226	No	Yes
6059460..6078242	ENSSSCT00000049472	18	6059460	6078242	+	First	61.3075	4.70933	55.8593	64.2703	58.3242	60.409	67.6749	No	Yes
66282852..66284779	ENSSSCT00000060042	8	66282852	66284779	+	First	61.2912	6.44074	57.7348	57.776	56.2809	62.7039	71.9603	No	Yes
66284821..66284825	ENSSSCT00000060042	8	66284821	66284825	+	Other	61.2912	6.44074	57.7348	57.776	56.2809	62.7039	71.9603	No	Yes
66284868..66285762	ENSSSCT00000060042	8	66284868	66285762	+	Other	61.2912	6.44074	57.7348	57.776	56.2809	62.7039	71.9603	No	Yes
66285770..66285772	ENSSSCT00000060042	8	66285770	66285772	+	Other	61.2912	6.44074	57.7348	57.776	56.2809	62.7039	71.9603	No	Yes
66285841..66285843	ENSSSCT00000060042	8	66285841	66285843	+	Other	61.2912	6.44074	57.7348	57.776	56.2809	62.7039	71.9603	No	Yes
66285980..66288006	ENSSSCT00000060042	8	66285980	66288006	+	Other	61.2912	6.44074	57.7348	57.776	56.2809	62.7039	71.9603	No	Yes
66294331..66296320	ENSSSCT00000040634	8	66294331	66296320	-	First	61.2912	6.44074	57.7348	57.776	56.2809	62.7039	71.9603	No	Yes
56504417..56535840	ENSSSCT00000052293	6	56504417	56535840	+	Other	61.2796	3.47672	60.1527	60.9969	57.5877	60.64	67.0208	No	Yes
200397977..200399681	ENSSSCT00000025022	13	200397977	200399681	+	Other	61.2787	2.07757	60.4218	63.873	58.9492	60.1258	63.0236	No	Yes
200399850..200400382	ENSSSCT00000025022	13	200399850	200400382	+	Other	61.2787	2.07757	60.4218	63.873	58.9492	60.1258	63.0236	No	Yes
122615273..122703174	ENSSSCT00000024055	13	122615273	122703174	+	First	61.2686	4.34632	65.9375	62.411	54.2862	60.6256	63.0828	No	Yes
68209525..68356721	ENSSSCT00000041268	6	68209525	68356721	+	Other	61.2681	3.42909	65.9882	58.7367	57.208	61.9673	62.4402	No	No
144141898..144154499	ENSSSCT00000028925	2	144141898	144154499	-	Other	61.2397	4.42041	63.1619	64.302	58.1071	65.4886	55.1388	No	Yes
144154702..144224142	ENSSSCT00000028925	2	144154702	144224142	-	Other	61.2397	4.42041	63.1619	64.302	58.1071	65.4886	55.1388	No	Yes
3537550..3714429	ENSSSCT00000064989	8	3537550	3714429	-	Other	61.2392	5.89886	66.8161	55.3901	54.3897	65.6945	63.9053	No	Yes
133370442..133379643	ENSSSCT00000017013	9	133370442	133379643	-	Other	61.2381	5.23463	68.7296	59.0127	55.9672	58.0196	64.4614	No	No
133378816..133379643	ENSSSCT00000062169	9	133378816	133379643	-	Other	61.2381	5.23463	68.7296	59.0127	55.9672	58.0196	64.4614	No	No
49063614..49063905	ENSSSCT00000063929	6	49063614	49063905	-	Other	61.2286	5.09576	67.1681	55.9063	60.5184	56.8167	65.7334	No	No
26478440..26611248	ENSSSCT00000059253	14	26478440	26611248	-	Other	61.2231	4.57344	67.7051	59.1485	58.7739	64.08	56.4081	No	Yes
92196703..92290497	ENSSSCT00000036287	4	92196703	92290497	-	Other	61.2015	6.69785	66.0643	55.5308	55.6413	58.3669	70.4043	No	Yes
124553..153504	ENSSSCT00000040203	2	124553	153504	+	First	61.2008	2.99353	62.7801	62.6474	63.1707	55.9736	61.4322	No	No
4837512..4906548	ENSSSCT00000045679	6	4837512	4906548	-	Other	61.1953	3.80526	63.4147	56.7987	57.4318	63.203	65.1285	No	Yes
54276460..54446505	ENSSSCT00000008956	3	54276460	54446505	+	Other	61.195	7.34697	69.2636	52.0971	56.0308	60.961	67.6226	No	Yes
40293009..40416659	ENSSSCT00000052961	6	40293009	40416659	+	First	61.1829	3.89368	56.5758	65.8364	57.7959	62.2572	63.4493	No	No
40296047..40416659	ENSSSCT00000046119	6	40296047	40416659	+	First	61.1829	3.89368	56.5758	65.8364	57.7959	62.2572	63.4493	No	No
4120836..4151036	ENSSSCT00000052023	13	4120836	4151036	+	Other	61.1694	6.97164	60.6985	63.0152	55.4372	54.7332	71.9631	No	Yes
37408063..37466497	ENSSSCT00000045133	7	37408063	37466497	-	Other	61.1512	2.89989	62.5035	60.6564	57.4253	65.19	59.9808	No	No
37408063..37554224	ENSSSCT00000037969	7	37408063	37554224	-	Other	61.1512	2.89989	62.5035	60.6564	57.4253	65.19	59.9808	No	No
43452021..43466716	ENSSSCT00000010912	14	43452021	43466716	+	First	61.1454	7.39561	69.8522	50.9677	63.8756	56.5699	64.4614	No	No
58700178..58762915	ENSSSCT00000039847	9	58700178	58762915	+	First	61.1451	4.33513	62.5781	57.7924	56.0311	62.3181	67.006	No	No
58743598..58762915	ENSSSCT00000045971	9	58743598	58762915	+	First	61.1451	4.33513	62.5781	57.7924	56.0311	62.3181	67.006	No	No
164670132..164734161	ENSSSCT00000005460	1	164670132	164734161	+	Other	61.1177	7.98811	70.4659	53.4268	52.9615	67.6121	61.1223	No	Yes
11360342..11479098	ENSSSCT00000062160	7	11360342	11479098	+	Other	61.1149	5.97841	68.0558	66.0683	61.013	55.8163	54.6212	No	Yes
11469791..11479098	ENSSSCT00000001155	7	11469791	11479098	+	First	61.1149	5.97841	68.0558	66.0683	61.013	55.8163	54.6212	No	Yes
55498202..55517055	ENSSSCT00000058669	16	55498202	55517055	-	Other	61.0949	7.84798	52.0684	64.9092	55.4187	61.1152	71.9631	No	No
55517165..55595048	ENSSSCT00000058669	16	55517165	55595048	-	Other	61.0949	7.84798	52.0684	64.9092	55.4187	61.1152	71.9631	No	No
25387235..25408422	ENSSSCT00000056661	9	25387235	25408422	+	Other	61.0915	5.67707	67.6179	61.4014	62.4429	62.0413	51.9538	No	No
24036178..24036281	ENSSSCT00000039670	7	24036178	24036281	+	Other	61.0898	7.20354	56.0354	61.1705	63.6549	71.5821	53.0063	No	Yes
24036418..24036737	ENSSSCT00000039670	7	24036418	24036737	+	Other	61.0898	7.20354	56.0354	61.1705	63.6549	71.5821	53.0063	No	Yes
24036876..24037206	ENSSSCT00000039670	7	24036876	24037206	+	Other	61.0898	7.20354	56.0354	61.1705	63.6549	71.5821	53.0063	No	Yes
24037338..24037611	ENSSSCT00000039670	7	24037338	24037611	+	Other	61.0898	7.20354	56.0354	61.1705	63.6549	71.5821	53.0063	No	Yes
24037713..24037816	ENSSSCT00000039670	7	24037713	24037816	+	Other	61.0898	7.20354	56.0354	61.1705	63.6549	71.5821	53.0063	No	Yes
24037954..24038442	ENSSSCT00000039670	7	24037954	24038442	+	Other	61.0898	7.20354	56.0354	61.1705	63.6549	71.5821	53.0063	No	Yes
66717051..66753793	ENSSSCT00000039617	5	66717051	66753793	-	Other	61.0812	4.31044	59.9634	59.6371	57.0485	60.318	68.4392	No	No
10005271..10082516	ENSSSCT00000023629	18	10005271	10082516	+	Other	61.078	7.59507	55.57	62.5535	67.6665	68.505	51.0952	No	No
10106809..10196046	ENSSSCT00000007678	17	10106809	10196046	-	Other	61.0749	6.36712	60.8907	54.0521	62.9794	56.8296	70.6226	No	No
93866364..93867561	ENSSSCT00000052817	4	93866364	93867561	-	First	61.0638	5.27262	56.5758	58.7241	58.3435	61.8004	69.8753	No	Yes
28206389..28211838	ENSSSCT00000010698	14	28206389	28211838	+	First	61.0586	6.26157	68.0558	53.2508	56.1058	65.6386	62.2421	No	Yes
139831961..139917281	ENSSSCT00000043189	14	139831961	139917281	-	Other	61.0409	7.22568	57.074	56.7037	69.5391	68.0873	53.8006	No	No
71908375..71934641	ENSSSCT00000012709	13	71908375	71934641	+	Other	61.038	5.0595	54.548	66.6384	57.0502	62.7313	64.2223	No	Yes
3666386..3711551	ENSSSCT00000008313	3	3666386	3711551	-	Other	61.0244	7.37114	51.0431	66.7486	62.1822	56.297	68.8509	Yes	Yes
240806442..240807857	ENSSSCT00000053184	1	240806442	240807857	+	Other	61.0194	5.97287	64.2285	66.413	60.2167	51.1091	63.1297	No	Yes
240807926..240808049	ENSSSCT00000053184	1	240807926	240808049	+	Other	61.0194	5.97287	64.2285	66.413	60.2167	51.1091	63.1297	No	Yes
240808091..240810827	ENSSSCT00000053184	1	240808091	240810827	+	Other	61.0194	5.97287	64.2285	66.413	60.2167	51.1091	63.1297	No	Yes
81205270..81280148	ENSSSCT00000009189	3	81205270	81280148	+	Other	60.9971	5.58031	68.2071	62.8142	60.229	61.0256	52.7096	No	Yes
81205270..81285508	ENSSSCT00000046105	3	81205270	81285508	+	Other	60.9971	5.58031	68.2071	62.8142	60.229	61.0256	52.7096	No	Yes
32870515..32878133	ENSSSCT00000045214	13	32870515	32878133	-	Other	60.9951	7.16423	69.4554	57.5611	62.3363	64.8776	50.7451	No	Yes
39917788..39920123	ENSSSCT00000042976	3	39917788	39920123	-	Other	60.9681	7.01901	64.5571	55.7027	51.4345	67.743	65.4033	No	Yes
39917788..39921154	ENSSSCT00000065442	3	39917788	39921154	-	Other	60.9681	7.01901	64.5571	55.7027	51.4345	67.743	65.4033	No	Yes
113839098..113949905	ENSSSCT00000002720	7	113839098	113949905	+	Other	60.9477	4.81659	55.3715	65.9429	56.7777	65.3329	61.3135	No	Yes
46840120..46890546	ENSSSCT00000016491	9	46840120	46890546	-	Other	60.9354	4.45855	54.6937	65.6178	60.2951	64.846	59.2244	No	Yes
163823925..163832584	ENSSSCT00000039681	6	163823925	163832584	+	Other	60.9289	1.94868	60.4549	58.9664	63.0401	62.9086	59.2744	No	No
72781158..72790436	ENSSSCT00000014781	2	72781158	72790436	+	First	60.9092	5.75915	68.9701	63.041	53.5579	61.0805	57.8965	No	Yes
77504101..77526310	ENSSSCT00000061225	2	77504101	77526310	+	Other	60.9027	4.0136	54.3393	65.1362	62.7134	61.0601	61.2648	No	No
77520625..77521077	ENSSSCT00000014661	2	77520625	77521077	-	First	60.9027	4.0136	54.3393	65.1362	62.7134	61.0601	61.2648	No	No
77521308..77521946	ENSSSCT00000014661	2	77521308	77521946	-	Other	60.9027	4.0136	54.3393	65.1362	62.7134	61.0601	61.2648	No	No
158798208..158906568	ENSSSCT00000046538	6	158798208	158906568	+	First	60.8822	4.70453	65.8814	61.3312	54.93	57.4072	64.8611	No	No
57126349..57135368	ENSSSCT00000002092	7	57126349	57135368	+	Other	60.8764	4.71947	60.8753	60.7782	53.4449	62.9831	66.3003	No	Yes
57135403..57135632	ENSSSCT00000002092	7	57135403	57135632	+	Other	60.8764	4.71947	60.8753	60.7782	53.4449	62.9831	66.3003	No	Yes
57135739..57138260	ENSSSCT00000002092	7	57135739	57138260	+	Other	60.8764	4.71947	60.8753	60.7782	53.4449	62.9831	66.3003	No	Yes
160806768..160825063	ENSSSCT00000063689	6	160806768	160825063	+	First	60.8659	6.95905	65.3014	68.2555	55.1806	63.638	51.9538	No	Yes
160806768..160830716	ENSSSCT00000004287	6	160806768	160830716	+	First	60.8659	6.95905	65.3014	68.2555	55.1806	63.638	51.9538	No	Yes
6505884..6511897	ENSSSCT00000002981	6	6505884	6511897	-	Other	60.8523	7.47297	66.2908	55.0896	50.6162	65.9648	66.3003	No	Yes
169326488..169401201	ENSSSCT00000065534	6	169326488	169401201	+	Other	60.8449	5.42549	65.7626	57.4602	53.7447	60.7832	66.474	No	Yes
169363603..169401201	ENSSSCT00000058718	6	169363603	169401201	+	First	60.8449	5.42549	65.7626	57.4602	53.7447	60.7832	66.474	No	Yes
462890..477742	ENSSSCT00000015920	9	462890	477742	+	First	60.8383	4.23216	67.5457	57.0978	57.341	60.7214	61.4856	No	Yes
95509440..95515711	ENSSSCT00000031391	6	95509440	95515711	-	Other	60.8337	5.91615	62.3552	63.0355	63.235	50.4121	65.1307	No	Yes
24094334..24095698	ENSSSCT00000034199	7	24094334	24095698	-	Other	60.825	3.05742	59.8599	61.5551	56.0182	63.5817	63.1103	No	Yes
24095977..24096579	ENSSSCT00000034199	7	24095977	24096579	-	Other	60.825	3.05742	59.8599	61.5551	56.0182	63.5817	63.1103	No	Yes
24096867..24097476	ENSSSCT00000034199	7	24096867	24097476	-	Other	60.825	3.05742	59.8599	61.5551	56.0182	63.5817	63.1103	No	Yes
70133782..70173086	ENSSSCT00000022493	13	70133782	70173086	-	Other	60.8152	6.07717	63.5103	57.5718	53.2762	60.3641	69.3536	No	Yes
70133782..70161692	ENSSSCT00000012697	13	70133782	70161692	-	Other	60.8152	6.07717	63.5103	57.5718	53.2762	60.3641	69.3536	No	Yes
70133792..70153947	ENSSSCT00000047040	13	70133792	70153947	-	Other	60.8152	6.07717	63.5103	57.5718	53.2762	60.3641	69.3536	No	Yes
73841932..73852584	ENSSSCT00000047149	2	73841932	73852584	-	Other	60.8111	5.78065	61.4597	62.3398	56.8224	69.2453	54.1883	No	Yes
73841932..73858462	ENSSSCT00000029703	2	73841932	73858462	-	Other	60.8111	5.78065	61.4597	62.3398	56.8224	69.2453	54.1883	No	Yes
73240991..73261752	ENSSSCT00000011237	14	73240991	73261752	-	Other	60.7964	6.55107	54.9672	57.1842	63.6162	70.9906	57.2236	No	Yes
73251262..73260474	ENSSSCT00000038874	14	73251262	73260474	+	Other	60.7964	6.55107	54.9672	57.1842	63.6162	70.9906	57.2236	No	Yes
47064001..47065196	ENSSSCT00000008902	3	47064001	47065196	+	Other	60.7924	3.16154	61.5675	62.5232	55.3827	61.0394	63.4493	No	Yes
47065378..47068182	ENSSSCT00000008902	3	47065378	47068182	+	Other	60.7924	3.16154	61.5675	62.5232	55.3827	61.0394	63.4493	No	Yes
47068264..47068352	ENSSSCT00000008902	3	47068264	47068352	+	Other	60.7924	3.16154	61.5675	62.5232	55.3827	61.0394	63.4493	No	Yes
44824809..44824944	ENSSSCT00000065042	12	44824809	44824944	-	Other	60.7791	3.78433	61.7452	58.1191	55.7128	63.543	64.7752	No	Yes
44825105..44825198	ENSSSCT00000065042	12	44825105	44825198	-	Other	60.7791	3.78433	61.7452	58.1191	55.7128	63.543	64.7752	No	Yes
44825253..44825364	ENSSSCT00000065042	12	44825253	44825364	-	Other	60.7791	3.78433	61.7452	58.1191	55.7128	63.543	64.7752	No	Yes
44825576..44825662	ENSSSCT00000065042	12	44825576	44825662	-	Other	60.7791	3.78433	61.7452	58.1191	55.7128	63.543	64.7752	No	Yes
44825784..44827151	ENSSSCT00000065042	12	44825784	44827151	-	Other	60.7791	3.78433	61.7452	58.1191	55.7128	63.543	64.7752	No	Yes
44825784..44826100	ENSSSCT00000019331	12	44825784	44826100	-	Other	60.7791	3.78433	61.7452	58.1191	55.7128	63.543	64.7752	No	Yes
64443013..64498377	ENSSSCT00000066031	10	64443013	64498377	+	First	60.7694	5.58135	55.1728	70.1099	58.5777	60.1182	59.8685	No	Yes
64443950..64498377	ENSSSCT00000044860	10	64443950	64498377	+	First	60.7694	5.58135	55.1728	70.1099	58.5777	60.1182	59.8685	No	Yes
64458491..64498377	ENSSSCT00000059646	10	64458491	64498377	+	First	60.7694	5.58135	55.1728	70.1099	58.5777	60.1182	59.8685	No	Yes
64483427..64498377	ENSSSCT00000012183	10	64483427	64498377	+	First	60.7694	5.58135	55.1728	70.1099	58.5777	60.1182	59.8685	No	Yes
64498198..64498377	ENSSSCT00000039762	10	64498198	64498377	+	First	60.7694	5.58135	55.1728	70.1099	58.5777	60.1182	59.8685	No	Yes
64498505..64502063	ENSSSCT00000066031	10	64498505	64502063	+	Other	60.7694	5.58135	55.1728	70.1099	58.5777	60.1182	59.8685	No	Yes
66530675..66548200	ENSSSCT00000000795	5	66530675	66548200	+	First	60.7435	6.41985	62.8812	59.8684	52.8551	57.9187	70.1942	No	No
66533284..66548214	ENSSSCT00000050127	5	66533284	66548214	+	First	60.7435	6.41985	62.8812	59.8684	52.8551	57.9187	70.1942	No	No
31105945..31110863	ENSSSCT00000026945	17	31105945	31110863	-	Other	60.7433	5.9032	50.9048	61.8386	61.2931	66.7801	62.8997	No	Yes
31110944..31111548	ENSSSCT00000026945	17	31110944	31111548	-	Other	60.7433	5.9032	50.9048	61.8386	61.2931	66.7801	62.8997	No	Yes
31111659..31112465	ENSSSCT00000026945	17	31111659	31112465	-	Other	60.7433	5.9032	50.9048	61.8386	61.2931	66.7801	62.8997	No	Yes
31112640..31114134	ENSSSCT00000026945	17	31112640	31114134	-	Other	60.7433	5.9032	50.9048	61.8386	61.2931	66.7801	62.8997	No	Yes
27293334..27386790	ENSSSCT00000008627	3	27293334	27386790	-	Other	60.7432	7.36993	63.1619	51.6122	54.3016	67.1965	67.4439	No	Yes
255011964..255014310	ENSSSCT00000055262	1	255011964	255014310	-	Other	60.7326	7.0857	66.2943	50.9367	59.284	58.2971	68.8509	No	No
11701527..11703705	ENSSSCT00000061845	11	11701527	11703705	+	Other	60.7307	3.1639	62.7801	61.4988	64.2935	56.491	58.59	No	No
11703861..11704383	ENSSSCT00000061845	11	11703861	11704383	+	Other	60.7307	3.1639	62.7801	61.4988	64.2935	56.491	58.59	No	No
11704554..11714652	ENSSSCT00000061845	11	11704554	11714652	+	Other	60.7307	3.1639	62.7801	61.4988	64.2935	56.491	58.59	No	No
42266808..42281543	ENSSSCT00000054973	18	42266808	42281543	+	Other	60.7265	6.16862	50.2125	65.6791	60.6056	64.2661	62.8692	No	No
71484440..71484778	ENSSSCT00000014827	2	71484440	71484778	-	First	60.6957	3.96997	58.6226	64.4943	65.1595	59.2191	55.983	No	Yes
71484856..71485251	ENSSSCT00000014827	2	71484856	71485251	-	Other	60.6957	3.96997	58.6226	64.4943	65.1595	59.2191	55.983	No	Yes
71485379..71485540	ENSSSCT00000033014	2	71485379	71485540	-	Other	60.6957	3.96997	58.6226	64.4943	65.1595	59.2191	55.983	No	Yes
67471765..67475037	ENSSSCT00000003755	6	67471765	67475037	-	Other	60.6909	5.13289	63.4851	55.7008	56.0356	67.827	60.4059	No	Yes
93286558..93303096	ENSSSCT00000007084	4	93286558	93303096	-	First	60.6903	5.64363	64.9606	55.2934	57.946	56.9241	68.3273	No	Yes
109886242..109892377	ENSSSCT00000007459	4	109886242	109892377	-	First	60.6898	5.28578	54.2124	67.6314	60.5626	57.2394	63.8033	No	No
55476911..55483081	ENSSSCT00000058669	16	55476911	55483081	-	Other	60.6866	2.6485	61.5223	59.2246	61.3539	64.1859	57.1466	No	No
98220314..98233534	ENSSSCT00000064712	1	98220314	98233534	+	Other	60.6777	8.16757	58.6226	69.8522	55.6231	50.963	68.3273	No	Yes
98220314..98225813	ENSSSCT00000048558	1	98220314	98225813	+	First	60.6777	8.16757	58.6226	69.8522	55.6231	50.963	68.3273	No	Yes
2710266..2826405	ENSSSCT00000046208	12	2710266	2826405	+	First	60.6701	9.0728	69.3439	57.1381	50.2256	55.6271	71.0159	No	No
18111423..18140503	ENSSSCT00000014505	2	18111423	18140503	-	Other	60.6622	6.21852	50.3797	59.1782	64.6305	64.0155	65.1069	No	Yes
30994255..30995367	ENSSSCT00000065204	17	30994255	30995367	+	Other	60.6559	5.59852	59.8304	66.1351	60.3619	64.9983	51.9538	No	Yes
30994255..30995089	ENSSSCT00000014235	17	30994255	30995089	+	Other	60.6559	5.59852	59.8304	66.1351	60.3619	64.9983	51.9538	No	Yes
61395408..61400210	ENSSSCT00000022675	17	61395408	61400210	+	Other	60.6532	6.17246	67.5457	57.1661	58.7002	53.299	66.555	No	Yes
86257543..86259312	ENSSSCT00000032131	3	86257543	86259312	-	Other	60.6451	7.06128	55.258	61.6289	62.2307	53.0271	71.0811	No	Yes
86259475..86259874	ENSSSCT00000032131	3	86259475	86259874	-	Other	60.6451	7.06128	55.258	61.6289	62.2307	53.0271	71.0811	No	Yes
86260047..86261591	ENSSSCT00000032131	3	86260047	86261591	-	Other	60.6451	7.06128	55.258	61.6289	62.2307	53.0271	71.0811	No	Yes
86260047..86263852	ENSSSCT00000028655	3	86260047	86263852	-	Other	60.6451	7.06128	55.258	61.6289	62.2307	53.0271	71.0811	No	Yes
86261780..86263852	ENSSSCT00000032131	3	86261780	86263852	-	Other	60.6451	7.06128	55.258	61.6289	62.2307	53.0271	71.0811	No	Yes
108702784..108715391	ENSSSCT00000004108	6	108702784	108715391	+	Other	60.637	4.92349	68.5694	60.8765	56.7306	56.3105	60.6979	No	Yes
51513971..51514998	ENSSSCT00000065841	14	51513971	51514998	+	Other	60.6354	3.80064	59.3505	61.889	57.1639	58.1222	66.6512	No	Yes
51515764..51516674	ENSSSCT00000065841	14	51515764	51516674	+	Other	60.6354	3.80064	59.3505	61.889	57.1639	58.1222	66.6512	No	Yes
12418965..12474818	ENSSSCT00000051918	5	12418965	12474818	+	First	60.6201	6.69046	56.2616	65.5713	56.5295	54.8628	69.8753	No	Yes
12550079..12551584	ENSSSCT00000048515	5	12550079	12551584	+	Other	60.6164	6.61509	68.5077	55.074	52.5725	62.7135	64.2144	No	Yes
12551740..12551864	ENSSSCT00000048515	5	12551740	12551864	+	Other	60.6164	6.61509	68.5077	55.074	52.5725	62.7135	64.2144	No	Yes
12551928..12554306	ENSSSCT00000048515	5	12551928	12554306	+	Other	60.6164	6.61509	68.5077	55.074	52.5725	62.7135	64.2144	No	Yes
12554367..12557635	ENSSSCT00000048515	5	12554367	12557635	+	Other	60.6164	6.61509	68.5077	55.074	52.5725	62.7135	64.2144	No	Yes
28639761..28650054	ENSSSCT00000042752	6	28639761	28650054	+	Other	60.5977	6.96958	55.1728	57.0568	54.8032	65.7614	70.1942	No	Yes
28644806..28650054	ENSSSCT00000028203	6	28644806	28650054	+	Other	60.5977	6.96958	55.1728	57.0568	54.8032	65.7614	70.1942	No	Yes
28650120..28650287	ENSSSCT00000028203	6	28650120	28650287	+	Other	60.5977	6.96958	55.1728	57.0568	54.8032	65.7614	70.1942	No	Yes
28650358..28652326	ENSSSCT00000028203	6	28650358	28652326	+	Other	60.5977	6.96958	55.1728	57.0568	54.8032	65.7614	70.1942	No	Yes
15368760..15383068	ENSSSCT00000052671	2	15368760	15383068	-	Other	60.5763	4.29611	66.0056	56.1851	64.2645	58.5971	57.8291	No	Yes
15381586..15385195	ENSSSCT00000036845	2	15381586	15385195	+	First	60.5763	4.29611	66.0056	56.1851	64.2645	58.5971	57.8291	No	Yes
15381991..15385195	ENSSSCT00000014464	2	15381991	15385195	+	First	60.5763	4.29611	66.0056	56.1851	64.2645	58.5971	57.8291	No	Yes
15381991..15384638	ENSSSCT00000054362	2	15381991	15384638	+	First	60.5763	4.29611	66.0056	56.1851	64.2645	58.5971	57.8291	No	Yes
15382672..15383543	ENSSSCT00000053163	2	15382672	15383543	+	First	60.5763	4.29611	66.0056	56.1851	64.2645	58.5971	57.8291	No	Yes
15382692..15385195	ENSSSCT00000029668	2	15382692	15385195	+	First	60.5763	4.29611	66.0056	56.1851	64.2645	58.5971	57.8291	No	Yes
15382692..15384876	ENSSSCT00000052710	2	15382692	15384876	+	First	60.5763	4.29611	66.0056	56.1851	64.2645	58.5971	57.8291	No	Yes
15383837..15385195	ENSSSCT00000043699	2	15383837	15385195	+	First	60.5763	4.29611	66.0056	56.1851	64.2645	58.5971	57.8291	No	Yes
15383839..15384879	ENSSSCT00000053163	2	15383839	15384879	+	Other	60.5763	4.29611	66.0056	56.1851	64.2645	58.5971	57.8291	No	Yes
15384949..15385195	ENSSSCT00000054362	2	15384949	15385195	+	Other	60.5763	4.29611	66.0056	56.1851	64.2645	58.5971	57.8291	No	Yes
15385285..15385434	ENSSSCT00000036845	2	15385285	15385434	+	Other	60.5763	4.29611	66.0056	56.1851	64.2645	58.5971	57.8291	No	Yes
16817..18174	ENSSSCT00000062224	14	16817	18174	-	First	60.5412	7.15105	53.2103	64.0834	52.4855	67.733	65.1936	No	Yes
18330..18704	ENSSSCT00000062224	14	18330	18704	-	Other	60.5412	7.15105	53.2103	64.0834	52.4855	67.733	65.1936	No	Yes
18828..19542	ENSSSCT00000062224	14	18828	19542	-	Other	60.5412	7.15105	53.2103	64.0834	52.4855	67.733	65.1936	No	Yes
19605..19800	ENSSSCT00000062224	14	19605	19800	-	Other	60.5412	7.15105	53.2103	64.0834	52.4855	67.733	65.1936	No	Yes
19922..20142	ENSSSCT00000062224	14	19922	20142	-	Other	60.5412	7.15105	53.2103	64.0834	52.4855	67.733	65.1936	No	Yes
19922..23230	ENSSSCT00000010499	14	19922	23230	-	Other	60.5412	7.15105	53.2103	64.0834	52.4855	67.733	65.1936	No	Yes
10650549..10651073	ENSSSCT00000014335	2	10650549	10651073	-	Other	60.5396	4.1247	62.4974	64.6339	62.9074	58.1191	54.5403	No	No
10651193..10652293	ENSSSCT00000014335	2	10651193	10652293	-	Other	60.5396	4.1247	62.4974	64.6339	62.9074	58.1191	54.5403	No	No
10652347..10652906	ENSSSCT00000014335	2	10652347	10652906	-	Other	60.5396	4.1247	62.4974	64.6339	62.9074	58.1191	54.5403	No	No
10652347..10653984	ENSSSCT00000054921	2	10652347	10653984	-	Other	60.5396	4.1247	62.4974	64.6339	62.9074	58.1191	54.5403	No	No
10653032..10653984	ENSSSCT00000014335	2	10653032	10653984	-	Other	60.5396	4.1247	62.4974	64.6339	62.9074	58.1191	54.5403	No	No
114128780..114525584	ENSSSCT00000038572	7	114128780	114525584	+	Other	60.5372	5.66949	62.2412	50.7038	64.8747	63.6518	61.2148	No	Yes
114477632..114519948	ENSSSCT00000063080	7	114477632	114519948	-	Other	60.5372	5.66949	62.2412	50.7038	64.8747	63.6518	61.2148	No	Yes
48220439..48246012	ENSSSCT00000001986	7	48220439	48246012	-	Other	60.5327	5.92037	70.4659	54.7258	57.9969	59.4942	59.9808	No	No
33203826..33205446	ENSSSCT00000027125	17	33203826	33205446	-	Other	60.528	3.3829	65.1378	56.6596	58.0719	62.4	60.3706	No	Yes
33205550..33213955	ENSSSCT00000027125	17	33205550	33213955	-	Other	60.528	3.3829	65.1378	56.6596	58.0719	62.4	60.3706	No	Yes
74524020..74551249	ENSSSCT00000011250	14	74524020	74551249	+	Other	60.5149	5.80921	54.625	55.3257	61.6432	62.1297	68.8509	No	Yes
35159968..35234894	ENSSSCT00000001775	7	35159968	35234894	+	First	60.4964	4.04299	63.3063	56.349	56.0065	64.6646	62.1558	Yes	Yes
29730738..29846309	ENSSSCT00000065576	14	29730738	29846309	+	First	60.4877	5.78597	56.5758	59.4858	55.368	60.9736	70.0352	No	No
29764112..29846309	ENSSSCT00000042792	14	29764112	29846309	+	First	60.4877	5.78597	56.5758	59.4858	55.368	60.9736	70.0352	No	No
29798491..29846309	ENSSSCT00000060233	14	29798491	29846309	+	First	60.4877	5.78597	56.5758	59.4858	55.368	60.9736	70.0352	No	No
29800599..29846309	ENSSSCT00000052457	14	29800599	29846309	+	First	60.4877	5.78597	56.5758	59.4858	55.368	60.9736	70.0352	No	No
77753494..77753623	ENSSSCT00000059270	6	77753494	77753623	+	Other	60.4851	5.22042	58.6226	65.9027	52.6207	61.0495	64.23	No	Yes
77754616..77755919	ENSSSCT00000003878	6	77754616	77755919	-	First	60.4851	5.22042	58.6226	65.9027	52.6207	61.0495	64.23	No	Yes
89017697..89017835	ENSSSCT00000046513	7	89017697	89017835	-	First	60.4827	7.95414	67.7051	51.7416	57.4376	55.5252	70.004	No	Yes
60465736..60466659	ENSSSCT00000045359	12	60465736	60466659	+	Other	60.4637	6.96935	70.7581	52.5239	55.8323	62.386	60.8181	No	Yes
36877734..36920577	ENSSSCT00000001802	7	36877734	36920577	-	Other	60.4555	2.98008	59.8599	58.3757	58.2823	60.1998	65.5599	No	No
36877734..36920601	ENSSSCT00000001808	7	36877734	36920601	-	Other	60.4555	2.98008	59.8599	58.3757	58.2823	60.1998	65.5599	No	No
7595914..7597645	ENSSSCT00000044259	6	7595914	7597645	+	Other	60.4253	5.72144	64.499	57.0708	55.9202	56.1688	68.4676	No	Yes
52093918..52094494	ENSSSCT00000053298	6	52093918	52094494	+	Other	60.4186	6.88678	61.5858	54.4096	63.6622	52.8379	69.5975	No	No
80114344..80122933	ENSSSCT00000003912	6	80114344	80122933	-	Other	60.4105	4.69451	64.1293	53.6622	62.1633	64.5771	57.5207	No	No
140120266..140129152	ENSSSCT00000052026	15	140120266	140129152	+	Other	60.4005	6.16595	70.5283	53.9651	57.8285	60.4909	59.1897	No	Yes
23415678..23549726	ENSSSCT00000001506	7	23415678	23549726	+	Other	60.3995	3.86748	64.9606	55.9959	58.339	58.7454	63.9566	No	No
23541099..23541861	ENSSSCT00000044570	7	23541099	23541861	-	First	60.3995	3.86748	64.9606	55.9959	58.339	58.7454	63.9566	No	No
10833377..10837074	ENSSSCT00000009559	8	10833377	10837074	+	Other	60.3862	3.08277	61.4005	61.6367	64.3719	57.2985	57.2236	No	No
10837163..10837180	ENSSSCT00000009559	8	10837163	10837180	+	Other	60.3862	3.08277	61.4005	61.6367	64.3719	57.2985	57.2236	No	No
10837251..10850192	ENSSSCT00000009559	8	10837251	10850192	+	Other	60.3862	3.08277	61.4005	61.6367	64.3719	57.2985	57.2236	No	No
2826540..2951914	ENSSSCT00000046208	12	2826540	2951914	+	Other	60.3803	5.61967	65.222	61.2217	52.3022	57.4517	65.7038	No	No
65846550..65896594	ENSSSCT00000055398	6	65846550	65896594	+	First	60.3757	7.35393	70.0052	63.777	52.7814	62.1056	53.2092	No	No
65848186..65896594	ENSSSCT00000041657	6	65848186	65896594	+	First	60.3757	7.35393	70.0052	63.777	52.7814	62.1056	53.2092	No	No
127027982..127082744	ENSSSCT00000043441	3	127027982	127082744	-	Other	60.373	5.73648	51.4975	63.7921	58.6805	66.472	61.4227	No	Yes
98358280..98449411	ENSSSCT00000004978	1	98358280	98449411	+	Other	60.3541	4.2557	55.5953	66.6165	61.0676	61.1964	57.2945	No	Yes
98409488..98449411	ENSSSCT00000064712	1	98409488	98449411	+	Other	60.3541	4.2557	55.5953	66.6165	61.0676	61.1964	57.2945	No	Yes
3399113..3438316	ENSSSCT00000038701	7	3399113	3438316	+	Other	60.3491	7.65081	58.6226	63.9885	50.5532	57.5495	71.0316	No	No
3406668..3438316	ENSSSCT00000054995	7	3406668	3438316	+	Other	60.3491	7.65081	58.6226	63.9885	50.5532	57.5495	71.0316	No	No
29851642..29863280	ENSSSCT00000065425	7	29851642	29863280	+	Other	60.3342	5.57934	59.3248	63.1169	65.45	51.1515	62.6275	No	Yes
29863402..29865052	ENSSSCT00000065425	7	29863402	29865052	+	Other	60.3342	5.57934	59.3248	63.1169	65.45	51.1515	62.6275	No	Yes
141605943..141619368	ENSSSCT00000030535	2	141605943	141619368	+	Other	60.3305	7.88266	66.8153	52.4476	66.5451	64.7827	51.0617	No	Yes
141609693..141619372	ENSSSCT00000050292	2	141609693	141619372	+	Other	60.3305	7.88266	66.8153	52.4476	66.5451	64.7827	51.0617	No	Yes
166706775..166903264	ENSSSCT00000007628	6	166706775	166903264	-	First	60.329	6.16064	62.1496	54.9457	60.4199	54.532	69.5975	No	No
24374248..24395785	ENSSSCT00000061999	12	24374248	24395785	-	Other	60.3225	3.715	54.9302	62.8513	58.7389	60.6305	64.4614	No	No
57103217..57125856	ENSSSCT00000002092	7	57103217	57125856	+	First	60.2956	3.95761	61.0208	61.0312	53.8705	60.7805	64.7752	No	Yes
158375766..158376272	ENSSSCT00000048790	6	158375766	158376272	-	Other	60.2823	4.45922	67.7051	57.3846	58.5308	61.0321	56.759	No	No
158376826..158378724	ENSSSCT00000026326	6	158376826	158378724	-	First	60.2823	4.45922	67.7051	57.3846	58.5308	61.0321	56.759	No	No
78498374..78502240	ENSSSCT00000054450	11	78498374	78502240	+	Other	60.28	6.16302	50.5202	63.3473	60.1463	67.1539	60.2325	No	No
78499707..78502240	ENSSSCT00000063589	11	78499707	78502240	+	Other	60.28	6.16302	50.5202	63.3473	60.1463	67.1539	60.2325	No	No
88220387..88220471	ENSSSCT00000065960	6	88220387	88220471	-	Other	60.2774	6.59829	71.7512	59.4259	56.4181	58.3125	55.4794	No	Yes
88220516..88220890	ENSSSCT00000065960	6	88220516	88220890	-	Other	60.2774	6.59829	71.7512	59.4259	56.4181	58.3125	55.4794	No	Yes
88220953..88221318	ENSSSCT00000065960	6	88220953	88221318	-	Other	60.2774	6.59829	71.7512	59.4259	56.4181	58.3125	55.4794	No	Yes
88221354..88221449	ENSSSCT00000065960	6	88221354	88221449	-	Other	60.2774	6.59829	71.7512	59.4259	56.4181	58.3125	55.4794	No	Yes
88221494..88221622	ENSSSCT00000065960	6	88221494	88221622	-	Other	60.2774	6.59829	71.7512	59.4259	56.4181	58.3125	55.4794	No	Yes
88221664..88221936	ENSSSCT00000065960	6	88221664	88221936	-	Other	60.2774	6.59829	71.7512	59.4259	56.4181	58.3125	55.4794	No	Yes
88221999..88223116	ENSSSCT00000065960	6	88221999	88223116	-	Other	60.2774	6.59829	71.7512	59.4259	56.4181	58.3125	55.4794	No	Yes
51408585..51410048	ENSSSCT00000045352	14	51408585	51410048	-	Other	60.2614	4.67969	55.1728	60.1685	56.7426	62.217	67.006	No	Yes
51408585..51409517	ENSSSCT00000011094	14	51408585	51409517	-	Other	60.2614	4.67969	55.1728	60.1685	56.7426	62.217	67.006	No	Yes
51409535..51410048	ENSSSCT00000011094	14	51409535	51410048	-	Other	60.2614	4.67969	55.1728	60.1685	56.7426	62.217	67.006	No	Yes
51410220..51410595	ENSSSCT00000045352	14	51410220	51410595	-	Other	60.2614	4.67969	55.1728	60.1685	56.7426	62.217	67.006	No	Yes
51410713..51411484	ENSSSCT00000045352	14	51410713	51411484	-	Other	60.2614	4.67969	55.1728	60.1685	56.7426	62.217	67.006	No	Yes
82249653..82261889	ENSSSCT00000060581	14	82249653	82261889	+	First	60.2515	6.93834	70.6017	57.5446	56.8569	63.4917	52.7625	No	Yes
82250322..82261889	ENSSSCT00000049016	14	82250322	82261889	+	Other	60.2515	6.93834	70.6017	57.5446	56.8569	63.4917	52.7625	No	Yes
82250322..82257191	ENSSSCT00000062410	14	82250322	82257191	+	Other	60.2515	6.93834	70.6017	57.5446	56.8569	63.4917	52.7625	No	Yes
82255735..82257191	ENSSSCT00000055715	14	82255735	82257191	+	First	60.2515	6.93834	70.6017	57.5446	56.8569	63.4917	52.7625	No	Yes
82255735..82261889	ENSSSCT00000011320	14	82255735	82261889	+	First	60.2515	6.93834	70.6017	57.5446	56.8569	63.4917	52.7625	No	Yes
32007293..32008550	ENSSSCT00000035867	17	32007293	32008550	+	Other	60.2329	7.47554	70.3132	54.0957	53.619	57.2703	65.8665	No	Yes
32008886..32009154	ENSSSCT00000035867	17	32008886	32009154	+	Other	60.2329	7.47554	70.3132	54.0957	53.619	57.2703	65.8665	No	Yes
9663944..9669569	ENSSSCT00000050619	9	9663944	9669569	-	Other	60.2318	6.56837	58.6226	57.0526	55.2952	58.4528	71.7358	No	Yes
268838304..268839696	ENSSSCT00000006212	1	268838304	268839696	+	First	60.2274	7.32297	57.8887	65.2652	51.3566	69.8676	56.759	No	No
268839807..268839981	ENSSSCT00000006212	1	268839807	268839981	+	Other	60.2274	7.32297	57.8887	65.2652	51.3566	69.8676	56.759	No	No
268840099..268840628	ENSSSCT00000006212	1	268840099	268840628	+	Other	60.2274	7.32297	57.8887	65.2652	51.3566	69.8676	56.759	No	No
268840763..268840928	ENSSSCT00000006212	1	268840763	268840928	+	Other	60.2274	7.32297	57.8887	65.2652	51.3566	69.8676	56.759	No	No
93919427..93949160	ENSSSCT00000044506	4	93919427	93949160	-	Other	60.2042	7.47932	57.01	59.2915	50.5575	63.5393	70.6226	No	No
93929852..93949160	ENSSSCT00000049531	4	93929852	93949160	-	Other	60.2042	7.47932	57.01	59.2915	50.5575	63.5393	70.6226	No	No
908445..912959	ENSSSCT00000012241	13	908445	912959	+	Other	60.2034	6.64332	57.5444	59.6703	51.1701	63.7813	68.8509	No	Yes
913046..916228	ENSSSCT00000012241	13	913046	916228	+	Other	60.2034	6.64332	57.5444	59.6703	51.1701	63.7813	68.8509	No	Yes
167646000..167672298	ENSSSCT00000042394	1	167646000	167672298	-	Other	60.1715	6.4469	61.253	56.3672	54.4874	57.9345	70.8155	No	Yes
167646000..167712510	ENSSSCT00000046559	1	167646000	167712510	-	Other	60.1715	6.4469	61.253	56.3672	54.4874	57.9345	70.8155	No	Yes
7870210..7873353	ENSSSCT00000008382	3	7870210	7873353	+	Other	60.1641	8.77058	51.0431	51.4163	64.6553	62.4752	71.2304	No	No
50374272..50462124	ENSSSCT00000016510	9	50374272	50462124	+	Other	60.1635	5.81709	65.4712	55.8109	53.0293	66.2738	60.2325	No	No
113878652..113881101	ENSSSCT00000026029	9	113878652	113881101	-	Other	60.15	5.71349	66.0056	60.613	50.8419	60.0694	63.2202	No	Yes
113881269..113881971	ENSSSCT00000026029	9	113881269	113881971	-	Other	60.15	5.71349	66.0056	60.613	50.8419	60.0694	63.2202	No	Yes
113882106..113882213	ENSSSCT00000026029	9	113882106	113882213	-	Other	60.15	5.71349	66.0056	60.613	50.8419	60.0694	63.2202	No	Yes
132475715..132526854	ENSSSCT00000043109	9	132475715	132526854	-	Other	60.1451	1.58094	62.447	61.1054	58.8448	58.8802	59.4483	No	Yes
120911851..121001607	ENSSSCT00000045698	7	120911851	121001607	+	First	60.1431	5.73675	57.2315	56.2571	55.8661	61.9088	69.4518	No	Yes
120945532..121001607	ENSSSCT00000052078	7	120945532	121001607	+	First	60.1431	5.73675	57.2315	56.2571	55.8661	61.9088	69.4518	No	Yes
120988395..121001607	ENSSSCT00000059323	7	120988395	121001607	+	First	60.1431	5.73675	57.2315	56.2571	55.8661	61.9088	69.4518	No	Yes
120992010..121001607	ENSSSCT00000038378	7	120992010	121001607	+	First	60.1431	5.73675	57.2315	56.2571	55.8661	61.9088	69.4518	No	Yes
59960508..59964488	ENSSSCT00000003671	6	59960508	59964488	+	Other	60.1311	5.41444	68.4175	56.3378	57.0904	55.9473	62.8625	No	Yes
66297826..66323741	ENSSSCT00000051620	8	66297826	66323741	-	Other	60.1236	4.8551	67.4033	58.6648	56.5549	62.454	55.5411	No	Yes
66297901..66323239	ENSSSCT00000039525	8	66297901	66323239	-	Other	60.1236	4.8551	67.4033	58.6648	56.5549	62.454	55.5411	No	Yes
58394856..58396892	ENSSSCT00000015221	2	58394856	58396892	-	Other	60.1186	2.89796	61.7452	56.1146	63.5434	60.7429	58.4467	No	Yes
58397001..58400953	ENSSSCT00000015221	2	58397001	58400953	-	Other	60.1186	2.89796	61.7452	56.1146	63.5434	60.7429	58.4467	No	Yes
78040178..78130857	ENSSSCT00000047798	2	78040178	78130857	-	First	60.1177	3.08583	58.7806	65.1602	58.5676	60.7936	57.2867	No	Yes
30682696..30708162	ENSSSCT00000007802	17	30682696	30708162	+	Other	60.1055	4.51463	67.525	57.9624	55.9786	58.0827	60.9789	No	No
11674549..11720493	ENSSSCT00000010605	14	11674549	11720493	-	Other	60.1052	6.29537	65.5114	58.7279	59.4643	50.6249	66.1975	No	Yes
11720622..11742826	ENSSSCT00000010605	14	11720622	11742826	-	Other	60.1052	6.29537	65.5114	58.7279	59.4643	50.6249	66.1975	No	Yes
118499113..118584864	ENSSSCT00000054276	15	118499113	118584864	-	Other	60.1016	6.97352	51.3337	62.6707	59.2729	70.1599	57.0705	No	Yes
118504706..118584864	ENSSSCT00000017613	15	118504706	118584864	-	Other	60.1016	6.97352	51.3337	62.6707	59.2729	70.1599	57.0705	No	Yes
18425275..18425615	ENSSSCT00000043023	5	18425275	18425615	-	Other	60.0858	4.19108	64.4091	63.8982	56.0073	60.5242	55.5904	No	Yes
18425857..18426812	ENSSSCT00000043023	5	18425857	18426812	-	Other	60.0858	4.19108	64.4091	63.8982	56.0073	60.5242	55.5904	No	Yes
1328272..1329407	ENSSSCT00000051364	8	1328272	1329407	+	First	60.0858	2.59232	58.6226	56.9187	63.8501	60.8049	60.2325	No	No
1329502..1330591	ENSSSCT00000051364	8	1329502	1330591	+	Other	60.0858	2.59232	58.6226	56.9187	63.8501	60.8049	60.2325	No	No
33704886..33816236	ENSSSCT00000010791	14	33704886	33816236	-	Other	60.0777	6.20586	69.6759	52.9906	58.9276	61.5708	57.2236	No	Yes
65673790..65679577	ENSSSCT00000031275	9	65673790	65679577	+	Other	60.0767	5.24858	58.6226	64.1099	51.7679	64.7246	61.1587	No	No
65678371..65679577	ENSSSCT00000037397	9	65678371	65679577	+	Other	60.0767	5.24858	58.6226	64.1099	51.7679	64.7246	61.1587	No	No
65679700..65680774	ENSSSCT00000037397	9	65679700	65680774	+	Other	60.0767	5.24858	58.6226	64.1099	51.7679	64.7246	61.1587	No	No
65680948..65683225	ENSSSCT00000037397	9	65680948	65683225	+	Other	60.0767	5.24858	58.6226	64.1099	51.7679	64.7246	61.1587	No	No
65680948..65692999	ENSSSCT00000061692	9	65680948	65692999	+	Other	60.0767	5.24858	58.6226	64.1099	51.7679	64.7246	61.1587	No	No
65680948..65694385	ENSSSCT00000065555	9	65680948	65694385	+	Other	60.0767	5.24858	58.6226	64.1099	51.7679	64.7246	61.1587	No	No
65680948..65703375	ENSSSCT00000053341	9	65680948	65703375	+	Other	60.0767	5.24858	58.6226	64.1099	51.7679	64.7246	61.1587	No	No
99763748..99767074	ENSSSCT00000032569	13	99763748	99767074	-	Other	60.0667	5.68154	68.2071	58.7414	54.2255	55.9395	63.2202	No	Yes
99767104..99767425	ENSSSCT00000032569	13	99767104	99767425	-	Other	60.0667	5.68154	68.2071	58.7414	54.2255	55.9395	63.2202	No	Yes
99767467..99773221	ENSSSCT00000032569	13	99767467	99773221	-	Other	60.0667	5.68154	68.2071	58.7414	54.2255	55.9395	63.2202	No	Yes
10944284..10969908	ENSSSCT00000036476	5	10944284	10969908	-	Other	60.0468	6.24923	63.2896	54.7823	53.224	60.4495	68.4888	No	No
10959243..10973076	ENSSSCT00000035876	5	10959243	10973076	+	Other	60.0468	6.24923	63.2896	54.7823	53.224	60.4495	68.4888	No	No
37931670..37935855	ENSSSCT00000061292	3	37931670	37935855	+	Other	60.0356	6.81957	61.253	51.9173	54.1771	65.2079	67.6226	No	Yes
33047475..33049063	ENSSSCT00000029175	13	33047475	33049063	+	First	60.0263	6.25533	57.3669	62.0254	62.4171	67.4747	50.8473	No	Yes
33049442..33049732	ENSSSCT00000029175	13	33049442	33049732	+	Other	60.0263	6.25533	57.3669	62.0254	62.4171	67.4747	50.8473	No	Yes
33049824..33050123	ENSSSCT00000029175	13	33049824	33050123	+	Other	60.0263	6.25533	57.3669	62.0254	62.4171	67.4747	50.8473	No	Yes
33050217..33054332	ENSSSCT00000029175	13	33050217	33054332	+	Other	60.0263	6.25533	57.3669	62.0254	62.4171	67.4747	50.8473	No	Yes
7246728..7248466	ENSSSCT00000052716	5	7246728	7248466	+	First	60.0179	4.9737	63.3267	56.3064	59.9425	66.3442	54.1699	No	Yes
121107558..121179849	ENSSSCT00000060682	15	121107558	121179849	-	Other	60.0162	3.37786	57.6679	58.9529	60.8073	57.147	65.5058	No	Yes
77979350..77987805	ENSSSCT00000006865	4	77979350	77987805	+	Other	60.0118	3.05032	54.9302	61.3463	62.1794	59.4473	62.1558	No	No
66296468..66297089	ENSSSCT00000009784	8	66296468	66297089	-	Other	60.0098	3.65076	62.2039	57.3089	55.1779	64.0217	61.3367	No	Yes
73572197..73577356	ENSSSCT00000009138	3	73572197	73577356	-	Other	59.9874	3.43151	60.0339	56.8464	59.4643	65.6959	57.8965	No	No
73577564..73594275	ENSSSCT00000009138	3	73577564	73594275	-	Other	59.9874	3.43151	60.0339	56.8464	59.4643	65.6959	57.8965	No	No
73577564..73600396	ENSSSCT00000039831	3	73577564	73600396	-	Other	59.9874	3.43151	60.0339	56.8464	59.4643	65.6959	57.8965	No	No
40721381..40891470	ENSSSCT00000036483	9	40721381	40891470	+	First	59.9545	6.09292	57.074	56.032	57.2071	58.7441	70.7155	No	No
7951312..8085262	ENSSSCT00000039696	2	7951312	8085262	+	Other	59.9324	0.390366	59.7935	59.9755	59.3397	60.2647	60.2884	No	Yes
68030089..68209453	ENSSSCT00000041268	6	68030089	68209453	+	Other	59.9323	5.27058	56.6673	56.2768	55.4649	64.5556	66.6969	No	No
53707672..53714562	ENSSSCT00000018518	16	53707672	53714562	+	Other	59.928	5.22408	66.2499	52.3663	63.1027	58.7751	59.1461	No	Yes
121144013..121300800	ENSSSCT00000062256	6	121144013	121300800	-	Other	59.8919	3.8647	63.0147	63.8665	57.6856	54.4997	60.3932	No	Yes
17987307..17998861	ENSSSCT00000028901	3	17987307	17998861	+	First	59.8913	6.90227	71.0061	54.7152	53.6515	60.8337	59.2502	No	Yes
29808554..29938481	ENSSSCT00000062844	7	29808554	29938481	-	First	59.8729	3.13618	58.9737	63.2527	60.1553	55.0845	61.8982	No	Yes
3238684..3436809	ENSSSCT00000060253	2	3238684	3436809	+	Other	59.8334	3.91692	65.3329	55.6194	57.5292	58.4011	62.2842	No	No
3286788..3356548	ENSSSCT00000055302	2	3286788	3356548	-	Other	59.8334	3.91692	65.3329	55.6194	57.5292	58.4011	62.2842	No	No
75176724..75176935	ENSSSCT00000058228	7	75176724	75176935	-	Other	59.8291	5.5154	63.6935	54.9976	60.501	53.5383	66.4151	No	Yes
75177082..75177312	ENSSSCT00000058228	7	75177082	75177312	-	Other	59.8291	5.5154	63.6935	54.9976	60.501	53.5383	66.4151	No	Yes
75177413..75177931	ENSSSCT00000058228	7	75177413	75177931	-	Other	59.8291	5.5154	63.6935	54.9976	60.501	53.5383	66.4151	No	Yes
75177996..75178229	ENSSSCT00000058228	7	75177996	75178229	-	Other	59.8291	5.5154	63.6935	54.9976	60.501	53.5383	66.4151	No	Yes
75178357..75179048	ENSSSCT00000058228	7	75178357	75179048	-	Other	59.8291	5.5154	63.6935	54.9976	60.501	53.5383	66.4151	No	Yes
75179176..75180067	ENSSSCT00000058228	7	75179176	75180067	-	Other	59.8291	5.5154	63.6935	54.9976	60.501	53.5383	66.4151	No	Yes
75180435..75180537	ENSSSCT00000002247	7	75180435	75180537	-	Other	59.8291	5.5154	63.6935	54.9976	60.501	53.5383	66.4151	No	Yes
37705808..37761526	ENSSSCT00000044248	1	37705808	37761526	-	Other	59.8282	3.041	61.1935	61.2222	56.0636	63.3726	57.2889	No	No
6224678..6224783	ENSSSCT00000050205	18	6224678	6224783	-	Other	59.8132	7.02275	68.7296	58.5325	51.2342	64.8723	55.6975	No	No
6224923..6225529	ENSSSCT00000050205	18	6224923	6225529	-	Other	59.8132	7.02275	68.7296	58.5325	51.2342	64.8723	55.6975	No	No
6225671..6225781	ENSSSCT00000050205	18	6225671	6225781	-	Other	59.8132	7.02275	68.7296	58.5325	51.2342	64.8723	55.6975	No	No
6225873..6226200	ENSSSCT00000050205	18	6225873	6226200	-	Other	59.8132	7.02275	68.7296	58.5325	51.2342	64.8723	55.6975	No	No
270364411..270382849	ENSSSCT00000006268	1	270364411	270382849	+	First	59.7975	4.36731	56.0354	57.8524	65.0671	56.1116	63.9209	No	Yes
59369296..59369602	ENSSSCT00000054589	2	59369296	59369602	-	Other	59.7908	3.23408	64.4091	58.9511	56.3425	57.6435	61.6077	No	Yes
59369670..59369752	ENSSSCT00000054589	2	59369670	59369752	-	Other	59.7908	3.23408	64.4091	58.9511	56.3425	57.6435	61.6077	No	Yes
59369820..59369990	ENSSSCT00000054589	2	59369820	59369990	-	Other	59.7908	3.23408	64.4091	58.9511	56.3425	57.6435	61.6077	No	Yes
59370060..59370145	ENSSSCT00000054589	2	59370060	59370145	-	Other	59.7908	3.23408	64.4091	58.9511	56.3425	57.6435	61.6077	No	Yes
59370205..59370429	ENSSSCT00000054589	2	59370205	59370429	-	Other	59.7908	3.23408	64.4091	58.9511	56.3425	57.6435	61.6077	No	Yes
59370205..59370865	ENSSSCT00000030560	2	59370205	59370865	-	Other	59.7908	3.23408	64.4091	58.9511	56.3425	57.6435	61.6077	No	Yes
59370495..59370865	ENSSSCT00000054589	2	59370495	59370865	-	Other	59.7908	3.23408	64.4091	58.9511	56.3425	57.6435	61.6077	No	Yes
59370955..59374149	ENSSSCT00000054589	2	59370955	59374149	-	Other	59.7908	3.23408	64.4091	58.9511	56.3425	57.6435	61.6077	No	Yes
66252416..66311309	ENSSSCT00000058733	8	66252416	66311309	-	First	59.7715	3.98772	64.6058	57.4682	54.8966	62.9953	58.8914	No	Yes
8169539..8215524	ENSSSCT00000039824	2	8169539	8215524	-	Other	59.7667	7.39726	70.9376	59.6427	59.2516	58.8793	50.122	No	Yes
8169539..8216119	ENSSSCT00000024253	2	8169539	8216119	-	Other	59.7667	7.39726	70.9376	59.6427	59.2516	58.8793	50.122	No	Yes
67890589..68029953	ENSSSCT00000041268	6	67890589	68029953	+	First	59.7545	7.22076	70.4327	53.9222	53.7961	56.8181	63.8033	No	No
134113138..134118025	ENSSSCT00000040733	13	134113138	134118025	+	Other	59.7342	6.52485	68.3407	51.1656	58.1627	57.4061	63.5958	No	Yes
143499425..143539644	ENSSSCT00000032440	1	143499425	143539644	-	First	59.7222	3.90849	65.0144	61.6584	60.1318	55.8235	55.983	No	Yes
18461269..18461841	ENSSSCT00000057382	12	18461269	18461841	+	Other	59.7168	2.72812	57.074	63.1495	56.8843	60.0697	61.4065	No	Yes
18461885..18463909	ENSSSCT00000057382	12	18461885	18463909	+	Other	59.7168	2.72812	57.074	63.1495	56.8843	60.0697	61.4065	No	Yes
18461885..18462259	ENSSSCT00000018879	12	18461885	18462259	+	Other	59.7168	2.72812	57.074	63.1495	56.8843	60.0697	61.4065	No	Yes
18462379..18463909	ENSSSCT00000018879	12	18462379	18463909	+	Other	59.7168	2.72812	57.074	63.1495	56.8843	60.0697	61.4065	No	Yes
18462379..18462478	ENSSSCT00000065356	12	18462379	18462478	+	Other	59.7168	2.72812	57.074	63.1495	56.8843	60.0697	61.4065	No	Yes
18463995..18464990	ENSSSCT00000057382	12	18463995	18464990	+	Other	59.7168	2.72812	57.074	63.1495	56.8843	60.0697	61.4065	No	Yes
78608805..78614978	ENSSSCT00000061064	6	78608805	78614978	+	Other	59.7137	5.54725	66.1917	61.975	52.7772	55.1882	62.4367	No	No
9998049..10003097	ENSSSCT00000040527	9	9998049	10003097	+	First	59.711	6.52519	70.025	61.3861	53.3225	55.3889	58.4324	No	No
59594561..59601737	ENSSSCT00000045401	6	59594561	59601737	-	Other	59.7106	4.20448	65.6593	54.213	59.0875	61.3291	58.2643	No	Yes
99635535..99809670	ENSSSCT00000004983	1	99635535	99809670	-	Other	59.7033	7.29008	62.5781	58.2925	50.7435	56.5972	70.3052	No	Yes
9400788..9400862	ENSSSCT00000063592	9	9400788	9400862	-	First	59.6931	2.09682	58.6226	58.4711	63.0336	60.4418	57.8965	No	No
9401105..9401139	ENSSSCT00000063592	9	9401105	9401139	-	Other	59.6931	2.09682	58.6226	58.4711	63.0336	60.4418	57.8965	No	No
8864939..8865509	ENSSSCT00000026956	3	8864939	8865509	+	First	59.6644	2.83799	59.4942	62.342	56.1308	57.7274	62.6275	No	Yes
10052420..10089153	ENSSSCT00000002989	6	10052420	10089153	-	Other	59.6545	6.79915	62.3552	62.9544	50.8789	54.4895	67.5944	No	Yes
88931851..88937427	ENSSSCT00000011361	14	88931851	88937427	-	Other	59.6496	5.86218	56.452	61.3118	55.8843	55.3629	69.2371	No	No
1251223..1448030	ENSSSCT00000054383	12	1251223	1448030	-	Other	59.6472	6.42971	66.2661	51.8204	60.7759	54.2546	65.1192	No	No
124848772..124960885	ENSSSCT00000045759	9	124848772	124960885	+	First	59.6233	3.86948	55.2856	62.9572	60.9401	55.7131	63.2202	No	No
32648509..32652245	ENSSSCT00000050416	7	32648509	32652245	+	First	59.6218	4.83689	67.2417	57.4325	61.5296	56.2367	55.6687	No	Yes
32652477..32654778	ENSSSCT00000050416	7	32652477	32654778	+	Other	59.6218	4.83689	67.2417	57.4325	61.5296	56.2367	55.6687	No	Yes
32652477..32655822	ENSSSCT00000001751	7	32652477	32655822	+	Other	59.6218	4.83689	67.2417	57.4325	61.5296	56.2367	55.6687	No	Yes
8523029..8591746	ENSSSCT00000056911	7	8523029	8591746	+	Other	59.6181	5.72064	57.3669	64.5064	52.5137	57.2971	66.4063	No	Yes
8523029..8620565	ENSSSCT00000001143	7	8523029	8620565	+	Other	59.6181	5.72064	57.3669	64.5064	52.5137	57.2971	66.4063	No	Yes
139041150..139108284	ENSSSCT00000049977	2	139041150	139108284	-	Other	59.6146	4.33497	62.447	53.3017	58.895	64.7108	58.7184	No	Yes
84815701..84819789	ENSSSCT00000042490	6	84815701	84819789	-	Other	59.6046	7.58632	66.9638	50.7597	56.6031	55.5735	68.1227	No	No
84819888..84820657	ENSSSCT00000042490	6	84819888	84820657	-	Other	59.6046	7.58632	66.9638	50.7597	56.6031	55.5735	68.1227	No	No
140525870..140548183	ENSSSCT00000043924	14	140525870	140548183	-	Other	59.5866	7.42678	68.4905	51.5256	52.6644	64.8594	60.3932	No	No
140525870..140543288	ENSSSCT00000055680	14	140525870	140543288	-	Other	59.5866	7.42678	68.4905	51.5256	52.6644	64.8594	60.3932	No	No
51385153..51398340	ENSSSCT00000011093	14	51385153	51398340	+	First	59.5797	4.93612	61.9275	55.8723	57.2567	55.6752	67.1667	No	Yes
51385909..51398477	ENSSSCT00000043698	14	51385909	51398477	+	First	59.5797	4.93612	61.9275	55.8723	57.2567	55.6752	67.1667	No	Yes
51398626..51399348	ENSSSCT00000011093	14	51398626	51399348	+	Other	59.5797	4.93612	61.9275	55.8723	57.2567	55.6752	67.1667	No	Yes
51399542..51399808	ENSSSCT00000011093	14	51399542	51399808	+	Other	59.5797	4.93612	61.9275	55.8723	57.2567	55.6752	67.1667	No	Yes
51399940..51402326	ENSSSCT00000011093	14	51399940	51402326	+	Other	59.5797	4.93612	61.9275	55.8723	57.2567	55.6752	67.1667	No	Yes
59279249..59280214	ENSSSCT00000060064	6	59279249	59280214	-	Other	59.5737	5.85813	55.5953	59.123	67.2094	52.5947	63.3458	No	Yes
59280319..59284049	ENSSSCT00000060064	6	59280319	59284049	-	Other	59.5737	5.85813	55.5953	59.123	67.2094	52.5947	63.3458	No	Yes
30509718..30578872	ENSSSCT00000017133	15	30509718	30578872	-	Other	59.556	5.41752	61.3128	58.0795	52.1108	67.0775	59.1995	No	No
6479095..6482061	ENSSSCT00000002981	6	6479095	6482061	-	Other	59.5529	5.71185	65.9725	62.1385	59.4059	50.4683	59.7794	No	Yes
6482171..6486066	ENSSSCT00000002981	6	6482171	6486066	-	Other	59.5529	5.71185	65.9725	62.1385	59.4059	50.4683	59.7794	No	Yes
74951019..74967237	ENSSSCT00000047219	14	74951019	74967237	-	Other	59.5346	6.42405	64.2285	68.3626	56.0024	55.7086	53.3708	No	Yes
205478573..205485965	ENSSSCT00000023123	13	205478573	205485965	+	Other	59.5184	6.60615	58.6226	64.6536	53.6856	67.8019	52.8285	No	No
5768365..5882407	ENSSSCT00000036764	12	5768365	5882407	+	Other	59.4412	7.10082	69.4554	57.8387	62.8682	56.4385	50.6053	Yes	Yes
5775721..5775810	ENSSSCT00000039357	12	5775721	5775810	-	Other	59.4412	7.10082	69.4554	57.8387	62.8682	56.4385	50.6053	No	Yes
5775922..5776032	ENSSSCT00000039357	12	5775922	5776032	-	Other	59.4412	7.10082	69.4554	57.8387	62.8682	56.4385	50.6053	No	Yes
5776174..5776251	ENSSSCT00000039357	12	5776174	5776251	-	Other	59.4412	7.10082	69.4554	57.8387	62.8682	56.4385	50.6053	No	Yes
5776370..5776560	ENSSSCT00000039357	12	5776370	5776560	-	Other	59.4412	7.10082	69.4554	57.8387	62.8682	56.4385	50.6053	No	Yes
193885962..193902496	ENSSSCT00000005632	1	193885962	193902496	+	Other	59.4198	7.38952	64.0221	58.1737	53.1606	52.1451	69.5975	No	Yes
193902674..193904451	ENSSSCT00000005632	1	193902674	193904451	+	Other	59.4198	7.38952	64.0221	58.1737	53.1606	52.1451	69.5975	No	Yes
66258394..66296320	ENSSSCT00000009784	8	66258394	66296320	-	Other	59.4193	4.43673	61.8082	56.2717	53.2382	63.5366	62.2417	No	Yes
66258412..66296388	ENSSSCT00000029869	8	66258412	66296388	-	Other	59.4193	4.43673	61.8082	56.2717	53.2382	63.5366	62.2417	No	Yes
66269594..66296320	ENSSSCT00000052885	8	66269594	66296320	-	First	59.4193	4.43673	61.8082	56.2717	53.2382	63.5366	62.2417	No	Yes
4374412..4480047	ENSSSCT00000006522	4	4374412	4480047	+	First	59.4137	3.23276	57.9077	59.886	54.8154	63.3038	61.1556	No	Yes
4375515..4480047	ENSSSCT00000034533	4	4375515	4480047	+	First	59.4137	3.23276	57.9077	59.886	54.8154	63.3038	61.1556	No	Yes
29906001..29929648	ENSSSCT00000030529	7	29906001	29929648	-	Other	59.4116	3.17782	58.6226	63.3886	54.8606	59.0176	61.1689	No	Yes
2029789..2053884	ENSSSCT00000060595	7	2029789	2053884	-	Other	59.3883	4.98273	57.2882	58.5473	52.6365	65.138	63.3314	No	Yes
123284725..123289818	ENSSSCT00000016932	9	123284725	123289818	+	Other	59.3873	3.48643	56.5299	57.9105	57.8506	59.2667	65.3789	No	Yes
139526849..139529346	ENSSSCT00000017820	15	139526849	139529346	-	Other	59.3809	6.56231	53.0753	56.7446	55.5534	61.9335	69.5975	No	No
139529536..139531058	ENSSSCT00000043830	15	139529536	139531058	-	Other	59.3809	6.56231	53.0753	56.7446	55.5534	61.9335	69.5975	No	No
68770394..68959423	ENSSSCT00000042952	10	68770394	68959423	+	First	59.3788	4.57048	62.2473	59.512	65.0005	53.2608	56.8733	No	Yes
68773145..68959423	ENSSSCT00000012225	10	68773145	68959423	+	First	59.3788	4.57048	62.2473	59.512	65.0005	53.2608	56.8733	No	Yes
2762144..2762940	ENSSSCT00000001044	5	2762144	2762940	-	Other	59.3751	6.78749	58.6226	68.0958	64.2221	53.9813	51.9538	No	Yes
2762997..2787087	ENSSSCT00000001044	5	2762997	2787087	-	Other	59.3751	6.78749	58.6226	68.0958	64.2221	53.9813	51.9538	No	Yes
37246218..37258103	ENSSSCT00000063094	7	37246218	37258103	-	Other	59.3728	6.82626	59.8599	54.1146	52.6079	60.3342	69.9472	No	No
1762435..1770126	ENSSSCT00000059171	2	1762435	1770126	+	Other	59.3392	7.36943	70.8189	54.0974	61.09	58.7362	51.9538	Yes	Yes
40687701..40696255	ENSSSCT00000063969	7	40687701	40696255	-	First	59.3128	6.30711	63.0147	52.0254	53.1198	65.9549	62.4493	No	No
47239427..47337997	ENSSSCT00000056157	3	47239427	47337997	-	Other	59.301	6.75112	69.8522	54.6953	55.7286	62.2492	53.9797	No	Yes
124038707..124147582	ENSSSCT00000058055	3	124038707	124147582	-	Other	59.2858	4.15383	63.6935	60.7274	53.5141	56.583	61.9113	No	No
7466477..7499185	ENSSSCT00000048915	12	7466477	7499185	+	Other	59.2756	3.16035	55.9316	63.4359	58.7689	61.4827	56.759	No	Yes
7466507..7499212	ENSSSCT00000041227	12	7466507	7499212	+	Other	59.2756	3.16035	55.9316	63.4359	58.7689	61.4827	56.759	No	Yes
76516554..76850457	ENSSSCT00000047319	7	76516554	76850457	-	First	59.2646	4.62262	52.4219	62.3297	64.5283	58.0493	58.9936	No	Yes
2656764..2738959	ENSSSCT00000048392	4	2656764	2738959	+	First	59.2562	5.61513	55.1728	59.5782	57.857	68.6946	54.9783	No	Yes
2687398..2738959	ENSSSCT00000065316	4	2687398	2738959	+	Other	59.2562	5.61513	55.1728	59.5782	57.857	68.6946	54.9783	No	Yes
2687398..2710773	ENSSSCT00000041316	4	2687398	2710773	+	Other	59.2562	5.61513	55.1728	59.5782	57.857	68.6946	54.9783	No	Yes
71603354..71605147	ENSSSCT00000014822	2	71603354	71605147	-	Other	59.2551	6.0163	58.6226	64.201	50.023	58.3534	65.0754	No	Yes
71605363..71606050	ENSSSCT00000014822	2	71605363	71606050	-	Other	59.2551	6.0163	58.6226	64.201	50.023	58.3534	65.0754	No	Yes
71606173..71606956	ENSSSCT00000014822	2	71606173	71606956	-	Other	59.2551	6.0163	58.6226	64.201	50.023	58.3534	65.0754	No	Yes
26458833..26470716	ENSSSCT00000046213	13	26458833	26470716	+	Other	59.2486	7.24874	67.9239	65.6745	55.1106	56.6306	50.9031	No	Yes
26470839..26472425	ENSSSCT00000046213	13	26470839	26472425	+	Other	59.2486	7.24874	67.9239	65.6745	55.1106	56.6306	50.9031	No	Yes
1749229..1763485	ENSSSCT00000051820	4	1749229	1763485	+	Other	59.2394	6.24962	68.0558	56.196	51.0899	60.462	60.3932	No	Yes
17227421..17263641	ENSSSCT00000065779	2	17227421	17263641	-	Other	59.2247	1.67604	60.4218	56.8411	61.1503	59.1203	58.59	No	Yes
106439867..106472184	ENSSSCT00000055341	4	106439867	106472184	+	Other	59.2163	4.24612	62.1496	63.0212	53.3424	61.4452	56.1234	No	No
6947289..6989126	ENSSSCT00000055318	14	6947289	6989126	+	First	59.2092	3.84139	56.6673	62.1625	53.6992	61.2663	62.2507	No	No
6980504..7063396	ENSSSCT00000039308	14	6980504	7063396	-	Other	59.2092	3.84139	56.6673	62.1625	53.6992	61.2663	62.2507	No	No
6980504..7165692	ENSSSCT00000010558	14	6980504	7165692	-	Other	59.2092	3.84139	56.6673	62.1625	53.6992	61.2663	62.2507	No	No
6989144..6992173	ENSSSCT00000055318	14	6989144	6992173	+	Other	59.2092	3.84139	56.6673	62.1625	53.6992	61.2663	62.2507	No	No
30736890..30741656	ENSSSCT00000010744	14	30736890	30741656	-	Other	59.2045	2.25067	62.1279	60.5833	56.2121	58.5816	58.5176	No	Yes
22793476..22793769	ENSSSCT00000000465	5	22793476	22793769	+	First	59.2025	6.33902	69.1306	60.4858	56.9722	57.4702	51.9538	No	Yes
22793872..22793996	ENSSSCT00000000465	5	22793872	22793996	+	Other	59.2025	6.33902	69.1306	60.4858	56.9722	57.4702	51.9538	No	Yes
22794159..22794386	ENSSSCT00000000465	5	22794159	22794386	+	Other	59.2025	6.33902	69.1306	60.4858	56.9722	57.4702	51.9538	No	Yes
22794819..22794833	ENSSSCT00000000465	5	22794819	22794833	+	Other	59.2025	6.33902	69.1306	60.4858	56.9722	57.4702	51.9538	No	Yes
22795435..22795610	ENSSSCT00000000465	5	22795435	22795610	+	Other	59.2025	6.33902	69.1306	60.4858	56.9722	57.4702	51.9538	No	Yes
22796272..22796553	ENSSSCT00000000465	5	22796272	22796553	+	Other	59.2025	6.33902	69.1306	60.4858	56.9722	57.4702	51.9538	No	Yes
22796707..22796882	ENSSSCT00000000465	5	22796707	22796882	+	Other	59.2025	6.33902	69.1306	60.4858	56.9722	57.4702	51.9538	No	Yes
22797052..22797159	ENSSSCT00000000465	5	22797052	22797159	+	Other	59.2025	6.33902	69.1306	60.4858	56.9722	57.4702	51.9538	No	Yes
23809831..23811721	ENSSSCT00000048987	13	23809831	23811721	+	Other	59.1901	7.164	64.4694	66.4372	50.015	53.3251	61.7041	No	Yes
23811820..23812783	ENSSSCT00000048987	13	23811820	23812783	+	Other	59.1901	7.164	64.4694	66.4372	50.015	53.3251	61.7041	No	Yes
23812973..23817269	ENSSSCT00000048987	13	23812973	23817269	+	Other	59.1901	7.164	64.4694	66.4372	50.015	53.3251	61.7041	No	Yes
94329800..94371792	ENSSSCT00000063657	7	94329800	94371792	-	Other	59.1897	5.83506	50.2454	57.2562	64.8585	59.9568	63.6315	No	Yes
48114163..48503415	ENSSSCT00000008156	17	48114163	48503415	-	Other	59.1897	2.41208	59.297	60.5604	55.0241	60.076	60.9909	No	Yes
47494169..47539371	ENSSSCT00000063930	6	47494169	47539371	+	Other	59.1755	4.87791	60.2512	56.2686	62.5424	52.3639	64.4514	No	Yes
47396553..47442062	ENSSSCT00000008911	3	47396553	47442062	+	First	59.166	7.95734	58.6226	50.1001	58.9338	56.2667	71.9069	No	Yes
147984195..148033197	ENSSSCT00000059119	1	147984195	148033197	+	First	59.1653	3.55007	60.7519	63.9837	57.8526	58.8539	54.3844	No	No
147984590..148033197	ENSSSCT00000055985	1	147984590	148033197	+	First	59.1653	3.55007	60.7519	63.9837	57.8526	58.8539	54.3844	No	No
17499514..17505196	ENSSSCT00000049866	5	17499514	17505196	-	Other	59.1649	4.26021	61.4005	61.0682	51.5535	60.9842	60.8181	No	Yes
84110238..84134459	ENSSSCT00000028723	2	84110238	84134459	-	First	59.1602	6.40228	54.9022	54.0554	56.488	60.6939	69.6613	No	Yes
84110238..84134887	ENSSSCT00000041800	2	84110238	84134887	-	First	59.1602	6.40228	54.9022	54.0554	56.488	60.6939	69.6613	No	Yes
32674996..32728370	ENSSSCT00000058843	13	32674996	32728370	+	First	59.157	5.64282	67.1681	51.9195	58.4205	61.4037	56.8733	No	Yes
32705506..32712202	ENSSSCT00000012477	13	32705506	32712202	+	First	59.157	5.64282	67.1681	51.9195	58.4205	61.4037	56.8733	No	Yes
28750062..28762844	ENSSSCT00000010703	14	28750062	28762844	+	Other	59.1316	6.34053	53.1166	61.4952	54.3415	57.8539	68.8509	No	No
28762987..28770294	ENSSSCT00000010703	14	28762987	28770294	+	Other	59.1316	6.34053	53.1166	61.4952	54.3415	57.8539	68.8509	No	No
121869028..121887417	ENSSSCT00000016925	9	121869028	121887417	+	Other	59.1309	6.49671	60.2685	52.3759	57.2527	56.16	69.5975	No	Yes
4473169..4546432	ENSSSCT00000040828	8	4473169	4546432	+	First	59.1255	7.26627	52.238	62.2756	52.7188	58.6596	69.7355	No	No
4492696..4546432	ENSSSCT00000058612	8	4492696	4546432	+	First	59.1255	7.26627	52.238	62.2756	52.7188	58.6596	69.7355	No	No
4499529..4546432	ENSSSCT00000040033	8	4499529	4546432	+	Other	59.1255	7.26627	52.238	62.2756	52.7188	58.6596	69.7355	No	No
4508317..4546432	ENSSSCT00000009529	8	4508317	4546432	+	First	59.1255	7.26627	52.238	62.2756	52.7188	58.6596	69.7355	No	No
5191812..5297086	ENSSSCT00000045679	6	5191812	5297086	-	Other	59.1119	7.05002	58.6226	65.4649	50.9414	66.9284	53.6024	No	Yes
17901935..17955526	ENSSSCT00000045223	9	17901935	17955526	-	Other	59.1036	5.69565	62.6314	50.5186	62.7236	63.6612	55.983	No	Yes
238732303..238774906	ENSSSCT00000005898	1	238732303	238774906	-	Other	59.1019	4.73193	62.4863	60.5699	51.2901	62.8786	58.2845	No	Yes
35767804..35914212	ENSSSCT00000001777	7	35767804	35914212	-	Other	59.096	2.33323	57.1568	62.8831	57.4954	58.2374	59.7075	No	Yes
49579473..49580557	ENSSSCT00000042062	14	49579473	49580557	-	Other	59.0933	1.77276	60.0533	61.4535	58.869	58.332	56.759	No	Yes
49579473..49584844	ENSSSCT00000011020	14	49579473	49584844	-	Other	59.0933	1.77276	60.0533	61.4535	58.869	58.332	56.759	No	Yes
49580642..49584844	ENSSSCT00000042062	14	49580642	49584844	-	Other	59.0933	1.77276	60.0533	61.4535	58.869	58.332	56.759	No	Yes
49580642..49585458	ENSSSCT00000054121	14	49580642	49585458	-	Other	59.0933	1.77276	60.0533	61.4535	58.869	58.332	56.759	No	Yes
49580646..49581902	ENSSSCT00000048315	14	49580646	49581902	-	Other	59.0933	1.77276	60.0533	61.4535	58.869	58.332	56.759	No	Yes
44175547..44176160	ENSSSCT00000055475	12	44175547	44176160	-	First	59.0921	2.00323	58.6226	60.6719	57.9266	56.6727	61.5667	No	Yes
44176355..44177492	ENSSSCT00000055475	12	44176355	44177492	-	Other	59.0921	2.00323	58.6226	60.6719	57.9266	56.6727	61.5667	No	Yes
137455793..137541782	ENSSSCT00000012986	13	137455793	137541782	+	First	59.0919	5.22846	52.3431	55.4206	59.7081	63.0239	64.964	No	No
93480625..93484417	ENSSSCT00000059958	3	93480625	93484417	-	Other	59.0915	5.49489	68.0066	60.1375	54.7738	57.9483	54.5912	No	Yes
93484534..93501824	ENSSSCT00000059958	3	93484534	93501824	-	Other	59.0915	5.49489	68.0066	60.1375	54.7738	57.9483	54.5912	No	Yes
10673384..10680986	ENSSSCT00000041760	3	10673384	10680986	+	Other	59.0898	5.62709	64.2285	64.5218	59.55	51.373	55.7758	No	Yes
10681181..10681310	ENSSSCT00000041760	3	10681181	10681310	+	Other	59.0898	5.62709	64.2285	64.5218	59.55	51.373	55.7758	No	Yes
10681420..10682525	ENSSSCT00000041760	3	10681420	10682525	+	Other	59.0898	5.62709	64.2285	64.5218	59.55	51.373	55.7758	No	Yes
10682618..10708048	ENSSSCT00000008445	3	10682618	10708048	+	Other	59.0898	5.62709	64.2285	64.5218	59.55	51.373	55.7758	No	Yes
12905929..12910708	ENSSSCT00000036754	10	12905929	12910708	+	Other	59.0835	3.75402	58.6226	63.0576	59.3238	53.1286	61.2849	No	No
134082462..134119991	ENSSSCT00000011744	14	134082462	134119991	-	Other	59.0677	2.98027	55.5688	61.3541	59.2973	56.5994	62.5192	No	Yes
134082462..134135267	ENSSSCT00000057914	14	134082462	134135267	-	Other	59.0677	2.98027	55.5688	61.3541	59.2973	56.5994	62.5192	No	Yes
74414690..74440059	ENSSSCT00000014755	2	74414690	74440059	+	First	59.0548	7.68535	66.8189	51.1563	59.865	66.2238	51.2101	No	Yes
5610810..5684791	ENSSSCT00000045679	6	5610810	5684791	-	Other	59.0272	2.97203	58.6226	61.8217	58.4902	61.6613	54.5403	No	Yes
130381505..130381686	ENSSSCT00000062422	1	130381505	130381686	-	Other	59.0211	6.56064	63.0457	56.3298	55.0725	52.2752	68.3821	No	Yes
130381856..130383400	ENSSSCT00000062422	1	130381856	130383400	-	Other	59.0211	6.56064	63.0457	56.3298	55.0725	52.2752	68.3821	No	Yes
130383531..130383617	ENSSSCT00000062422	1	130383531	130383617	-	Other	59.0211	6.56064	63.0457	56.3298	55.0725	52.2752	68.3821	No	Yes
130383678..130384082	ENSSSCT00000062422	1	130383678	130384082	-	Other	59.0211	6.56064	63.0457	56.3298	55.0725	52.2752	68.3821	No	Yes
130384346..130385119	ENSSSCT00000062422	1	130384346	130385119	-	Other	59.0211	6.56064	63.0457	56.3298	55.0725	52.2752	68.3821	No	Yes
87093507..87224500	ENSSSCT00000011333	14	87093507	87224500	-	Other	59.0179	5.82927	52.7332	57.0777	54.9325	65.4852	64.8611	No	Yes
150505506..150507265	ENSSSCT00000015776	2	150505506	150507265	+	Other	58.9961	6.24739	54.4667	54.4777	55.1582	68.3917	62.4862	No	Yes
39694471..39736489	ENSSSCT00000008007	17	39694471	39736489	+	Other	58.9947	7.7131	55.5953	63.1922	51.1082	70.3323	54.7456	No	Yes
39706744..39736489	ENSSSCT00000057850	17	39706744	39736489	+	First	58.9947	7.7131	55.5953	63.1922	51.1082	70.3323	54.7456	No	Yes
108601176..108603252	ENSSSCT00000031346	3	108601176	108603252	+	Other	58.9915	5.82518	65.7626	60.1902	50.1588	57.1804	61.6653	No	Yes
108603328..108605226	ENSSSCT00000031346	3	108603328	108605226	+	Other	58.9915	5.82518	65.7626	60.1902	50.1588	57.1804	61.6653	No	Yes
108605355..108606592	ENSSSCT00000031346	3	108605355	108606592	+	Other	58.9915	5.82518	65.7626	60.1902	50.1588	57.1804	61.6653	No	Yes
24307714..24310858	ENSSSCT00000065166	10	24307714	24310858	+	First	58.9909	3.63003	54.0093	58.0125	58.0118	63.4353	61.4856	No	No
2952025..3014412	ENSSSCT00000046208	12	2952025	3014412	+	Other	58.9878	4.81625	53.3488	64.0386	56.6435	56.8706	64.0373	No	Yes
122897031..122929262	ENSSSCT00000057237	4	122897031	122929262	-	Other	58.9862	5.73221	62.7801	56.0598	58.824	65.9887	51.2782	No	No
122903920..122953171	ENSSSCT00000026785	4	122903920	122953171	-	Other	58.9862	5.73221	62.7801	56.0598	58.824	65.9887	51.2782	No	No
122903920..122929262	ENSSSCT00000042215	4	122903920	122929262	-	Other	58.9862	5.73221	62.7801	56.0598	58.824	65.9887	51.2782	No	No
81338537..81340590	ENSSSCT00000043997	2	81338537	81340590	-	Other	58.9767	5.8382	53.3488	58.0325	55.221	59.8784	68.403	No	Yes
81340680..81342375	ENSSSCT00000043997	2	81340680	81342375	-	Other	58.9767	5.8382	53.3488	58.0325	55.221	59.8784	68.403	No	Yes
81340680..81342541	ENSSSCT00000055561	2	81340680	81342541	-	Other	58.9767	5.8382	53.3488	58.0325	55.221	59.8784	68.403	No	Yes
81342429..81342541	ENSSSCT00000043997	2	81342429	81342541	-	Other	58.9767	5.8382	53.3488	58.0325	55.221	59.8784	68.403	No	Yes
81342681..81348757	ENSSSCT00000043997	2	81342681	81348757	-	Other	58.9767	5.8382	53.3488	58.0325	55.221	59.8784	68.403	No	Yes
81342681..81361490	ENSSSCT00000015354	2	81342681	81361490	-	Other	58.9767	5.8382	53.3488	58.0325	55.221	59.8784	68.403	No	Yes
8027471..8031222	ENSSSCT00000054808	4	8027471	8031222	+	Other	58.9737	4.6059	62.6685	61.2094	54.0102	53.9569	63.0236	No	No
8027471..8042820	ENSSSCT00000006527	4	8027471	8042820	+	First	58.9737	4.6059	62.6685	61.2094	54.0102	53.9569	63.0236	No	No
8031258..8042820	ENSSSCT00000054808	4	8031258	8042820	+	Other	58.9737	4.6059	62.6685	61.2094	54.0102	53.9569	63.0236	No	No
3894213..3900170	ENSSSCT00000034968	6	3894213	3900170	-	Other	58.9733	5.11419	61.1122	63.3602	50.5216	61.8746	57.9982	No	Yes
3900246..3902992	ENSSSCT00000034968	6	3900246	3902992	-	Other	58.9733	5.11419	61.1122	63.3602	50.5216	61.8746	57.9982	No	Yes
10610342..10632853	ENSSSCT00000036966	5	10610342	10632853	+	First	58.9453	3.62352	58.6226	65.0927	57.6624	55.5198	57.8291	No	No
13526061..13576277	ENSSSCT00000023267	2	13526061	13576277	+	Other	58.9201	5.93462	63.4147	54.5913	52.8749	56.9555	66.7645	No	No
13526061..13565346	ENSSSCT00000040049	2	13526061	13565346	+	First	58.9201	5.93462	63.4147	54.5913	52.8749	56.9555	66.7645	No	No
13535263..13565346	ENSSSCT00000025751	2	13535263	13565346	+	Other	58.9201	5.93462	63.4147	54.5913	52.8749	56.9555	66.7645	No	No
13535263..13576277	ENSSSCT00000042004	2	13535263	13576277	+	First	58.9201	5.93462	63.4147	54.5913	52.8749	56.9555	66.7645	No	No
13544677..13565346	ENSSSCT00000057270	2	13544677	13565346	+	Other	58.9201	5.93462	63.4147	54.5913	52.8749	56.9555	66.7645	No	No
13548123..13579265	ENSSSCT00000048098	2	13548123	13579265	+	Other	58.9201	5.93462	63.4147	54.5913	52.8749	56.9555	66.7645	No	No
30009281..30024061	ENSSSCT00000010728	14	30009281	30024061	-	Other	58.9081	5.60701	65.3014	59.6886	51.5371	62.8744	55.1388	No	Yes
30009281..30030806	ENSSSCT00000046516	14	30009281	30030806	-	Other	58.9081	5.60701	65.3014	59.6886	51.5371	62.8744	55.1388	No	Yes
62380070..62380341	ENSSSCT00000029966	2	62380070	62380341	+	Other	58.8923	5.64587	67.4395	59.0654	52.3869	55.5887	59.9808	No	Yes
62380495..62380890	ENSSSCT00000029966	2	62380495	62380890	+	Other	58.8923	5.64587	67.4395	59.0654	52.3869	55.5887	59.9808	No	Yes
62381075..62381645	ENSSSCT00000029966	2	62381075	62381645	+	Other	58.8923	5.64587	67.4395	59.0654	52.3869	55.5887	59.9808	No	Yes
62381778..62381864	ENSSSCT00000029966	2	62381778	62381864	+	Other	58.8923	5.64587	67.4395	59.0654	52.3869	55.5887	59.9808	No	Yes
62382122..62382210	ENSSSCT00000029966	2	62382122	62382210	+	Other	58.8923	5.64587	67.4395	59.0654	52.3869	55.5887	59.9808	No	Yes
62382329..62382752	ENSSSCT00000029966	2	62382329	62382752	+	Other	58.8923	5.64587	67.4395	59.0654	52.3869	55.5887	59.9808	No	Yes
4177307..4179184	ENSSSCT00000023041	8	4177307	4179184	+	Other	58.8635	2.91588	62.5215	57.4075	54.996	60.7364	58.6561	No	Yes
4179305..4180959	ENSSSCT00000023041	8	4179305	4180959	+	Other	58.8635	2.91588	62.5215	57.4075	54.996	60.7364	58.6561	No	Yes
15891375..15949513	ENSSSCT00000004526	1	15891375	15949513	-	Other	58.8322	4.79104	52.3431	63.9104	61.3545	61.1869	55.3662	No	No
23983008..23983307	ENSSSCT00000066044	12	23983008	23983307	-	First	58.8291	2.82162	61.9275	60.2007	58.2782	54.3814	59.3575	No	No
23983536..23983642	ENSSSCT00000066044	12	23983536	23983642	-	Other	58.8291	2.82162	61.9275	60.2007	58.2782	54.3814	59.3575	No	No
54450206..54479346	ENSSSCT00000042657	7	54450206	54479346	+	First	58.8054	4.93891	52.5455	60.3365	63.4263	54.6952	63.0236	No	No
17281969..17305972	ENSSSCT00000018849	12	17281969	17305972	-	Other	58.8027	5.34811	64.0001	64.0006	52.3155	59.1573	54.5403	No	No
132422767..132526854	ENSSSCT00000039020	9	132422767	132526854	-	Other	58.7662	1.11743	59.5114	59.968	57.3637	57.8308	59.1571	No	Yes
22526010..22570145	ENSSSCT00000012312	13	22526010	22570145	+	Other	58.7658	3.4337	58.6226	58.2281	57.2169	55.2999	64.4614	No	Yes
18248737..18248861	ENSSSCT00000014506	2	18248737	18248861	-	First	58.762	5.01071	55.482	55.5466	67.5181	57.8643	57.3992	No	No
93660618..93773488	ENSSSCT00000037165	7	93660618	93773488	-	Other	58.7615	5.23343	57.9378	63.0301	52.8135	54.907	65.1192	No	Yes
93663518..93773488	ENSSSCT00000065418	7	93663518	93773488	-	Other	58.7615	5.23343	57.9378	63.0301	52.8135	54.907	65.1192	No	Yes
273383693..273439405	ENSSSCT00000006315	1	273383693	273439405	-	Other	58.7611	1.84612	57.329	56.724	61.2799	58.6725	59.8001	No	Yes
34506485..34514810	ENSSSCT00000001769	7	34506485	34514810	+	Other	58.7575	6.84923	69.7736	61.0591	55.2509	53.3193	54.3844	No	No
15712510..15712589	ENSSSCT00000056689	5	15712510	15712589	-	First	58.7539	7.3503	59.2372	52.8436	54.9693	71.2398	55.4794	No	Yes
15712898..15713196	ENSSSCT00000056689	5	15712898	15713196	-	Other	58.7539	7.3503	59.2372	52.8436	54.9693	71.2398	55.4794	No	Yes
15713278..15713539	ENSSSCT00000056689	5	15713278	15713539	-	Other	58.7539	7.3503	59.2372	52.8436	54.9693	71.2398	55.4794	No	Yes
15713702..15714615	ENSSSCT00000056689	5	15713702	15714615	-	Other	58.7539	7.3503	59.2372	52.8436	54.9693	71.2398	55.4794	No	Yes
58802986..58805348	ENSSSCT00000002135	7	58802986	58805348	+	First	58.7409	4.38701	61.3128	53.4869	57.5706	56.5457	64.7887	No	Yes
58806213..58806765	ENSSSCT00000002135	7	58806213	58806765	+	Other	58.7409	4.38701	61.3128	53.4869	57.5706	56.5457	64.7887	No	Yes
82550293..82558215	ENSSSCT00000051845	6	82550293	82558215	-	Other	58.7201	6.09117	66.2926	55.1187	64.2722	54.94	52.9771	No	No
32730765..32732839	ENSSSCT00000009626	8	32730765	32732839	+	Other	58.6834	6.1118	67.7051	56.4468	50.9622	57.9332	60.3695	No	No
32732997..32733202	ENSSSCT00000009626	8	32732997	32733202	+	Other	58.6834	6.1118	67.7051	56.4468	50.9622	57.9332	60.3695	No	No
239950263..239951303	ENSSSCT00000005915	1	239950263	239951303	-	First	58.6515	1.91154	56.9283	61.1742	59.5832	56.5785	58.9936	No	Yes
239951578..239952465	ENSSSCT00000005915	1	239951578	239952465	-	Other	58.6515	1.91154	56.9283	61.1742	59.5832	56.5785	58.9936	No	Yes
52078166..52078439	ENSSSCT00000046851	9	52078166	52078439	+	Other	58.6495	6.37825	64.3242	53.6194	55.9629	52.7452	66.596	No	Yes
52078634..52078801	ENSSSCT00000046851	9	52078634	52078801	+	Other	58.6495	6.37825	64.3242	53.6194	55.9629	52.7452	66.596	No	Yes
52078940..52079111	ENSSSCT00000046851	9	52078940	52079111	+	Other	58.6495	6.37825	64.3242	53.6194	55.9629	52.7452	66.596	No	Yes
52079324..52079711	ENSSSCT00000046851	9	52079324	52079711	+	Other	58.6495	6.37825	64.3242	53.6194	55.9629	52.7452	66.596	No	Yes
52079863..52079970	ENSSSCT00000046851	9	52079863	52079970	+	Other	58.6495	6.37825	64.3242	53.6194	55.9629	52.7452	66.596	No	Yes
52080081..52080263	ENSSSCT00000046851	9	52080081	52080263	+	Other	58.6495	6.37825	64.3242	53.6194	55.9629	52.7452	66.596	No	Yes
52080431..52080899	ENSSSCT00000046851	9	52080431	52080899	+	Other	58.6495	6.37825	64.3242	53.6194	55.9629	52.7452	66.596	No	Yes
52081087..52081372	ENSSSCT00000016568	9	52081087	52081372	+	Other	58.6495	6.37825	64.3242	53.6194	55.9629	52.7452	66.596	No	Yes
55867407..55887752	ENSSSCT00000052623	8	55867407	55887752	-	Other	58.6386	4.4425	58.6226	57.3301	51.9376	62.403	62.8997	No	No
55867407..55901404	ENSSSCT00000044723	8	55867407	55901404	-	Other	58.6386	4.4425	58.6226	57.3301	51.9376	62.403	62.8997	No	No
121300883..121380538	ENSSSCT00000062256	6	121300883	121380538	-	Other	58.6358	3.06286	54.0369	61.6583	57.4597	58.9954	61.0287	No	No
12792230..12887626	ENSSSCT00000050894	3	12792230	12887626	-	Other	58.6356	5.19584	55.2475	64.9583	57.4152	62.954	52.6029	No	No
45276366..45277227	ENSSSCT00000003220	6	45276366	45277227	+	Other	58.6353	5.0317	62.4871	56.0799	56.1213	65.2793	53.2092	No	No
45277377..45277538	ENSSSCT00000003220	6	45277377	45277538	+	Other	58.6353	5.0317	62.4871	56.0799	56.1213	65.2793	53.2092	No	No
45277699..45278091	ENSSSCT00000003220	6	45277699	45278091	+	Other	58.6353	5.0317	62.4871	56.0799	56.1213	65.2793	53.2092	No	No
45278251..45278484	ENSSSCT00000003220	6	45278251	45278484	+	Other	58.6353	5.0317	62.4871	56.0799	56.1213	65.2793	53.2092	No	No
45278590..45278703	ENSSSCT00000003220	6	45278590	45278703	+	Other	58.6353	5.0317	62.4871	56.0799	56.1213	65.2793	53.2092	No	No
66994768..67098772	ENSSSCT00000000798	5	66994768	67098772	-	Other	58.6193	5.31921	68.0558	55.3587	56.0251	57.2488	56.4081	No	Yes
66994768..67070172	ENSSSCT00000063353	5	66994768	67070172	-	Other	58.6193	5.31921	68.0558	55.3587	56.0251	57.2488	56.4081	No	Yes
2523762..2562452	ENSSSCT00000044552	7	2523762	2562452	-	First	58.6133	4.71751	52.1719	57.407	57.0624	62.3879	64.0373	No	No
31360098..31363294	ENSSSCT00000065549	14	31360098	31363294	+	Other	58.578	6.86299	67.4585	50.4004	55.8125	55.554	63.6646	No	Yes
31360098..31360576	ENSSSCT00000040130	14	31360098	31360576	+	Other	58.578	6.86299	67.4585	50.4004	55.8125	55.554	63.6646	No	Yes
31360619..31363294	ENSSSCT00000040130	14	31360619	31363294	+	Other	58.578	6.86299	67.4585	50.4004	55.8125	55.554	63.6646	No	Yes
135561472..135634447	ENSSSCT00000015616	2	135561472	135634447	-	Other	58.5749	3.06015	62.7512	55.2623	60.5419	56.3956	57.9234	No	Yes
55137596..55152766	ENSSSCT00000018524	16	55137596	55152766	+	Other	58.5538	3.94463	55.1044	62.5271	54.4429	62.7161	57.9786	No	Yes
68188937..68213157	ENSSSCT00000030891	13	68188937	68213157	-	Other	58.5279	6.48397	66.7966	51.8792	57.8374	63.2921	52.8344	No	Yes
68200527..68213572	ENSSSCT00000064823	13	68200527	68213572	+	Other	58.5279	6.48397	66.7966	51.8792	57.8374	63.2921	52.8344	No	Yes
9949509..10008331	ENSSSCT00000060524	9	9949509	10008331	+	Other	58.5212	2.33487	62.3158	56.8087	56.4911	58.9149	58.0753	No	Yes
6314033..6314788	ENSSSCT00000014164	2	6314033	6314788	+	First	58.5119	4.64791	57.4254	59.9622	51.1813	60.3948	63.5958	No	No
6315001..6315675	ENSSSCT00000014164	2	6315001	6315675	+	Other	58.5119	4.64791	57.4254	59.9622	51.1813	60.3948	63.5958	No	No
78096392..78097862	ENSSSCT00000015300	2	78096392	78097862	+	Other	58.4947	3.93641	59.9054	63.6599	59.3045	56.442	53.1616	No	Yes
78097989..78099001	ENSSSCT00000015300	2	78097989	78099001	+	Other	58.4947	3.93641	59.9054	63.6599	59.3045	56.442	53.1616	No	Yes
78099110..78100329	ENSSSCT00000015300	2	78099110	78100329	+	Other	58.4947	3.93641	59.9054	63.6599	59.3045	56.442	53.1616	No	Yes
79184598..79263582	ENSSSCT00000022836	2	79184598	79263582	+	Other	58.4843	5.73909	53.3488	64.1107	58.8531	52.004	64.1047	No	Yes
116486249..116488873	ENSSSCT00000002772	7	116486249	116488873	-	Other	58.4766	7.05653	64.3438	60.3334	51.6075	65.5909	50.5074	No	No
114545406..114575276	ENSSSCT00000059472	14	114545406	114575276	-	Other	58.4643	6.01826	67.5197	61.4609	55.4014	52.5351	55.4046	No	Yes
239952556..239952892	ENSSSCT00000005915	1	239952556	239952892	-	Other	58.4342	2.98605	57.4526	61.1134	57.6477	54.3393	61.6181	No	Yes
7518569..7526067	ENSSSCT00000018773	12	7518569	7526067	+	Other	58.43	5.3632	65.7626	61.2595	58.0007	51.8703	55.2569	No	No
26580887..26728727	ENSSSCT00000014529	2	26580887	26728727	+	First	58.4275	3.14248	53.5765	61.2013	57.1289	60.7824	59.4483	No	Yes
26728874..26736176	ENSSSCT00000014529	2	26728874	26736176	+	Other	58.4275	3.14248	53.5765	61.2013	57.1289	60.7824	59.4483	No	Yes
21030171..21032026	ENSSSCT00000059838	11	21030171	21032026	+	Other	58.4274	6.51452	64.9762	57.826	52.1196	52.0252	65.1899	No	Yes
21032180..21033323	ENSSSCT00000059838	11	21032180	21033323	+	Other	58.4274	6.51452	64.9762	57.826	52.1196	52.0252	65.1899	No	Yes
134515096..134516614	ENSSSCT00000031122	2	134515096	134516614	-	Other	58.4089	1.45448	56.8764	60.06	57.5433	57.6963	59.8685	No	Yes
134516854..134520214	ENSSSCT00000031122	2	134516854	134520214	-	Other	58.4089	1.45448	56.8764	60.06	57.5433	57.6963	59.8685	No	Yes
93800659..93801419	ENSSSCT00000051356	4	93800659	93801419	+	Other	58.396	5.85066	61.6624	62.0592	51.6433	52.5102	64.1047	No	Yes
93801470..93801838	ENSSSCT00000051356	4	93801470	93801838	+	Other	58.396	5.85066	61.6624	62.0592	51.6433	52.5102	64.1047	No	Yes
93801970..93802733	ENSSSCT00000058798	4	93801970	93802733	+	Other	58.396	5.85066	61.6624	62.0592	51.6433	52.5102	64.1047	No	Yes
93802851..93804089	ENSSSCT00000051356	4	93802851	93804089	+	Other	58.396	5.85066	61.6624	62.0592	51.6433	52.5102	64.1047	No	Yes
93803474..93804089	ENSSSCT00000007110	4	93803474	93804089	+	First	58.396	5.85066	61.6624	62.0592	51.6433	52.5102	64.1047	No	Yes
5903731..5903752	ENSSSCT00000016138	9	5903731	5903752	-	First	58.3882	4.89905	51.2643	57.9454	64.4841	60.9695	57.2776	No	Yes
1064398..1065800	ENSSSCT00000046645	8	1064398	1065800	+	First	58.3671	4.06317	62.371	57.0314	52.9247	57.0382	62.4703	No	Yes
1065965..1067682	ENSSSCT00000046645	8	1065965	1067682	+	Other	58.3671	4.06317	62.371	57.0314	52.9247	57.0382	62.4703	No	Yes
108656728..108687860	ENSSSCT00000062560	1	108656728	108687860	+	Other	58.3542	4.85476	61.1122	61.9315	50.3352	57.1774	61.2148	No	Yes
69276288..69281263	ENSSSCT00000038708	5	69276288	69281263	+	Other	58.3541	7.48976	53.1553	56.2583	52.2084	59.3787	70.7697	No	No
109253923..109254743	ENSSSCT00000054165	14	109253923	109254743	-	Other	58.3527	3.83747	57.7236	56.0855	54.7763	58.456	64.7219	No	No
109254826..109258565	ENSSSCT00000054165	14	109254826	109258565	-	Other	58.3527	3.83747	57.7236	56.0855	54.7763	58.456	64.7219	No	No
99680937..99689659	ENSSSCT00000066216	7	99680937	99689659	+	Other	58.3512	4.34264	53.76	64.7732	59.1678	59.1421	54.9131	No	Yes
48195580..48270167	ENSSSCT00000019401	12	48195580	48270167	-	Other	58.3506	7.65135	61.1708	70.6135	53.2736	53.289	53.4063	No	Yes
6296582..6371992	ENSSSCT00000034091	X	6296582	6371992	+	First	58.3482	2.44461	56.2416	58.1384	55.9087	61.766	59.6864	No	Yes
352232..352347	ENSSSCT00000061953	4	352232	352347	+	Other	58.3229	7.17772	68.4526	58.2523	50.1325	53.2272	61.55	No	Yes
352462..352888	ENSSSCT00000061953	4	352462	352888	+	Other	58.3229	7.17772	68.4526	58.2523	50.1325	53.2272	61.55	No	Yes
353034..353128	ENSSSCT00000061953	4	353034	353128	+	Other	58.3229	7.17772	68.4526	58.2523	50.1325	53.2272	61.55	No	Yes
353281..353466	ENSSSCT00000061953	4	353281	353466	+	Other	58.3229	7.17772	68.4526	58.2523	50.1325	53.2272	61.55	No	Yes
10164158..10169064	ENSSSCT00000039797	10	10164158	10169064	+	Other	58.3084	8.21632	50.2888	60.8418	50.4934	59.9708	69.9472	Yes	No
10169227..10170414	ENSSSCT00000039797	10	10169227	10170414	+	Other	58.3084	8.21632	50.2888	60.8418	50.4934	59.9708	69.9472	No	No
18660943..18672688	ENSSSCT00000029094	6	18660943	18672688	+	First	58.3083	7.28745	50.2697	69.0097	58.5375	60.6736	53.0508	No	No
18660943..18661542	ENSSSCT00000031974	6	18660943	18661542	+	First	58.3083	7.28745	50.2697	69.0097	58.5375	60.6736	53.0508	No	No
18661608..18673441	ENSSSCT00000031974	6	18661608	18673441	+	Other	58.3083	7.28745	50.2697	69.0097	58.5375	60.6736	53.0508	No	No
18661608..18661765	ENSSSCT00000066331	6	18661608	18661765	+	Other	58.3083	7.28745	50.2697	69.0097	58.5375	60.6736	53.0508	No	No
106946198..106961379	ENSSSCT00000057451	14	106946198	106961379	-	Other	58.2958	8.09102	71.7141	56.3837	51.4358	59.1587	52.7869	No	Yes
106946198..106950497	ENSSSCT00000053467	14	106946198	106950497	-	Other	58.2958	8.09102	71.7141	56.3837	51.4358	59.1587	52.7869	No	Yes
106946198..106951208	ENSSSCT00000065245	14	106946198	106951208	-	Other	58.2958	8.09102	71.7141	56.3837	51.4358	59.1587	52.7869	No	Yes
106946198..106955286	ENSSSCT00000057776	14	106946198	106955286	-	Other	58.2958	8.09102	71.7141	56.3837	51.4358	59.1587	52.7869	No	Yes
57949621..57970223	ENSSSCT00000002098	7	57949621	57970223	+	First	58.2744	7.63576	71.0122	59.6974	52.564	54.6106	53.488	No	Yes
30460107..30504473	ENSSSCT00000050665	7	30460107	30504473	+	First	58.2633	4.60061	53.4648	63.3017	54.265	57.5735	62.7118	No	Yes
53161528..53161968	ENSSSCT00000050125	12	53161528	53161968	+	Other	58.2575	2.56778	57.4916	55.847	60.6559	56.0082	61.2849	No	Yes
28219663..28223649	ENSSSCT00000036280	13	28219663	28223649	+	Other	58.2485	3.90788	63.2714	53.2652	58.5989	55.7272	60.38	No	Yes
28223748..28228539	ENSSSCT00000036280	13	28223748	28228539	+	Other	58.2485	3.90788	63.2714	53.2652	58.5989	55.7272	60.38	No	Yes
85068481..85083509	ENSSSCT00000029451	5	85068481	85083509	+	Other	58.2463	4.07417	56.6673	61.9451	53.9551	55.4947	63.1692	No	No
85068481..85090122	ENSSSCT00000047551	5	85068481	85090122	+	Other	58.2463	4.07417	56.6673	61.9451	53.9551	55.4947	63.1692	No	No
85068481..85083506	ENSSSCT00000038082	5	85068481	85083506	+	Other	58.2463	4.07417	56.6673	61.9451	53.9551	55.4947	63.1692	No	No
57115621..57219635	ENSSSCT00000040686	15	57115621	57219635	+	First	58.2434	4.42004	56.0354	51.4885	61.22	61.894	60.5792	No	Yes
126565885..126566017	ENSSSCT00000039404	1	126565885	126566017	+	Other	58.2429	5.72783	56.6165	62.9775	55.3519	65.1268	51.1419	No	Yes
126565887..126566017	ENSSSCT00000005160	1	126565887	126566017	+	Other	58.2429	5.72783	56.6165	62.9775	55.3519	65.1268	51.1419	No	Yes
126566137..126569832	ENSSSCT00000005160	1	126566137	126569832	+	Other	58.2429	5.72783	56.6165	62.9775	55.3519	65.1268	51.1419	No	Yes
239953005..239954826	ENSSSCT00000005915	1	239953005	239954826	-	Other	58.2169	4.69303	57.9769	61.0527	55.7122	52.1001	64.2427	No	No
239954923..239955690	ENSSSCT00000005915	1	239954923	239955690	-	Other	58.2169	4.69303	57.9769	61.0527	55.7122	52.1001	64.2427	No	No
239955795..239956526	ENSSSCT00000005915	1	239955795	239956526	-	Other	58.2169	4.69303	57.9769	61.0527	55.7122	52.1001	64.2427	No	No
64267916..64309198	ENSSSCT00000037963	11	64267916	64309198	-	Other	58.1973	4.95939	58.6226	50.6138	56.8316	63.5769	61.3416	No	No
14889268..14927925	ENSSSCT00000031727	14	14889268	14927925	+	Other	58.1942	3.95298	64.2285	59.8236	54.0576	56.6599	56.2016	No	Yes
158426478..158445337	ENSSSCT00000057878	6	158426478	158445337	+	Other	58.1927	6.50187	69.2238	57.3383	56.2689	56.1786	51.9538	No	Yes
158432112..158445337	ENSSSCT00000026980	6	158432112	158445337	+	Other	58.1927	6.50187	69.2238	57.3383	56.2689	56.1786	51.9538	No	Yes
66728784..66897055	ENSSSCT00000012666	13	66728784	66897055	-	Other	58.1899	3.24058	56.5933	57.1861	54.1718	61.9463	61.0522	No	Yes
58007917..58053145	ENSSSCT00000048672	17	58007917	58053145	-	Other	58.1864	6.1589	62.7801	55.7225	54.4387	51.6061	66.3846	No	No
59624730..59631209	ENSSSCT00000060615	12	59624730	59631209	-	Other	58.1808	7.71229	60.8174	59.9433	51.1283	50.1639	68.8509	No	No
5409765..5412132	ENSSSCT00000018717	12	5409765	5412132	+	First	58.1662	3.7137	57.39	61.1214	52.0615	60.7836	59.4746	No	No
5412232..5412593	ENSSSCT00000018717	12	5412232	5412593	+	Other	58.1662	3.7137	57.39	61.1214	52.0615	60.7836	59.4746	No	No
165038226..165040708	ENSSSCT00000053345	6	165038226	165040708	-	Other	58.1587	7.61365	50.1896	59.8836	56.0042	54.4371	70.2788	No	No
165040817..165041211	ENSSSCT00000053345	6	165040817	165041211	-	Other	58.1587	7.61365	50.1896	59.8836	56.0042	54.4371	70.2788	No	No
165041251..165042018	ENSSSCT00000053345	6	165041251	165042018	-	Other	58.1587	7.61365	50.1896	59.8836	56.0042	54.4371	70.2788	No	No
165042062..165042410	ENSSSCT00000053345	6	165042062	165042410	-	Other	58.1587	7.61365	50.1896	59.8836	56.0042	54.4371	70.2788	No	No
165042510..165042836	ENSSSCT00000053345	6	165042510	165042836	-	Other	58.1587	7.61365	50.1896	59.8836	56.0042	54.4371	70.2788	No	No
89608242..89674724	ENSSSCT00000011368	14	89608242	89674724	-	First	58.1573	6.52059	63.0147	65.8052	51.4045	51.6864	58.8756	No	Yes
138614428..138657180	ENSSSCT00000027033	15	138614428	138657180	-	Other	58.1295	7.20968	68.9947	56.8859	50.1395	53.9117	60.7157	No	Yes
12378129..12416258	ENSSSCT00000064149	2	12378129	12416258	+	Other	58.1059	5.9458	67.3242	53.8117	56.2631	60.4288	52.702	No	Yes
12378129..12380920	ENSSSCT00000039208	2	12378129	12380920	+	Other	58.1059	5.9458	67.3242	53.8117	56.2631	60.4288	52.702	No	Yes
12381047..12382551	ENSSSCT00000039208	2	12381047	12382551	+	Other	58.1059	5.9458	67.3242	53.8117	56.2631	60.4288	52.702	No	Yes
266933721..266947328	ENSSSCT00000051074	1	266933721	266947328	+	First	58.0982	4.46714	62.3552	51.2553	56.1031	59.9416	60.836	No	Yes
266933721..266981814	ENSSSCT00000051247	1	266933721	266981814	+	First	58.0982	4.46714	62.3552	51.2553	56.1031	59.9416	60.836	No	Yes
64786708..64789807	ENSSSCT00000016645	9	64786708	64789807	-	First	58.0877	6.47398	52.3001	53.7591	54.2173	63.9351	66.2268	No	Yes
64789881..64792054	ENSSSCT00000016645	9	64789881	64792054	-	Other	58.0877	6.47398	52.3001	53.7591	54.2173	63.9351	66.2268	No	Yes
64792200..64794907	ENSSSCT00000016645	9	64792200	64794907	-	Other	58.0877	6.47398	52.3001	53.7591	54.2173	63.9351	66.2268	No	Yes
50609075..50609573	ENSSSCT00000003410	6	50609075	50609573	-	Other	58.0143	3.09044	57.7481	56.0687	56.9105	55.9552	63.3892	No	Yes
50609702..50612241	ENSSSCT00000003410	6	50609702	50612241	-	Other	58.0143	3.09044	57.7481	56.0687	56.9105	55.9552	63.3892	No	Yes
95900737..95900994	ENSSSCT00000007199	4	95900737	95900994	-	Other	57.9973	3.89284	59.6642	64.0654	55.5233	54.6402	56.0933	No	Yes
95901119..95901691	ENSSSCT00000007199	4	95901119	95901691	-	Other	57.9973	3.89284	59.6642	64.0654	55.5233	54.6402	56.0933	No	Yes
95901850..95902186	ENSSSCT00000007199	4	95901850	95902186	-	Other	57.9973	3.89284	59.6642	64.0654	55.5233	54.6402	56.0933	No	Yes
95902388..95905151	ENSSSCT00000007199	4	95902388	95905151	-	Other	57.9973	3.89284	59.6642	64.0654	55.5233	54.6402	56.0933	No	Yes
95902396..95902747	ENSSSCT00000007197	4	95902396	95902747	-	Other	57.9973	3.89284	59.6642	64.0654	55.5233	54.6402	56.0933	No	Yes
53621589..53658521	ENSSSCT00000039943	9	53621589	53658521	-	Other	57.9922	3.07577	58.6226	55.0861	61.1221	60.6341	54.4961	No	Yes
53621599..53663735	ENSSSCT00000050766	9	53621599	53663735	-	Other	57.9922	3.07577	58.6226	55.0861	61.1221	60.6341	54.4961	No	Yes
66853442..66868993	ENSSSCT00000038217	5	66853442	66868993	+	First	57.9917	5.72553	67.2417	54.283	59.801	55.1878	53.4448	No	No
76257727..76268369	ENSSSCT00000053132	2	76257727	76268369	-	Other	57.9506	3.8262	60.2052	54.2306	53.3627	61.3435	60.6107	No	Yes
66920593..67113013	ENSSSCT00000022446	6	66920593	67113013	-	Other	57.9503	6.01797	66.4981	53.9738	50.7296	58.8636	59.6864	No	No
67066635..67069497	ENSSSCT00000042706	6	67066635	67069497	-	Other	57.9503	6.01797	66.4981	53.9738	50.7296	58.8636	59.6864	No	No
158031510..158053608	ENSSSCT00000045611	6	158031510	158053608	+	Other	57.9492	3.99594	51.7772	60.9843	56.4183	61.5728	58.9936	No	Yes
158031510..158052600	ENSSSCT00000049007	6	158031510	158052600	+	Other	57.9492	3.99594	51.7772	60.9843	56.4183	61.5728	58.9936	No	Yes
158052681..158053608	ENSSSCT00000049007	6	158052681	158053608	+	Other	57.9492	3.99594	51.7772	60.9843	56.4183	61.5728	58.9936	No	Yes
98354706..98385656	ENSSSCT00000060216	6	98354706	98385656	-	Other	57.9409	6.07511	61.4005	51.3668	66.3972	57.0949	53.4448	No	Yes
25144369..25186564	ENSSSCT00000053808	17	25144369	25186564	-	Other	57.9257	7.36573	70.5283	58.295	53.4143	52.7179	54.6731	No	Yes
25144369..25188024	ENSSSCT00000007751	17	25144369	25188024	-	Other	57.9257	7.36573	70.5283	58.295	53.4143	52.7179	54.6731	No	Yes
74120612..74186170	ENSSSCT00000011248	14	74120612	74186170	+	First	57.9183	3.5867	55.4977	56.4937	54.1663	61.1538	62.2798	No	Yes
23967597..24014298	ENSSSCT00000057767	10	23967597	24014298	+	Other	57.874	6.04416	62.6685	60.1634	50.1283	63.5752	52.8344	No	No
11894615..12036915	ENSSSCT00000052909	8	11894615	12036915	-	Other	57.8706	5.46605	67.2867	53.1773	55.6153	56.0498	57.2236	No	No
63769036..63769192	ENSSSCT00000040579	5	63769036	63769192	-	Other	57.8701	5.85367	64.9762	60.708	51.0805	59.997	52.5891	No	No
63769382..63771861	ENSSSCT00000040579	5	63769382	63771861	-	Other	57.8701	5.85367	64.9762	60.708	51.0805	59.997	52.5891	No	No
80552346..80559962	ENSSSCT00000039861	2	80552346	80559962	-	Other	57.8547	5.23334	52.8625	60.9668	51.7482	60.1503	63.5455	No	Yes
80552673..80559962	ENSSSCT00000049175	2	80552673	80559962	-	Other	57.8547	5.23334	52.8625	60.9668	51.7482	60.1503	63.5455	No	Yes
53528684..53537372	ENSSSCT00000050766	9	53528684	53537372	-	Other	57.8455	3.60979	55.8593	56.9182	60.5304	53.4832	62.4367	No	No
139115390..139139432	ENSSSCT00000064750	14	139115390	139139432	+	First	57.8395	5.90974	65.6028	58.138	53.6184	50.7158	61.1223	Yes	No
139120028..139139432	ENSSSCT00000062751	14	139120028	139139432	+	First	57.8395	5.90974	65.6028	58.138	53.6184	50.7158	61.1223	Yes	No
44488677..44678911	ENSSSCT00000057513	18	44488677	44678911	+	First	57.7875	4.19151	60.4218	56.9055	51.4513	57.6395	62.5192	No	Yes
265078571..265125630	ENSSSCT00000028349	1	265078571	265125630	+	First	57.7709	4.73701	58.6226	58.0476	50.7943	64.0996	57.2903	No	No
265091895..265125630	ENSSSCT00000006142	1	265091895	265125630	+	First	57.7709	4.73701	58.6226	58.0476	50.7943	64.0996	57.2903	No	No
265115031..265125630	ENSSSCT00000058361	1	265115031	265125630	+	First	57.7709	4.73701	58.6226	58.0476	50.7943	64.0996	57.2903	No	No
18445474..18446691	ENSSSCT00000018878	12	18445474	18446691	+	Other	57.7634	6.23411	51.0431	51.9584	65.9487	59.6342	60.2325	No	Yes
18446781..18447245	ENSSSCT00000018878	12	18446781	18447245	+	Other	57.7634	6.23411	51.0431	51.9584	65.9487	59.6342	60.2325	No	Yes
18447349..18447580	ENSSSCT00000018878	12	18447349	18447580	+	Other	57.7634	6.23411	51.0431	51.9584	65.9487	59.6342	60.2325	No	Yes
81129105..81137263	ENSSSCT00000041096	14	81129105	81137263	-	Other	57.7538	7.18571	56.8327	51.09	56.4456	54.4535	69.9472	No	No
10311675..10357192	ENSSSCT00000014308	2	10311675	10357192	-	First	57.7474	5.6316	50.8225	65.6678	55.0809	60.5408	56.6252	No	No
72809379..72861832	ENSSSCT00000045080	14	72809379	72861832	+	Other	57.732	5.77335	62.385	50.3664	61.9448	61.3724	52.5916	No	No
80649365..80712182	ENSSSCT00000028438	6	80649365	80712182	+	First	57.7318	8.78462	56.9283	50.1457	50.5308	59.3185	71.7358	No	Yes
80650845..80712182	ENSSSCT00000003918	6	80650845	80712182	+	First	57.7318	8.78462	56.9283	50.1457	50.5308	59.3185	71.7358	No	Yes
43466848..43468492	ENSSSCT00000010912	14	43466848	43468492	+	Other	57.7296	4.37175	61.9275	53.3254	61.1931	59.4272	52.7746	No	Yes
43468650..43473767	ENSSSCT00000010912	14	43468650	43473767	+	Other	57.7296	4.37175	61.9275	53.3254	61.1931	59.4272	52.7746	No	Yes
4326726..4346625	ENSSSCT00000060482	13	4326726	4346625	-	Other	57.7252	5.08039	64.0865	57.1853	52.0448	61.5409	53.7683	No	Yes
4346768..4407149	ENSSSCT00000060482	13	4346768	4407149	-	Other	57.7252	5.08039	64.0865	57.1853	52.0448	61.5409	53.7683	No	Yes
55785768..55785982	ENSSSCT00000045656	18	55785768	55785982	+	First	57.7154	4.25479	61.5582	62.5762	57.0897	52.9687	54.3844	No	No
55786141..55786522	ENSSSCT00000045656	18	55786141	55786522	+	Other	57.7154	4.25479	61.5582	62.5762	57.0897	52.9687	54.3844	No	No
97294565..97299048	ENSSSCT00000022557	6	97294565	97299048	-	Other	57.6861	3.15002	54.8347	55.5407	62.7343	56.8027	58.5182	No	No
43058636..43070234	ENSSSCT00000054807	14	43058636	43070234	+	Other	57.6678	4.43348	53.8817	53.0797	59.5805	57.8405	63.9566	No	No
7951312..8072650	ENSSSCT00000014256	2	7951312	8072650	+	Other	57.655	3.76581	60.0078	50.9688	59.4829	58.9534	58.8619	No	Yes
115288821..115293091	ENSSSCT00000038127	7	115288821	115293091	+	Other	57.642	3.86006	60.6985	58.1982	51.6651	56.4335	61.2148	No	No
2188490..2266116	ENSSSCT00000062181	3	2188490	2266116	-	Other	57.6163	8.29834	69.4554	63.1959	50.5161	52.9604	51.9538	No	Yes
6545504..6545845	ENSSSCT00000053648	5	6545504	6545845	-	First	57.6082	3.56846	53.7877	55.343	60.511	56.2233	62.1759	No	Yes
6545888..6546142	ENSSSCT00000053648	5	6545888	6546142	-	Other	57.6082	3.56846	53.7877	55.343	60.511	56.2233	62.1759	No	Yes
6546596..6546733	ENSSSCT00000050541	5	6546596	6546733	-	Other	57.6082	3.56846	53.7877	55.343	60.511	56.2233	62.1759	No	Yes
47407319..47435848	ENSSSCT00000023401	9	47407319	47435848	+	Other	57.606	8.11594	70.2363	61.1562	50.7502	52.2848	53.6024	No	Yes
47617785..47636127	ENSSSCT00000057617	16	47617785	47636127	+	Other	57.5845	4.28906	53.3488	58.699	55.8754	55.538	64.4614	No	Yes
77291828..77304596	ENSSSCT00000022580	2	77291828	77304596	+	Other	57.568	7.84695	70.8189	56.336	52.5554	57.1894	50.9404	No	Yes
77300386..77304596	ENSSSCT00000066000	2	77300386	77304596	+	First	57.568	7.84695	70.8189	56.336	52.5554	57.1894	50.9404	No	Yes
2919612..2966793	ENSSSCT00000052918	4	2919612	2966793	+	First	57.5677	7.50779	52.0684	67.0862	53.4387	51.0056	64.2396	No	Yes
2920229..2966793	ENSSSCT00000062448	4	2920229	2966793	+	First	57.5677	7.50779	52.0684	67.0862	53.4387	51.0056	64.2396	No	Yes
2961108..2966783	ENSSSCT00000064189	4	2961108	2966783	+	First	57.5677	7.50779	52.0684	67.0862	53.4387	51.0056	64.2396	No	Yes
2961126..2966793	ENSSSCT00000006516	4	2961126	2966793	+	First	57.5677	7.50779	52.0684	67.0862	53.4387	51.0056	64.2396	No	Yes
163627053..163802980	ENSSSCT00000039681	6	163627053	163802980	+	First	57.5662	4.79049	54.2407	63.8166	52.3716	61.1616	56.2404	No	Yes
30591832..30645737	ENSSSCT00000010736	14	30591832	30645737	-	Other	57.5567	7.30409	50.6315	65.8122	64.9241	51.5977	54.8181	No	Yes
66252963..66255115	ENSSSCT00000009784	8	66252963	66255115	-	Other	57.5474	7.12423	65.8816	54.7673	50.1955	64.3693	52.5232	No	Yes
66255251..66255290	ENSSSCT00000026797	8	66255251	66255290	-	Other	57.5474	7.12423	65.8816	54.7673	50.1955	64.3693	52.5232	No	Yes
66255335..66256230	ENSSSCT00000009784	8	66255335	66256230	-	Other	57.5474	7.12423	65.8816	54.7673	50.1955	64.3693	52.5232	No	Yes
66256318..66258262	ENSSSCT00000009784	8	66256318	66258262	-	Other	57.5474	7.12423	65.8816	54.7673	50.1955	64.3693	52.5232	No	Yes
108886182..108941552	ENSSSCT00000027226	14	108886182	108941552	+	First	57.5176	4.66655	60.1848	50.7584	58.2668	55.4369	62.9412	No	Yes
108887471..108941552	ENSSSCT00000039773	14	108887471	108941552	+	First	57.5176	4.66655	60.1848	50.7584	58.2668	55.4369	62.9412	No	Yes
108908390..108941552	ENSSSCT00000011511	14	108908390	108941552	+	First	57.5176	4.66655	60.1848	50.7584	58.2668	55.4369	62.9412	No	Yes
82539057..82550188	ENSSSCT00000051845	6	82539057	82550188	-	Other	57.5147	8.22378	71.7908	51.1318	56.3942	53.184	55.0729	No	No
136005281..136082556	ENSSSCT00000043362	9	136005281	136082556	+	Other	57.5021	3.22443	54.8957	58.7495	62.3096	54.332	57.2236	No	No
64433560..64459623	ENSSSCT00000023950	5	64433560	64459623	-	Other	57.5019	3.14875	57.6309	53.1265	61.2709	59.4983	55.983	No	No
144336779..144344154	ENSSSCT00000005354	1	144336779	144344154	-	Other	57.4907	5.00927	59.69	50.0926	54.6229	61.3747	61.6731	No	Yes
272217262..272301884	ENSSSCT00000006298	1	272217262	272301884	+	First	57.44	4.98142	61.3644	50.4205	57.8133	54.8803	62.7213	No	No
46472486..46576743	ENSSSCT00000059963	2	46472486	46576743	-	Other	57.4342	3.0725	57.2418	56.5704	59.8351	60.6549	52.869	No	Yes
14604744..14724367	ENSSSCT00000022326	2	14604744	14724367	-	Other	57.4281	4.32263	54.1684	61.5609	56.612	52.5847	62.2146	No	Yes
14604744..14726372	ENSSSCT00000039654	2	14604744	14726372	-	Other	57.4281	4.32263	54.1684	61.5609	56.612	52.5847	62.2146	No	Yes
96027776..96028158	ENSSSCT00000007211	4	96027776	96028158	+	First	57.4254	4.61006	60.3017	54.6152	50.8121	59.3443	62.0539	No	No
96028258..96028704	ENSSSCT00000007211	4	96028258	96028704	+	Other	57.4254	4.61006	60.3017	54.6152	50.8121	59.3443	62.0539	No	No
96028851..96029074	ENSSSCT00000007211	4	96028851	96029074	+	Other	57.4254	4.61006	60.3017	54.6152	50.8121	59.3443	62.0539	No	No
12057474..12075258	ENSSSCT00000045440	5	12057474	12075258	+	Other	57.4155	5.26001	57.4037	56.0234	51.2229	56.6568	65.7707	No	Yes
71131812..71325095	ENSSSCT00000057719	13	71131812	71325095	+	Other	57.4144	6.22046	51.4338	55.3507	53.358	59.9237	67.006	No	Yes
71131812..71229510	ENSSSCT00000056049	13	71131812	71229510	+	Other	57.4144	6.22046	51.4338	55.3507	53.358	59.9237	67.006	No	Yes
132422767..132475679	ENSSSCT00000043109	9	132422767	132475679	-	Other	57.3873	1.37474	56.5758	58.8306	55.8826	56.7814	58.866	No	Yes
47640136..47781403	ENSSSCT00000049193	9	47640136	47781403	+	First	57.3779	4.65776	57.0398	55.1009	52.5896	57.1336	65.0259	No	Yes
400956..401479	ENSSSCT00000037789	6	400956	401479	-	Other	57.3537	7.21168	65.4712	55.1612	51.4331	64.5027	50.2002	No	No
401610..404202	ENSSSCT00000037789	6	401610	404202	-	Other	57.3537	7.21168	65.4712	55.1612	51.4331	64.5027	50.2002	No	No
401610..404169	ENSSSCT00000052381	6	401610	404169	-	Other	57.3537	7.21168	65.4712	55.1612	51.4331	64.5027	50.2002	No	No
132043532..132070803	ENSSSCT00000011709	14	132043532	132070803	+	First	57.3469	3.22505	57.2418	62.0295	55.0056	58.6458	53.8118	No	No
30717073..30736434	ENSSSCT00000010744	14	30717073	30736434	-	Other	57.3414	3.91945	62.2141	51.632	55.8291	58.6913	58.3404	No	Yes
30736578..30736799	ENSSSCT00000010744	14	30736578	30736799	-	Other	57.3414	3.91945	62.2141	51.632	55.8291	58.6913	58.3404	No	Yes
10003271..10005628	ENSSSCT00000040527	9	10003271	10005628	+	Other	57.3313	4.03468	54.6065	52.2313	59.6598	62.4409	57.7181	No	Yes
86154517..86157336	ENSSSCT00000003985	6	86154517	86157336	+	Other	57.3249	4.04257	54.8957	58.0769	55.8129	53.8434	63.9954	No	Yes
86157608..86158154	ENSSSCT00000003985	6	86157608	86158154	+	Other	57.3249	4.04257	54.8957	58.0769	55.8129	53.8434	63.9954	No	Yes
86158236..86158350	ENSSSCT00000003985	6	86158236	86158350	+	Other	57.3249	4.04257	54.8957	58.0769	55.8129	53.8434	63.9954	No	Yes
30816769..30831845	ENSSSCT00000044534	17	30816769	30831845	-	Other	57.3086	6.47012	63.7915	64.9427	53.2133	52.0188	52.5768	No	Yes
34092175..34092665	ENSSSCT00000045048	13	34092175	34092665	-	Other	57.3017	4.67036	64.1402	59.0639	52.2827	57.21	53.8118	No	Yes
34092506..34092665	ENSSSCT00000026653	13	34092506	34092665	-	Other	57.3017	4.67036	64.1402	59.0639	52.2827	57.21	53.8118	No	Yes
34092797..34093023	ENSSSCT00000026653	13	34092797	34093023	-	Other	57.3017	4.67036	64.1402	59.0639	52.2827	57.21	53.8118	No	Yes
34093140..34093366	ENSSSCT00000026653	13	34093140	34093366	-	Other	57.3017	4.67036	64.1402	59.0639	52.2827	57.21	53.8118	No	Yes
34093399..34093507	ENSSSCT00000026653	13	34093399	34093507	-	Other	57.3017	4.67036	64.1402	59.0639	52.2827	57.21	53.8118	No	Yes
34093531..34093714	ENSSSCT00000026653	13	34093531	34093714	-	Other	57.3017	4.67036	64.1402	59.0639	52.2827	57.21	53.8118	No	Yes
34093856..34099772	ENSSSCT00000026653	13	34093856	34099772	-	Other	57.3017	4.67036	64.1402	59.0639	52.2827	57.21	53.8118	No	Yes
34093856..34097184	ENSSSCT00000057038	13	34093856	34097184	-	Other	57.3017	4.67036	64.1402	59.0639	52.2827	57.21	53.8118	No	Yes
51285710..51298743	ENSSSCT00000018498	16	51285710	51298743	-	First	57.2923	3.08858	59.2596	60.859	55.0775	57.994	53.2714	No	No
12197815..12198045	ENSSSCT00000014364	2	12197815	12198045	+	First	57.2869	6.79935	58.6226	54.9358	53.4685	51.0048	68.403	No	No
14701482..14717642	ENSSSCT00000018809	12	14701482	14717642	+	Other	57.2722	5.68859	65.3014	53.3901	61.3136	53.3211	53.0347	No	Yes
14701482..14722267	ENSSSCT00000035158	12	14701482	14722267	+	Other	57.2722	5.68859	65.3014	53.3901	61.3136	53.3211	53.0347	No	Yes
14708065..14717642	ENSSSCT00000034511	12	14708065	14717642	+	Other	57.2722	5.68859	65.3014	53.3901	61.3136	53.3211	53.0347	No	Yes
14708065..14722267	ENSSSCT00000035177	12	14708065	14722267	+	Other	57.2722	5.68859	65.3014	53.3901	61.3136	53.3211	53.0347	No	Yes
14717665..14722267	ENSSSCT00000034511	12	14717665	14722267	+	Other	57.2722	5.68859	65.3014	53.3901	61.3136	53.3211	53.0347	No	Yes
39089816..39121630	ENSSSCT00000018143	18	39089816	39121630	-	Other	57.2691	3.3137	59.9634	59.6792	56.239	58.5103	51.9538	No	Yes
100190921..100194320	ENSSSCT00000026096	7	100190921	100194320	+	Other	57.2627	4.30542	57.5138	57.3988	50.1488	61.2713	59.9808	No	Yes
129204969..129207121	ENSSSCT00000005228	1	129204969	129207121	+	Other	57.2614	6.85412	53.7019	59.5069	50.9606	53.9444	68.1931	No	Yes
129207291..129207382	ENSSSCT00000005228	1	129207291	129207382	+	Other	57.2614	6.85412	53.7019	59.5069	50.9606	53.9444	68.1931	No	Yes
129207496..129207701	ENSSSCT00000005228	1	129207496	129207701	+	Other	57.2614	6.85412	53.7019	59.5069	50.9606	53.9444	68.1931	No	Yes
129207739..129207910	ENSSSCT00000005228	1	129207739	129207910	+	Other	57.2614	6.85412	53.7019	59.5069	50.9606	53.9444	68.1931	No	Yes
129208046..129209665	ENSSSCT00000005228	1	129208046	129209665	+	Other	57.2614	6.85412	53.7019	59.5069	50.9606	53.9444	68.1931	No	Yes
115854310..115906513	ENSSSCT00000051369	14	115854310	115906513	+	Other	57.2423	5.57382	53.4648	64.3203	52.5212	62.2308	53.6746	No	Yes
92965174..93127776	ENSSSCT00000047236	6	92965174	93127776	-	Other	57.2318	1.07841	58.152	57.6427	55.6123	56.6787	58.073	No	No
92976706..93128199	ENSSSCT00000044707	6	92976706	93128199	-	Other	57.2318	1.07841	58.152	57.6427	55.6123	56.6787	58.073	No	No
92976706..93127776	ENSSSCT00000004036	6	92976706	93127776	-	Other	57.2318	1.07841	58.152	57.6427	55.6123	56.6787	58.073	No	No
64536251..64553676	ENSSSCT00000036466	5	64536251	64553676	+	Other	57.222	6.26499	52.0684	58.7848	59.4496	50.09	65.7174	No	No
9459996..9619394	ENSSSCT00000045836	1	9459996	9619394	-	Other	57.2188	6.74389	63.6935	53.7869	65.331	51.3287	51.9538	No	No
67503297..67518371	ENSSSCT00000000812	5	67503297	67518371	+	Other	57.217	6.8363	68.7296	54.0081	50.6973	56.3739	56.2763	No	Yes
81077056..81125882	ENSSSCT00000015346	2	81077056	81125882	-	Other	57.2042	3.38163	54.2834	56.1923	56.8787	55.6583	63.0086	No	Yes
54778039..54780748	ENSSSCT00000039562	12	54778039	54780748	-	Other	57.2032	5.97317	67.2867	52.4059	56.7485	56.5402	53.0347	No	Yes
54780864..54783831	ENSSSCT00000039562	12	54780864	54783831	-	Other	57.2032	5.97317	67.2867	52.4059	56.7485	56.5402	53.0347	No	Yes
1666724..1670555	ENSSSCT00000049447	8	1666724	1670555	+	Other	57.1966	4.96179	56.5183	58.7542	56.2651	50.3409	64.1047	No	Yes
143629876..143714159	ENSSSCT00000015730	2	143629876	143714159	+	First	57.1914	4.06576	59.6496	55.4249	53.1703	63.0541	54.6579	No	Yes
62145256..62145414	ENSSSCT00000015117	2	62145256	62145414	+	Other	57.1741	5.81042	56.7085	51.7873	52.0868	59.4743	65.8134	No	No
62145493..62145602	ENSSSCT00000015117	2	62145493	62145602	+	Other	57.1741	5.81042	56.7085	51.7873	52.0868	59.4743	65.8134	No	No
62145664..62146033	ENSSSCT00000015117	2	62145664	62146033	+	Other	57.1741	5.81042	56.7085	51.7873	52.0868	59.4743	65.8134	No	No
62146104..62147453	ENSSSCT00000015117	2	62146104	62147453	+	Other	57.1741	5.81042	56.7085	51.7873	52.0868	59.4743	65.8134	No	No
62147580..62147666	ENSSSCT00000015117	2	62147580	62147666	+	Other	57.1741	5.81042	56.7085	51.7873	52.0868	59.4743	65.8134	No	No
62147765..62148219	ENSSSCT00000015117	2	62147765	62148219	+	Other	57.1741	5.81042	56.7085	51.7873	52.0868	59.4743	65.8134	No	No
9209425..9239943	ENSSSCT00000030717	9	9209425	9239943	-	Other	57.1617	3.87379	60.1879	60.4547	50.8742	56.6512	57.6406	No	Yes
151409838..151430996	ENSSSCT00000048777	2	151409838	151430996	-	Other	57.138	3.31137	55.3996	58.5763	53.7988	62.1979	55.7177	Yes	Yes
147923231..148010056	ENSSSCT00000005331	6	147923231	148010056	-	Other	57.1277	5.88933	62.7801	51.9595	52.9176	53.727	64.2542	No	Yes
271245411..271256607	ENSSSCT00000023759	1	271245411	271256607	-	First	57.0778	5.02715	57.4037	59.2759	50.6626	63.8929	54.1536	No	No
46711041..46798672	ENSSSCT00000061110	12	46711041	46798672	+	First	57.0755	3.77483	57.8239	54.1394	56.6576	63.0818	53.6746	No	Yes
46751417..46798672	ENSSSCT00000065827	12	46751417	46798672	+	First	57.0755	3.77483	57.8239	54.1394	56.6576	63.0818	53.6746	No	Yes
46757191..46798672	ENSSSCT00000049367	12	46757191	46798672	+	First	57.0755	3.77483	57.8239	54.1394	56.6576	63.0818	53.6746	No	Yes
270114018..270131216	ENSSSCT00000006256	1	270114018	270131216	-	Other	57.0582	6.91144	50.706	60.7174	52.3633	54.1191	67.3854	No	No
55914454..55914554	ENSSSCT00000023496	6	55914454	55914554	+	First	57.0562	5.55988	59.8599	50.5811	51.5633	60.7161	62.5603	No	No
55914733..55914939	ENSSSCT00000042008	6	55914733	55914939	+	First	57.0562	5.55988	59.8599	50.5811	51.5633	60.7161	62.5603	No	No
55914975..55915147	ENSSSCT00000023496	6	55914975	55915147	+	Other	57.0562	5.55988	59.8599	50.5811	51.5633	60.7161	62.5603	No	No
46180624..46228360	ENSSSCT00000010927	14	46180624	46228360	+	Other	57.0467	3.51855	57.7481	55.1879	55.113	62.8967	54.2877	No	Yes
63228332..63262525	ENSSSCT00000018549	16	63228332	63262525	+	Other	57.0386	5.28202	57.2046	64.4768	50.2285	58.8268	54.4561	No	Yes
81102878..81107415	ENSSSCT00000046290	14	81102878	81107415	-	Other	57.0308	4.75451	52.5455	58.3422	51.5489	60.6273	62.0901	No	No
81107513..81108394	ENSSSCT00000046290	14	81107513	81108394	-	Other	57.0308	4.75451	52.5455	58.3422	51.5489	60.6273	62.0901	No	No
81108600..81109228	ENSSSCT00000046290	14	81108600	81109228	-	Other	57.0308	4.75451	52.5455	58.3422	51.5489	60.6273	62.0901	No	No
3840291..3863506	ENSSSCT00000000011	5	3840291	3863506	-	First	57.0254	2.56543	56.6673	53.4343	56.2467	60.2606	58.5182	No	No
170143503..170163011	ENSSSCT00000065474	6	170143503	170163011	+	Other	57.0052	8.55675	55.5953	52.153	50.3575	55.0989	71.8212	No	Yes
170161473..170163011	ENSSSCT00000004393	6	170161473	170163011	+	Other	57.0052	8.55675	55.5953	52.153	50.3575	55.0989	71.8212	No	Yes
170163173..170172980	ENSSSCT00000065474	6	170163173	170172980	+	Other	57.0052	8.55675	55.5953	52.153	50.3575	55.0989	71.8212	No	Yes
121461792..121470762	ENSSSCT00000046472	15	121461792	121470762	+	Other	56.997	5.66679	50.3159	53.3209	57.434	58.7245	65.1899	No	No
46909668..47051001	ENSSSCT00000022331	12	46909668	47051001	+	First	56.9769	3.67967	62.9103	57.6206	54.5552	53.4777	56.3208	No	Yes
45400832..45414221	ENSSSCT00000016452	9	45400832	45414221	+	Other	56.961	3.28895	57.39	55.7856	60.0346	59.6413	51.9538	No	Yes
52055427..52067390	ENSSSCT00000057026	7	52055427	52067390	+	Other	56.9489	5.62989	64.4664	61.15	51.6367	52.3528	55.1388	No	Yes
52055427..52083019	ENSSSCT00000002020	7	52055427	52083019	+	First	56.9489	5.62989	64.4664	61.15	51.6367	52.3528	55.1388	No	Yes
127866890..127890123	ENSSSCT00000006356	6	127866890	127890123	+	First	56.9124	4.38606	56.3386	54.9213	59.2641	51.2266	62.8114	No	Yes
127881363..127908696	ENSSSCT00000051350	6	127881363	127908696	-	First	56.9124	4.38606	56.3386	54.9213	59.2641	51.2266	62.8114	No	Yes
17617520..17705132	ENSSSCT00000056899	12	17617520	17705132	+	Other	56.9005	3.37072	57.2984	62.2069	53.3313	54.8052	56.8607	No	Yes
17639535..17704544	ENSSSCT00000050782	12	17639535	17704544	-	Other	56.9005	3.37072	57.2984	62.2069	53.3313	54.8052	56.8607	No	Yes
47689455..47716546	ENSSSCT00000010972	14	47689455	47716546	+	Other	56.8946	4.73153	50.1479	60.7257	54.3016	61.5799	57.7181	No	Yes
75469048..75475582	ENSSSCT00000009864	8	75469048	75475582	-	Other	56.8803	2.59081	60.0843	53.9649	55.0735	56.2855	58.9936	No	Yes
75470870..75475582	ENSSSCT00000040785	8	75470870	75475582	-	Other	56.8803	2.59081	60.0843	53.9649	55.0735	56.2855	58.9936	No	Yes
42046870..42048822	ENSSSCT00000019293	12	42046870	42048822	-	First	56.8794	4.81882	63.8265	55.7279	53.3903	59.4987	51.9538	No	Yes
42048901..42049318	ENSSSCT00000019293	12	42048901	42049318	-	Other	56.8794	4.81882	63.8265	55.7279	53.3903	59.4987	51.9538	No	Yes
42049477..42050497	ENSSSCT00000019293	12	42049477	42050497	-	Other	56.8794	4.81882	63.8265	55.7279	53.3903	59.4987	51.9538	No	Yes
6519535..6527028	ENSSSCT00000054013	5	6519535	6527028	+	Other	56.8728	4.06664	61.1982	55.66	59.0513	57.9168	50.5376	No	Yes
6527078..6533715	ENSSSCT00000054013	5	6527078	6533715	+	Other	56.8728	4.06664	61.1982	55.66	59.0513	57.9168	50.5376	No	Yes
9841299..9846096	ENSSSCT00000024358	3	9841299	9846096	-	Other	56.8254	7.94621	70.5139	50.2622	55.3896	55.3723	52.5891	No	No
2040088..2041289	ENSSSCT00000018664	12	2040088	2041289	+	Other	56.8049	3.60075	53.0523	54.4232	61.8263	59.1325	55.5904	No	No
94754034..94754160	ENSSSCT00000038810	4	94754034	94754160	-	Other	56.7905	4.04871	59.925	56.0028	50.4102	57.0351	60.5792	No	No
94754260..94756941	ENSSSCT00000038810	4	94754260	94756941	-	Other	56.7905	4.04871	59.925	56.0028	50.4102	57.0351	60.5792	No	No
18038059..18071967	ENSSSCT00000052641	2	18038059	18071967	+	First	56.7205	4.25648	52.5943	51.6303	60.6916	59.404	59.2825	No	No
89256364..89318742	ENSSSCT00000044031	14	89256364	89318742	-	Other	56.6775	4.88683	61.5858	50.3513	53.0669	60.8847	57.4986	No	Yes
89256364..89282686	ENSSSCT00000045570	14	89256364	89282686	-	Other	56.6775	4.88683	61.5858	50.3513	53.0669	60.8847	57.4986	No	Yes
62031161..62032297	ENSSSCT00000051674	17	62031161	62032297	+	Other	56.6702	5.61005	51.0431	63.4673	59.7426	50.7027	58.3952	No	No
54977646..54984694	ENSSSCT00000003559	6	54977646	54984694	-	Other	56.6592	5.11821	57.4916	64.5879	50.8305	53.9777	56.4081	No	Yes
122663838..122703174	ENSSSCT00000041981	13	122663838	122703174	+	First	56.6446	5.39504	65.3769	57.2942	50.8951	55.0483	54.6084	No	Yes
27558311..27628618	ENSSSCT00000007772	17	27558311	27628618	+	Other	56.6055	3.43679	58.6226	55.5293	51.0988	58.0902	59.6864	No	No
2029781..2091525	ENSSSCT00000048156	7	2029781	2091525	-	Other	56.5641	3.14186	54.4479	56.2991	53.3399	61.4681	57.2653	No	Yes
2029781..2059810	ENSSSCT00000001096	7	2029781	2059810	-	Other	56.5641	3.14186	54.4479	56.2991	53.3399	61.4681	57.2653	No	Yes
43478136..43482574	ENSSSCT00000010912	14	43478136	43482574	+	Other	56.5624	7.242	51.525	67.2334	60.9121	52.5159	50.6255	No	Yes
43482773..43484479	ENSSSCT00000010912	14	43482773	43484479	+	Other	56.5624	7.242	51.525	67.2334	60.9121	52.5159	50.6255	No	Yes
18282027..18293145	ENSSSCT00000018874	12	18282027	18293145	+	First	56.5262	4.16148	59.8599	56.4864	50.086	55.6774	60.5212	No	No
11651765..11712864	ENSSSCT00000052909	8	11651765	11712864	-	Other	56.4667	5.3558	54.625	50.9649	52.7149	60.3641	63.6646	No	No
53219569..53223656	ENSSSCT00000026800	16	53219569	53223656	-	Other	56.4623	4.14373	62.2872	58.6142	52.3697	56.2275	52.813	No	Yes
53223775..53224211	ENSSSCT00000026800	16	53223775	53224211	-	Other	56.4623	4.14373	62.2872	58.6142	52.3697	56.2275	52.813	No	Yes
53224308..53228556	ENSSSCT00000026800	16	53224308	53228556	-	Other	56.4623	4.14373	62.2872	58.6142	52.3697	56.2275	52.813	No	Yes
58950391..58963299	ENSSSCT00000002134	7	58950391	58963299	-	Other	56.4062	4.98537	63.1619	50.8977	53.1058	55.1489	59.7168	No	Yes
30233251..30267039	ENSSSCT00000001696	7	30233251	30267039	-	Other	56.3997	6.04797	63.4147	50.0894	50.2613	57.5608	60.6721	No	Yes
3199435..3201331	ENSSSCT00000058155	12	3199435	3201331	+	Other	56.3937	4.42299	62.8628	50.3806	56.1763	56.5657	55.983	No	Yes
3201535..3202282	ENSSSCT00000058155	12	3201535	3202282	+	Other	56.3937	4.42299	62.8628	50.3806	56.1763	56.5657	55.983	No	Yes
32210051..32212314	ENSSSCT00000058760	14	32210051	32212314	-	Other	56.3834	5.64927	54.685	50.8669	61.1698	51.7461	63.4493	No	Yes
32212404..32213669	ENSSSCT00000058760	14	32212404	32213669	-	Other	56.3834	5.64927	54.685	50.8669	61.1698	51.7461	63.4493	No	Yes
80815987..80836283	ENSSSCT00000009887	8	80815987	80836283	-	Other	56.3549	3.23389	59.7501	58.0582	57.9798	54.0326	51.9538	No	Yes
40070603..40079318	ENSSSCT00000008014	17	40070603	40079318	-	Other	56.3419	5.34326	50.1065	63.3896	58.1631	58.0964	51.9538	No	Yes
3550890..3693145	ENSSSCT00000060253	2	3550890	3693145	+	Other	56.3328	4.47742	51.2643	54.7124	58.3978	54.3482	62.9412	No	No
257210542..257309260	ENSSSCT00000044339	1	257210542	257309260	-	Other	56.312	7.40261	56.0354	57.1993	50.0355	50.1205	68.1696	No	Yes
35291061..35307529	ENSSSCT00000052690	13	35291061	35307529	+	First	56.3032	5.85048	52.9702	53.9852	66.7015	54.6498	53.2092	No	Yes
35291245..35307529	ENSSSCT00000050050	13	35291245	35307529	+	First	56.3032	5.85048	52.9702	53.9852	66.7015	54.6498	53.2092	No	Yes
35294694..35307529	ENSSSCT00000038457	13	35294694	35307529	+	Other	56.3032	5.85048	52.9702	53.9852	66.7015	54.6498	53.2092	No	Yes
35300508..35307529	ENSSSCT00000026074	13	35300508	35307529	+	First	56.3032	5.85048	52.9702	53.9852	66.7015	54.6498	53.2092	No	Yes
35307663..35308767	ENSSSCT00000052690	13	35307663	35308767	+	Other	56.3032	5.85048	52.9702	53.9852	66.7015	54.6498	53.2092	No	Yes
70704188..70705355	ENSSSCT00000003776	6	70704188	70705355	+	Other	56.2556	3.76022	60.4218	54.5638	50.78	56.7939	58.7184	No	No
70705389..70709236	ENSSSCT00000003776	6	70705389	70709236	+	Other	56.2556	3.76022	60.4218	54.5638	50.78	56.7939	58.7184	No	No
49347809..49380322	ENSSSCT00000058309	17	49347809	49380322	-	Other	56.2452	7.39761	50.2454	68.7823	51.436	54.6391	56.1234	No	Yes
133428580..133459695	ENSSSCT00000041201	15	133428580	133459695	-	Other	56.1942	4.676	62.447	53.2802	52.9015	52.3614	59.9808	No	Yes
26529940..26542893	ENSSSCT00000008624	3	26529940	26542893	+	Other	56.192	5.12444	64.104	55.4573	50.0276	56.987	54.3844	No	Yes
26529940..26540000	ENSSSCT00000008625	3	26529940	26540000	+	First	56.192	5.12444	64.104	55.4573	50.0276	56.987	54.3844	No	Yes
7016968..7046522	ENSSSCT00000050325	4	7016968	7046522	+	First	56.1044	3.88472	57.1028	54.208	50.3208	59.4419	59.4483	No	Yes
7016968..7060625	ENSSSCT00000050363	4	7016968	7060625	+	First	56.1044	3.88472	57.1028	54.208	50.3208	59.4419	59.4483	No	Yes
3804273..3839827	ENSSSCT00000060253	2	3804273	3839827	+	Other	56.0906	4.12722	61.253	53.997	50.6745	55.6808	58.8476	No	No
137061135..137071212	ENSSSCT00000027740	2	137061135	137071212	+	First	56.0557	3.64087	55.0988	53.9267	57.2633	52.2857	61.7041	No	Yes
6839859..6844383	ENSSSCT00000051092	14	6839859	6844383	+	Other	56.0468	5.20604	60.5475	60.9554	50.1508	57.6905	50.8896	No	Yes
6844457..6844699	ENSSSCT00000051092	14	6844457	6844699	+	Other	56.0468	5.20604	60.5475	60.9554	50.1508	57.6905	50.8896	No	Yes
6844845..6846377	ENSSSCT00000051092	14	6844845	6846377	+	Other	56.0468	5.20604	60.5475	60.9554	50.1508	57.6905	50.8896	No	Yes
60957285..60957837	ENSSSCT00000002157	7	60957285	60957837	+	Other	56.0448	4.75129	50.3797	53.0004	56.2215	57.8111	62.8114	No	Yes
60957918..60958003	ENSSSCT00000002157	7	60957918	60958003	+	Other	56.0448	4.75129	50.3797	53.0004	56.2215	57.8111	62.8114	No	Yes
60958147..60958765	ENSSSCT00000002157	7	60958147	60958765	+	Other	56.0448	4.75129	50.3797	53.0004	56.2215	57.8111	62.8114	No	Yes
4705485..4798319	ENSSSCT00000000024	5	4705485	4798319	+	First	56.0391	4.32158	53.3488	52.7154	58.956	62.2306	52.9446	No	No
27367198..27559178	ENSSSCT00000014537	2	27367198	27559178	-	Other	56.0384	7.55008	52.0684	53.0318	53.4246	52.1621	69.5053	No	Yes
43430114..43491067	ENSSSCT00000040011	6	43430114	43491067	+	Other	56.0293	2.52569	58.5986	58.7717	54.6754	54.9798	53.1207	No	Yes
68890963..68891722	ENSSSCT00000064148	2	68890963	68891722	+	Other	55.9957	7.13039	52.238	50.3879	60.7435	50.4113	66.1975	No	Yes
68891897..68892084	ENSSSCT00000064148	2	68891897	68892084	+	Other	55.9957	7.13039	52.238	50.3879	60.7435	50.4113	66.1975	No	Yes
68892155..68892251	ENSSSCT00000064148	2	68892155	68892251	+	Other	55.9957	7.13039	52.238	50.3879	60.7435	50.4113	66.1975	No	Yes
68892340..68892426	ENSSSCT00000064148	2	68892340	68892426	+	Other	55.9957	7.13039	52.238	50.3879	60.7435	50.4113	66.1975	No	Yes
68892509..68893284	ENSSSCT00000064148	2	68892509	68893284	+	Other	55.9957	7.13039	52.238	50.3879	60.7435	50.4113	66.1975	No	Yes
68893372..68894162	ENSSSCT00000064148	2	68893372	68894162	+	Other	55.9957	7.13039	52.238	50.3879	60.7435	50.4113	66.1975	No	Yes
68894265..68894392	ENSSSCT00000064148	2	68894265	68894392	+	Other	55.9957	7.13039	52.238	50.3879	60.7435	50.4113	66.1975	No	Yes
68894513..68894781	ENSSSCT00000064148	2	68894513	68894781	+	Other	55.9957	7.13039	52.238	50.3879	60.7435	50.4113	66.1975	No	Yes
273096..273124	ENSSSCT00000037926	17	273096	273124	+	First	55.9925	3.12456	58.6226	52.9783	55.8058	59.6581	52.8978	No	Yes
52872517..52889875	ENSSSCT00000008184	17	52872517	52889875	-	Other	55.9879	4.72833	50.1065	53.411	55.7058	62.5852	58.1311	No	Yes
52872517..52906575	ENSSSCT00000064048	17	52872517	52906575	-	Other	55.9879	4.72833	50.1065	53.411	55.7058	62.5852	58.1311	No	Yes
268005419..268006743	ENSSSCT00000030046	1	268005419	268006743	+	Other	55.977	1.16359	56.5758	56.6336	53.9851	55.9054	56.7852	No	Yes
268006877..268008140	ENSSSCT00000030046	1	268006877	268008140	+	Other	55.977	1.16359	56.5758	56.6336	53.9851	55.9054	56.7852	No	Yes
9790008..9808605	ENSSSCT00000060678	10	9790008	9808605	-	Other	55.9098	2.6348	52.1805	57.1182	54.1403	57.8712	58.2385	No	Yes
9790008..9828046	ENSSSCT00000039520	10	9790008	9828046	-	Other	55.9098	2.6348	52.1805	57.1182	54.1403	57.8712	58.2385	No	Yes
4890650..4905107	ENSSSCT00000018697	12	4890650	4905107	+	First	55.8824	2.79463	58.6226	55.6365	51.3528	57.6356	56.1647	No	No
1653791..1666776	ENSSSCT00000054836	12	1653791	1666776	-	Other	55.8585	3.16496	53.5765	57.563	60.43	55.1027	52.6204	No	Yes
128225955..128250447	ENSSSCT00000026587	6	128225955	128250447	-	Other	55.841	3.57126	53.0792	58.4707	51.0815	57.3235	59.2502	No	Yes
54811544..54838134	ENSSSCT00000039562	12	54811544	54838134	-	Other	55.8156	4.67897	52.3431	57.53	51.9594	63.2023	54.0434	No	Yes
12885506..12894830	ENSSSCT00000003012	6	12885506	12894830	+	Other	55.8101	3.77497	59.4213	54.1173	51.0061	59.8849	54.6212	No	No
69658328..69684746	ENSSSCT00000028854	3	69658328	69684746	+	First	55.7917	3.98675	51.7105	59.7354	57.2727	51.3602	58.8798	No	Yes
59820801..59852221	ENSSSCT00000035421	17	59820801	59852221	+	Other	55.7779	3.34224	55.7126	54.4357	51.098	57.7155	59.9277	No	Yes
5657848..5660322	ENSSSCT00000000030	5	5657848	5660322	+	Other	55.6915	5.20114	51.0431	64.4022	56.1509	53.0496	53.8118	No	No
5660439..5661873	ENSSSCT00000000030	5	5660439	5661873	+	Other	55.6915	5.20114	51.0431	64.4022	56.1509	53.0496	53.8118	No	No
44199551..44203315	ENSSSCT00000055475	12	44199551	44203315	-	Other	55.6433	5.62809	58.6226	51.2385	53.1444	51.1065	64.1047	No	Yes
44203464..44204510	ENSSSCT00000055475	12	44203464	44204510	-	Other	55.6433	5.62809	58.6226	51.2385	53.1444	51.1065	64.1047	No	Yes
55291322..55301203	ENSSSCT00000011114	14	55291322	55301203	+	Other	55.6371	2.75276	57.789	56.3864	58.3531	51.8369	53.8203	No	Yes
73774988..73777294	ENSSSCT00000033980	8	73774988	73777294	+	Other	55.5971	1.98189	57.141	58.0527	55.4067	53.7515	53.6335	No	Yes
73777438..73798204	ENSSSCT00000033980	8	73777438	73798204	+	Other	55.5971	1.98189	57.141	58.0527	55.4067	53.7515	53.6335	No	Yes
52294394..52414111	ENSSSCT00000040620	12	52294394	52414111	+	Other	55.5798	4.99126	53.1553	55.8456	50.2691	63.6505	54.9783	No	Yes
60512262..60521202	ENSSSCT00000044600	9	60512262	60521202	-	Other	55.5712	4.05155	58.6226	51.2875	51.3084	59.8564	56.781	No	Yes
5758284..5801649	ENSSSCT00000010528	14	5758284	5801649	-	Other	55.5035	2.88335	57.881	56.5728	58.1752	51.8947	52.994	No	Yes
101455300..101465748	ENSSSCT00000007358	4	101455300	101465748	-	Other	55.4473	4.85998	51.4338	62.8502	51.7583	57.8233	53.3708	No	No
10556741..10564278	ENSSSCT00000027411	5	10556741	10564278	+	Other	55.417	3.55122	55.0642	53.2331	54.1153	53.0649	61.6077	No	No
69949685..70012622	ENSSSCT00000061954	13	69949685	70012622	+	First	55.3637	5.83656	50.706	62.1284	61.352	51.6155	51.0166	No	Yes
69988782..70012622	ENSSSCT00000012696	13	69988782	70012622	+	First	55.3637	5.83656	50.706	62.1284	61.352	51.6155	51.0166	No	Yes
70004795..70012622	ENSSSCT00000061810	13	70004795	70012622	+	First	55.3637	5.83656	50.706	62.1284	61.352	51.6155	51.0166	No	Yes
14648745..14661462	ENSSSCT00000059061	14	14648745	14661462	-	Other	55.3524	3.04141	52.1719	53.4668	53.9189	58.3263	58.878	No	Yes
69788775..69805630	ENSSSCT00000009098	3	69788775	69805630	+	Other	55.3383	5.35073	51.1979	50.2528	53.8713	63.154	58.2154	No	No
46726537..46742959	ENSSSCT00000008900	3	46726537	46742959	+	First	55.283	4.23249	50.5202	57.7077	52.471	54.5469	61.1689	No	Yes
46743066..46748155	ENSSSCT00000008900	3	46743066	46748155	+	Other	55.283	4.23249	50.5202	57.7077	52.471	54.5469	61.1689	No	Yes
47409801..47470784	ENSSSCT00000039311	12	47409801	47470784	+	Other	55.237	4.25277	50.1065	59.7126	52.2779	54.7304	59.3575	No	Yes
47440426..47470784	ENSSSCT00000057358	12	47440426	47470784	+	Other	55.237	4.25277	50.1065	59.7126	52.2779	54.7304	59.3575	No	Yes
8376315..8386416	ENSSSCT00000059672	2	8376315	8386416	-	Other	55.2222	2.91093	55.8593	54.089	58.9807	56.1165	51.0656	No	Yes
8378025..8388247	ENSSSCT00000041510	2	8378025	8388247	+	Other	55.2222	2.91093	55.8593	54.089	58.9807	56.1165	51.0656	No	Yes
8386437..8387669	ENSSSCT00000059672	2	8386437	8387669	-	Other	55.2222	2.91093	55.8593	54.089	58.9807	56.1165	51.0656	No	Yes
8387686..8388292	ENSSSCT00000059672	2	8387686	8388292	-	Other	55.2222	2.91093	55.8593	54.089	58.9807	56.1165	51.0656	No	Yes
8388304..8389128	ENSSSCT00000041510	2	8388304	8389128	+	Other	55.2222	2.91093	55.8593	54.089	58.9807	56.1165	51.0656	No	Yes
20247733..20255488	ENSSSCT00000022513	6	20247733	20255488	+	Other	55.1612	2.36712	53.0308	54.8122	54.1024	59.2076	54.6532	No	Yes
27960117..27961518	ENSSSCT00000039182	13	27960117	27961518	-	First	55.1005	4.55147	50.3797	57.5199	60.2471	57.1557	50.2002	Yes	No
27961663..27966372	ENSSSCT00000039182	13	27961663	27966372	-	Other	55.1005	4.55147	50.3797	57.5199	60.2471	57.1557	50.2002	No	No
12483227..12488376	ENSSSCT00000051918	5	12483227	12488376	+	Other	55.0757	2.79735	57.6797	56.1312	51.8511	52.3172	57.3992	No	Yes
12488511..12489358	ENSSSCT00000051918	5	12488511	12489358	+	Other	55.0757	2.79735	57.6797	56.1312	51.8511	52.3172	57.3992	No	Yes
48773356..48783897	ENSSSCT00000043633	14	48773356	48783897	+	First	55.0524	4.74496	59.8772	60.4337	52.1156	50.2399	52.5956	No	No
46910236..47027788	ENSSSCT00000056665	2	46910236	47027788	-	Other	55.0066	1.83681	52.7332	56.21	53.2991	56.6258	56.1647	No	Yes
16005958..16018108	ENSSSCT00000018835	12	16005958	16018108	+	Other	54.9761	6.73102	66.4981	50.0609	55.2758	51.0919	51.9538	No	No
22860879..22901930	ENSSSCT00000029056	3	22860879	22901930	-	Other	54.9065	3.58095	55.9385	60.5818	53.7138	52.9825	51.3157	No	No
32732174..32732783	ENSSSCT00000058843	13	32732174	32732783	+	Other	54.9049	3.02651	53.1553	56.876	52.1835	53.0595	59.2502	No	Yes
58082700..58098820	ENSSSCT00000039165	12	58082700	58098820	+	Other	54.8853	1.52737	54.489	55.7945	54.9836	56.5986	52.5609	No	No
80087239..80109287	ENSSSCT00000015325	2	80087239	80109287	+	Other	54.8326	4.43065	61.5858	52.2511	52.011	51.2098	57.1055	No	No
23534721..23535436	ENSSSCT00000012328	13	23534721	23535436	-	Other	54.68	4.40577	58.6226	60.142	51.5573	52.7189	50.3593	No	Yes
23535634..23535777	ENSSSCT00000012328	13	23535634	23535777	-	Other	54.68	4.40577	58.6226	60.142	51.5573	52.7189	50.3593	No	Yes
23535919..23540441	ENSSSCT00000012328	13	23535919	23540441	-	Other	54.68	4.40577	58.6226	60.142	51.5573	52.7189	50.3593	No	Yes
23535962..23540916	ENSSSCT00000023726	13	23535962	23540916	-	Other	54.68	4.40577	58.6226	60.142	51.5573	52.7189	50.3593	No	Yes
23540505..23540904	ENSSSCT00000012328	13	23540505	23540904	-	Other	54.68	4.40577	58.6226	60.142	51.5573	52.7189	50.3593	No	Yes
23541126..23543450	ENSSSCT00000012328	13	23541126	23543450	-	Other	54.68	4.40577	58.6226	60.142	51.5573	52.7189	50.3593	No	Yes
53065398..53067073	ENSSSCT00000049575	6	53065398	53067073	+	First	54.6461	2.84357	56.5758	52.3493	51.2709	58.0905	54.9441	No	No
53066403..53067073	ENSSSCT00000026006	6	53066403	53067073	+	First	54.6461	2.84357	56.5758	52.3493	51.2709	58.0905	54.9441	No	No
53067141..53067281	ENSSSCT00000049575	6	53067141	53067281	+	Other	54.6461	2.84357	56.5758	52.3493	51.2709	58.0905	54.9441	No	No
53067386..53068949	ENSSSCT00000049575	6	53067386	53068949	+	Other	54.6461	2.84357	56.5758	52.3493	51.2709	58.0905	54.9441	No	No
81334064..81336689	ENSSSCT00000022632	6	81334064	81336689	-	Other	54.6395	5.78545	62.2872	59.4578	50.3816	50.107	50.964	No	Yes
81336835..81336912	ENSSSCT00000022632	6	81336835	81336912	-	Other	54.6395	5.78545	62.2872	59.4578	50.3816	50.107	50.964	No	Yes
81336985..81359799	ENSSSCT00000022632	6	81336985	81359799	-	Other	54.6395	5.78545	62.2872	59.4578	50.3816	50.107	50.964	No	Yes
30685213..30756502	ENSSSCT00000055203	3	30685213	30756502	-	Other	54.3819	3.14795	54.685	52.6123	51.6251	53.3394	59.6477	No	Yes
5660439..5672790	ENSSSCT00000010212	11	5660439	5672790	-	Other	54.0731	3.70391	50.0547	56.669	50.1973	55.5115	57.933	No	Yes
159144766..159147595	ENSSSCT00000004264	6	159144766	159147595	+	Other	54.0682	3.35672	50.4841	53.6364	56.5344	58.3611	51.3248	No	No
73082433..73091512	ENSSSCT00000036894	13	73082433	73091512	-	Other	53.9843	2.92886	54.0627	57.1695	51.7329	50.4302	56.5261	No	Yes
128817501..128817525	ENSSSCT00000060189	1	128817501	128817525	+	Other	53.7923	3.54743	51.6728	50.3006	51.9185	56.5035	58.5663	No	No
128817572..128817620	ENSSSCT00000047227	1	128817572	128817620	+	Other	53.7923	3.54743	51.6728	50.3006	51.9185	56.5035	58.5663	No	No
128817709..128817747	ENSSSCT00000060189	1	128817709	128817747	+	Other	53.7923	3.54743	51.6728	50.3006	51.9185	56.5035	58.5663	No	No
128817828..128817975	ENSSSCT00000060189	1	128817828	128817975	+	Other	53.7923	3.54743	51.6728	50.3006	51.9185	56.5035	58.5663	No	No
919848..1066134	ENSSSCT00000044508	7	919848	1066134	-	Other	53.7394	3.45454	53.0996	50.6658	59.6171	53.3607	51.9538	Yes	No
81536478..81543196	ENSSSCT00000011307	14	81536478	81543196	+	First	53.5005	2.25856	53.7019	53.6471	57.0352	51.1647	51.9538	No	Yes
17556111..17557535	ENSSSCT00000039279	5	17556111	17557535	+	Other	53.3737	2.39865	52.9702	51.7843	53.8399	57.2147	51.0597	No	No
17557747..17560057	ENSSSCT00000039279	5	17557747	17560057	+	Other	53.3737	2.39865	52.9702	51.7843	53.8399	57.2147	51.0597	No	No
68881674..68883124	ENSSSCT00000024699	5	68881674	68883124	-	Other	53.2571	1.88354	50.3797	53.4712	54.6844	55.1129	52.6371	No	Yes
68883203..68883493	ENSSSCT00000024699	5	68883203	68883493	-	Other	53.2571	1.88354	50.3797	53.4712	54.6844	55.1129	52.6371	No	Yes
68883607..68883705	ENSSSCT00000024699	5	68883607	68883705	-	Other	53.2571	1.88354	50.3797	53.4712	54.6844	55.1129	52.6371	No	Yes
68883795..68884061	ENSSSCT00000024699	5	68883795	68884061	-	Other	53.2571	1.88354	50.3797	53.4712	54.6844	55.1129	52.6371	No	Yes
68884136..68884821	ENSSSCT00000024699	5	68884136	68884821	-	Other	53.2571	1.88354	50.3797	53.4712	54.6844	55.1129	52.6371	No	Yes
74495893..74496204	ENSSSCT00000049970	2	74495893	74496204	+	Other	53.0939	1.74574	54.3393	51.2342	52.4977	55.4445	51.9538	No	No
74495905..74496204	ENSSSCT00000014751	2	74495905	74496204	+	Other	53.0939	1.74574	54.3393	51.2342	52.4977	55.4445	51.9538	No	No
74496284..74496305	ENSSSCT00000014751	2	74496284	74496305	+	Other	53.0939	1.74574	54.3393	51.2342	52.4977	55.4445	51.9538	No	No
74496435..74497215	ENSSSCT00000014751	2	74496435	74497215	+	Other	53.0939	1.74574	54.3393	51.2342	52.4977	55.4445	51.9538	No	No
74497760..74499276	ENSSSCT00000014750	2	74497760	74499276	-	First	53.0939	1.74574	54.3393	51.2342	52.4977	55.4445	51.9538	No	No
26769093..26769275	ENSSSCT00000019122	12	26769093	26769275	+	Other	52.9497	1.66814	52.4726	50.9746	52.9298	52.7812	55.5904	No	Yes
26769339..26770016	ENSSSCT00000019122	12	26769339	26770016	+	Other	52.9497	1.66814	52.4726	50.9746	52.9298	52.7812	55.5904	No	Yes
26770164..26770382	ENSSSCT00000019122	12	26770164	26770382	+	Other	52.9497	1.66814	52.4726	50.9746	52.9298	52.7812	55.5904	No	Yes
26770437..26771760	ENSSSCT00000019122	12	26770437	26771760	+	Other	52.9497	1.66814	52.4726	50.9746	52.9298	52.7812	55.5904	No	Yes
52020037..52020382	ENSSSCT00000060899	12	52020037	52020382	-	Other	52.9351	2.61557	54.3393	50.2686	52.6486	50.794	56.6252	No	Yes
52020546..52020653	ENSSSCT00000060899	12	52020546	52020653	-	Other	52.9351	2.61557	54.3393	50.2686	52.6486	50.794	56.6252	No	Yes
52020546..52020859	ENSSSCT00000040434	12	52020546	52020859	-	Other	52.9351	2.61557	54.3393	50.2686	52.6486	50.794	56.6252	No	Yes
52020677..52020859	ENSSSCT00000060899	12	52020677	52020859	-	Other	52.9351	2.61557	54.3393	50.2686	52.6486	50.794	56.6252	No	Yes
52020948..52021099	ENSSSCT00000060899	12	52020948	52021099	-	Other	52.9351	2.61557	54.3393	50.2686	52.6486	50.794	56.6252	No	Yes

## Sheet: (E) SINEs
ID	Chr	Start	End	Strand	Type	Family	Mean_allDays	St_Dev	D28M	D32M	D36M	D39M	D42M	PMR Blastocysts	PMR in Oocyte and Sperm
21653262..21653392	5	21653405	21653644	-	tRNA	SINE1_SS	68.3544	2.06618	71.7459	67.5778	68.7007	67.3569	66.3906	No	Yes
21653405..21653644	5	21654118	21654371	-	tRNA	Pre0_SS	68.3544	2.06618	71.7459	67.5778	68.7007	67.3569	66.3906	No	Yes
21122528..21122784	5	21653262	21653392	-	tRNA	Pre0_SS	68.3544	2.06618	71.7459	67.5778	68.7007	67.3569	66.3906	No	No
49312022..49312227	3	49450070	49450327	+	tRNA	PRE1d2	67.1193	2.95087	62.1496	66.7997	68.3055	69.491	68.8509	No	No
49450070..49450327	3	49450808	49451051	-	tRNA	Pre0_SS	67.1193	2.95087	62.1496	66.7997	68.3055	69.491	68.8509	No	Yes
49450808..49451051	3	49451649	49451870	-	tRNA	Pre0_SS	67.1193	2.95087	62.1496	66.7997	68.3055	69.491	68.8509	No	Yes
49451649..49451870	3	49453031	49453260	-	tRNA	Pre0_SS	67.1193	2.95087	62.1496	66.7997	68.3055	69.491	68.8509	No	Yes
49453031..49453260	3	49453692	49453938	-	tRNA	Pre0_SS	67.1193	2.95087	62.1496	66.7997	68.3055	69.491	68.8509	No	Yes
49453692..49453938	3	49454232	49454487	+	tRNA	Pre0_SS	67.1193	2.95087	62.1496	66.7997	68.3055	69.491	68.8509	No	Yes
155388711..155388968	6	155389544	155389632	-	MIR	Pre0_SS	66.8281	3.24051	66.9638	66.1382	66.4944	62.7442	71.8	No	Yes
155391018..155391210	6	155391401	155391611	-	MIR	PRE1i	66.8281	3.24051	66.9638	66.1382	66.4944	62.7442	71.8	No	Yes
155389639..155389880	6	155389901	155390021	-	MIR	PRE1h	66.8281	3.24051	66.9638	66.1382	66.4944	62.7442	71.8	No	Yes
155389901..155390021	6	155390126	155390238	+	MIR	MIRc	66.8281	3.24051	66.9638	66.1382	66.4944	62.7442	71.8	No	Yes
155391401..155391611	6	155392164	155392323	-	MIR	MIRb	66.8281	3.24051	66.9638	66.1382	66.4944	62.7442	71.8	No	Yes
153587629..153587748	6	155388711	155388968	+	tRNA	MIRb	66.8281	3.24051	66.9638	66.1382	66.4944	62.7442	71.8	No	Yes
155389544..155389632	6	155389639	155389880	+	tRNA	MIRb	66.8281	3.24051	66.9638	66.1382	66.4944	62.7442	71.8	No	Yes
155390126..155390238	6	155391018	155391210	+	tRNA	MIRc	66.8281	3.24051	66.9638	66.1382	66.4944	62.7442	71.8	No	Yes
46272189..46272290	3	46273838	46273856	-	tRNA	PRE1g	66.5746	3.59252	71.9478	65.6167	61.9079	66.5854	66.8152	No	Yes
46273838..46273856	3	46273883	46274123	-	tRNA	Pre0_SS	66.5746	3.59252	71.9478	65.6167	61.9079	66.5854	66.8152	No	Yes
46273883..46274123	3	46275100	46275321	-	tRNA	Pre0_SS	66.5746	3.59252	71.9478	65.6167	61.9079	66.5854	66.8152	No	Yes
45767992..45768097	3	46272189	46272290	+	tRNA	MIRc	66.5746	3.59252	71.9478	65.6167	61.9079	66.5854	66.8152	No	Yes
39480601..39480856	6	39481757	39481863	-	MIR	Pre0_SS	66.5656	3.79342	64.3242	67.8974	68.0009	61.375	71.2304	No	No
39481757..39481863	6	39482355	39482523	-	MIR	MIRb	66.5656	3.79342	64.3242	67.8974	68.0009	61.375	71.2304	No	No
33138667..33138924	6	39480601	39480856	+	tRNA	Pre0_SS	66.5656	3.79342	64.3242	67.8974	68.0009	61.375	71.2304	No	No
18434835..18435045	5	21121053	21121315	+	tRNA	MIR	66.4783	3.53916	69.9589	67.7632	61.4456	68.9544	64.2696	No	Yes
21121569..21121740	5	21122528	21122784	+	tRNA	PRE1g	66.4783	3.53916	69.9589	67.7632	61.4456	68.9544	64.2696	No	No
21121053..21121315	5	21121569	21121740	+	tRNA	Pre0_SS	66.4783	3.53916	69.9589	67.7632	61.4456	68.9544	64.2696	No	No
15219010..15219186	2	15219572	15219737	-	MIR	MIRb	66.3834	3.10339	67.2867	68.4335	61.1507	66.1951	68.8509	No	Yes
14815724..14815975	2	15219010	15219186	+	MIR	Pre0_SS	66.3834	3.10339	67.2867	68.4335	61.1507	66.1951	68.8509	No	No
15219572..15219737	2	15219785	15219982	-	MIR	MIR	66.3834	3.10339	67.2867	68.4335	61.1507	66.1951	68.8509	No	Yes
81656320..81656466	13	81657293	81657373	+	MIR	PRE1f	66.2557	4.40315	69.8522	70.4531	64.5843	66.7626	59.6265	No	Yes
81657293..81657373	13	81657450	81657694	-	tRNA	MIRb	66.2557	4.40315	69.8522	70.4531	64.5843	66.7626	59.6265	No	Yes
81657793..81657926	13	81659909	81660166	+	tRNA	SINE1C_SS	66.2557	4.40315	69.8522	70.4531	64.5843	66.7626	59.6265	No	Yes
81593513..81593709	13	81656320	81656466	+	tRNA	MIRb	66.2557	4.40315	69.8522	70.4531	64.5843	66.7626	59.6265	No	Yes
81657450..81657694	13	81657793	81657926	+	tRNA	Pre0_SS	66.2557	4.40315	69.8522	70.4531	64.5843	66.7626	59.6265	No	Yes
121845855..121845986	13	121845895	121846002	-	MIR	MIRb	66.1257	3.17074	66.0056	62.3146	63.7952	68.6922	69.8213	No	No
121847891..121848150	13	121848178	121848321	+	MIR	Pre0_SS	66.1257	3.17074	66.0056	62.3146	63.7952	68.6922	69.8213	No	No
99771292..99771535	13	121845855	121845986	-	MIR	Pre0_SS	66.1257	3.17074	66.0056	62.3146	63.7952	68.6922	69.8213	No	Yes
121846632..121846823	13	121846990	121847082	-	MIR	PRE1j	66.1257	3.17074	66.0056	62.3146	63.7952	68.6922	69.8213	No	No
121845895..121846002	13	121846096	121846357	-	tRNA	MIR	66.1257	3.17074	66.0056	62.3146	63.7952	68.6922	69.8213	No	No
121846990..121847082	13	121847891	121848150	-	tRNA	MIRb	66.1257	3.17074	66.0056	62.3146	63.7952	68.6922	69.8213	No	No
121848178..121848321	13	121848657	121848915	-	tRNA	MIR	66.1257	3.17074	66.0056	62.3146	63.7952	68.6922	69.8213	No	No
121846096..121846357	13	121846632	121846823	+	tRNA	Pre0_SS	66.1257	3.17074	66.0056	62.3146	63.7952	68.6922	69.8213	No	No
78404321..78404499	5	79879220	79879308	+	MIR	MIR	66.0393	2.07156	68.7296	64.4217	63.8435	67.565	65.6366	No	No
79879220..79879308	5	79879306	79879569	-	MIR	MIR	66.0393	2.07156	68.7296	64.4217	63.8435	67.565	65.6366	No	Yes
79879689..79879927	5	79880043	79880230	-	MIR	PRE1g	66.0393	2.07156	68.7296	64.4217	63.8435	67.565	65.6366	No	Yes
79879306..79879569	5	79879689	79879927	-	tRNA	MIRb	66.0393	2.07156	68.7296	64.4217	63.8435	67.565	65.6366	No	Yes
134324068..134324301	2	134325663	134325905	-	tRNA	PRE1f	66.0002	4.49891	70.4659	64.6057	62.0473	61.8011	71.0811	No	Yes
134325663..134325905	2	134326244	134326506	+	tRNA	Pre0_SS	66.0002	4.49891	70.4659	64.6057	62.0473	61.8011	71.0811	No	Yes
86031241..86031473	2	134324068	134324301	-	tRNA	PRE1f	66.0002	4.49891	70.4659	64.6057	62.0473	61.8011	71.0811	No	Yes
7446012..7446261	12	7446962	7447181	-	MIR	Pre0_SS	65.9968	3.6853	71.4022	68.1705	63.6017	64.1819	62.6275	No	No
6961601..6961707	12	7446012	7446261	+	tRNA	MIRb	65.9968	3.6853	71.4022	68.1705	63.6017	64.1819	62.6275	No	No
7446962..7447181	12	7447564	7447829	+	tRNA	MIRc	65.9968	3.6853	71.4022	68.1705	63.6017	64.1819	62.6275	No	No
7447564..7447829	12	7447836	7447973	+	tRNA	Pre0_SS	65.9968	3.6853	71.4022	68.1705	63.6017	64.1819	62.6275	No	No
236671829..236672073	1	236672244	236672338	+	MIR	Pre0_SS	65.9698	4.19681	71.0268	61.7787	65.6248	62.0311	69.3877	No	Yes
236673615..236673874	1	236674577	236674700	+	MIR	Pre0_SS	65.9698	4.19681	71.0268	61.7787	65.6248	62.0311	69.3877	No	Yes
222771210..222771461	1	236671829	236672073	+	tRNA	Pre0_SS	65.9698	4.19681	71.0268	61.7787	65.6248	62.0311	69.3877	No	Yes
236672244..236672338	1	236673615	236673874	-	tRNA	MIR1_Amn	65.9698	4.19681	71.0268	61.7787	65.6248	62.0311	69.3877	No	Yes
14308084..14308215	11	14308385	14308622	+	tRNA	SINE1_SS	65.9188	4.74701	66.7087	68.7252	60.1462	62.214	71.8	No	Yes
11707220..11707466	11	14308084	14308215	-	tRNA	Pre0_SS	65.9188	4.74701	66.7087	68.7252	60.1462	62.214	71.8	No	No
14308385..14308622	11	14308669	14308716	-	tRNA	PRE1f	65.9188	4.74701	66.7087	68.7252	60.1462	62.214	71.8	No	Yes
14308669..14308716	11	14309989	14310115	-	tRNA	SINE1D_SS	65.9188	4.74701	66.7087	68.7252	60.1462	62.214	71.8	No	Yes
122636011..122636275	13	122639552	122639671	-	MIR	Pre0_SS	65.8927	5.06744	66.4981	67.5278	57.6774	66.2028	71.5573	No	Yes
121848657..121848915	13	122636011	122636275	+	tRNA	Pre0_SS	65.8927	5.06744	66.4981	67.5278	57.6774	66.2028	71.5573	No	No
31884899..31885159	7	31886813	31886969	-	MIR	Pre0_SS	65.8267	3.05121	71.1583	64.7191	63.4983	64.4493	65.3085	No	Yes
30462454..30462627	7	31883378	31883621	+	tRNA	MIR	65.8267	3.05121	71.1583	64.7191	63.4983	64.4493	65.3085	No	Yes
31883378..31883621	7	31884472	31884718	-	tRNA	Pre0_SS	65.8267	3.05121	71.1583	64.7191	63.4983	64.4493	65.3085	No	Yes
31884472..31884718	7	31884899	31885159	+	tRNA	Pre0_SS	65.8267	3.05121	71.1583	64.7191	63.4983	64.4493	65.3085	No	Yes
118479262..118479523	9	118482867	118483012	-	MIR	Pre0_SS	65.7822	2.09878	69.4026	64.83	65.5184	64.012	65.1478	No	Yes
114122217..114122462	9	118479262	118479523	-	tRNA	Pre0_SS	65.7822	2.09878	69.4026	64.83	65.5184	64.012	65.1478	No	Yes
17666681..17666788	2	17667494	17667710	-	MIR	MIRb	65.7384	3.41873	70.5491	67.6782	62.3062	62.9479	65.2109	No	No
17606856..17606993	2	17665885	17665980	-	MIR	MIRb	65.7384	3.41873	70.5491	67.6782	62.3062	62.9479	65.2109	No	No
17665885..17665980	2	17666681	17666788	+	MIR	MIRb	65.7384	3.41873	70.5491	67.6782	62.3062	62.9479	65.2109	No	No
17667494..17667710	2	17667737	17667874	-	MIR	MIR	65.7384	3.41873	70.5491	67.6782	62.3062	62.9479	65.2109	No	No
10531154..10531409	13	22306566	22306630	-	MIR	Pre0_SS	65.7079	4.64199	61.5477	64.7397	61.1465	70.2421	70.8636	No	No
22309965..22310208	13	22311029	22311111	+	MIR	Pre0_SS	65.7079	4.64199	61.5477	64.7397	61.1465	70.2421	70.8636	No	Yes
22307027..22307158	13	22308121	22308324	+	MIR	SINE1A_SS	65.7079	4.64199	61.5477	64.7397	61.1465	70.2421	70.8636	No	Yes
22311029..22311111	13	22311576	22311703	+	MIR	MIR	65.7079	4.64199	61.5477	64.7397	61.1465	70.2421	70.8636	No	Yes
22308670..22308906	13	22309965	22310208	-	tRNA	PRE1f	65.7079	4.64199	61.5477	64.7397	61.1465	70.2421	70.8636	No	Yes
22308121..22308324	13	22308670	22308906	-	tRNA	MIRb	65.7079	4.64199	61.5477	64.7397	61.1465	70.2421	70.8636	No	Yes
22306566..22306630	13	22306651	22306821	-	tRNA	MIR	65.7079	4.64199	61.5477	64.7397	61.1465	70.2421	70.8636	No	Yes
22306651..22306821	13	22306874	22307018	+	tRNA	PRE1h	65.7079	4.64199	61.5477	64.7397	61.1465	70.2421	70.8636	No	Yes
22306874..22307018	13	22307027	22307158	+	tRNA	PRE1h	65.7079	4.64199	61.5477	64.7397	61.1465	70.2421	70.8636	No	Yes
11031043..11031170	9	11031171	11031325	+	MIR	SINE1D_SS	65.6946	3.148	61.8415	64.2969	69.0532	64.4305	68.8509	No	Yes
10005152..10005412	9	11024975	11025223	-	tRNA	Pre0_SS	65.6946	3.148	61.8415	64.2969	69.0532	64.4305	68.8509	No	Yes
11024975..11025223	9	11025701	11025951	-	tRNA	Pre0_SS	65.6946	3.148	61.8415	64.2969	69.0532	64.4305	68.8509	No	Yes
11025701..11025951	9	11029520	11029749	-	tRNA	Pre0_SS	65.6946	3.148	61.8415	64.2969	69.0532	64.4305	68.8509	No	Yes
11030045..11030064	9	11030064	11030186	-	tRNA	PRE1j	65.6946	3.148	61.8415	64.2969	69.0532	64.4305	68.8509	No	Yes
11029520..11029749	9	11030045	11030064	-	tRNA	PRE1d	65.6946	3.148	61.8415	64.2969	69.0532	64.4305	68.8509	No	Yes
11030064..11030186	9	11031043	11031170	-	tRNA	PRE1i	65.6946	3.148	61.8415	64.2969	69.0532	64.4305	68.8509	No	Yes
3873607..3873783	2	4951356	4951432	-	MIR	MIRb	65.6871	3.05309	68.2071	68.402	66.8406	61.5367	63.4493	No	No
4951356..4951432	2	4951597	4951833	-	tRNA	MIRc	65.6871	3.05309	68.2071	68.402	66.8406	61.5367	63.4493	No	Yes
4951597..4951833	2	4953022	4953219	+	tRNA	PRE1f	65.6871	3.05309	68.2071	68.402	66.8406	61.5367	63.4493	No	Yes
49009502..49009685	17	49669484	49669739	-	tRNA	MIR	65.6221	5.88255	71.8789	63.3066	56.6613	68.8441	67.4197	No	Yes
65508299..65508565	13	65509520	65509575	-	MIR	Pre0_SS	65.5938	4.04592	67.3289	62.6488	62.0107	64.1518	71.8288	No	Yes
65509589..65509802	13	65511860	65511916	+	MIR	MIRb	65.5938	4.04592	67.3289	62.6488	62.0107	64.1518	71.8288	No	Yes
65505781..65505894	13	65506860	65507076	+	MIR	SINE1B_SS	65.5938	4.04592	67.3289	62.6488	62.0107	64.1518	71.8288	No	Yes
65509520..65509575	13	65509589	65509802	+	MIR	MIR3	65.5938	4.04592	67.3289	62.6488	62.0107	64.1518	71.8288	No	Yes
64974062..64974227	13	65504764	65504932	+	MIR	MIR3	65.5938	4.04592	67.3289	62.6488	62.0107	64.1518	71.8288	No	Yes
65506860..65507076	13	65508299	65508565	-	tRNA	MIRb	65.5938	4.04592	67.3289	62.6488	62.0107	64.1518	71.8288	No	Yes
65504764..65504932	13	65505781	65505894	+	tRNA	MIRc	65.5938	4.04592	67.3289	62.6488	62.0107	64.1518	71.8288	No	Yes
270378858..270379052	1	270446445	270446700	-	tRNA	PRE1f2	65.5674	5.62457	70.9554	65.187	61.4832	71.4406	58.7708	No	Yes
68208209..68208428	13	68468600	68468772	+	MIR	Pre0_SS	65.4975	2.79128	68.943	67.0471	63.6067	61.8839	66.0069	No	Yes
68469842..68470009	13	68470083	68470132	+	MIR	MIRb	65.4975	2.79128	68.943	67.0471	63.6067	61.8839	66.0069	No	Yes
68469543..68469801	13	68469842	68470009	+	MIR	Pre0_SS	65.4975	2.79128	68.943	67.0471	63.6067	61.8839	66.0069	No	Yes
68470083..68470132	13	68471033	68471203	+	MIR	MIR3	65.4975	2.79128	68.943	67.0471	63.6067	61.8839	66.0069	No	Yes
68468778..68468911	13	68469227	68469483	-	tRNA	SINE1C_SS	65.4975	2.79128	68.943	67.0471	63.6067	61.8839	66.0069	No	Yes
68469227..68469483	13	68469543	68469801	+	tRNA	Pre0_SS	65.4975	2.79128	68.943	67.0471	63.6067	61.8839	66.0069	No	Yes
68471033..68471203	13	68472038	68472289	-	tRNA	MIRb	65.4975	2.79128	68.943	67.0471	63.6067	61.8839	66.0069	No	Yes
68472038..68472289	13	68472311	68472568	+	tRNA	Pre0_SS	65.4975	2.79128	68.943	67.0471	63.6067	61.8839	66.0069	No	Yes
68472311..68472568	13	68472683	68472933	-	tRNA	Pre0_SS	65.4975	2.79128	68.943	67.0471	63.6067	61.8839	66.0069	No	Yes
68468600..68468772	13	68468778	68468911	+	tRNA	MIR3	65.4975	2.79128	68.943	67.0471	63.6067	61.8839	66.0069	No	Yes
221832897..221833152	1	221833725	221833835	-	tRNA	Pre0_SS	65.4583	2.98555	65.7626	62.9572	68.6681	67.9923	61.9113	No	Yes
221834660..221834907	1	221836058	221836196	-	MIR	Pre0_SS	65.4583	2.98555	65.7626	62.9572	68.6681	67.9923	61.9113	No	Yes
193900177..193900308	1	221832897	221833152	-	tRNA	SINE1_SS	65.4583	2.98555	65.7626	62.9572	68.6681	67.9923	61.9113	No	Yes
221833725..221833835	1	221834352	221834610	+	tRNA	CHR-1	65.4583	2.98555	65.7626	62.9572	68.6681	67.9923	61.9113	No	Yes
221834352..221834610	1	221834660	221834907	+	tRNA	Pre0_SS	65.4583	2.98555	65.7626	62.9572	68.6681	67.9923	61.9113	No	Yes
221836058..221836196	1	221838395	221838636	+	tRNA	MIR3	65.4583	2.98555	65.7626	62.9572	68.6681	67.9923	61.9113	No	Yes
143037159..143037406	1	143169551	143169813	+	tRNA	Pre0_SS	65.4329	3.25354	69.1306	65.3265	63.0259	61.5118	68.1696	No	Yes
113893869..113894114	7	113926583	113926839	+	tRNA	Pre0_SS	65.3874	5.16619	59.6999	70.8675	60.249	66.7029	69.4178	No	Yes
90345094..90345341	6	90502829	90502877	-	MIR	PRE1e	65.3688	7.42491	69.2792	70.8272	55.6593	59.1712	71.9069	No	Yes
90503214..90503442	6	90504621	90504861	+	MIR	PRE1d	65.3688	7.42491	69.2792	70.8272	55.6593	59.1712	71.9069	No	Yes
90502953..90503069	6	90503214	90503442	-	tRNA	SINE1C_SS	65.3688	7.42491	69.2792	70.8272	55.6593	59.1712	71.9069	No	Yes
90504621..90504861	6	90505286	90505466	+	tRNA	MIR	65.3688	7.42491	69.2792	70.8272	55.6593	59.1712	71.9069	No	Yes
90502829..90502877	6	90502953	90503069	+	tRNA	MIR	65.3688	7.42491	69.2792	70.8272	55.6593	59.1712	71.9069	No	Yes
118516132..118516393	15	120029104	120029300	+	MIR	Pre0_SS	65.3329	4.47493	70.3132	60.2248	63.7811	62.6101	69.7355	No	Yes
120029104..120029300	15	120029418	120029563	-	MIR	MIR	65.3329	4.47493	70.3132	60.2248	63.7811	62.6101	69.7355	No	No
120029418..120029563	15	120029563	120029757	-	MIR	MIR	65.3329	4.47493	70.3132	60.2248	63.7811	62.6101	69.7355	No	No
120029563..120029757	15	120029939	120029986	-	MIR	MIR	65.3329	4.47493	70.3132	60.2248	63.7811	62.6101	69.7355	No	No
120030630..120030710	15	120031348	120031432	+	MIR	MIRc	65.3329	4.47493	70.3132	60.2248	63.7811	62.6101	69.7355	No	No
120029939..120029986	15	120030630	120030710	-	MIR	MIR	65.3329	4.47493	70.3132	60.2248	63.7811	62.6101	69.7355	No	No
120031348..120031432	15	120032800	120033062	-	tRNA	MIR3	65.3329	4.47493	70.3132	60.2248	63.7811	62.6101	69.7355	No	No
10680666..10680784	3	11042871	11043126	+	tRNA	SINE1A_SS	65.3196	2.03401	62.7801	63.5912	67.15	67.1674	65.9094	No	Yes
11042871..11043126	3	11043679	11043927	+	tRNA	Pre0_SS	65.3196	2.03401	62.7801	63.5912	67.15	67.1674	65.9094	No	Yes
2511839..2512085	11	4246297	4246558	-	tRNA	Pre0_SS	65.3112	4.77771	69.9296	67.1696	58.9195	61.6863	68.8509	No	Yes
4249358..4249590	11	4250284	4250510	+	tRNA	PRE1e	65.3112	4.77771	69.9296	67.1696	58.9195	61.6863	68.8509	No	Yes
4246297..4246558	11	4249291	4249304	-	tRNA	Pre0_SS	65.3112	4.77771	69.9296	67.1696	58.9195	61.6863	68.8509	No	Yes
4249291..4249304	11	4249358	4249590	-	tRNA	PRE1e	65.3112	4.77771	69.9296	67.1696	58.9195	61.6863	68.8509	No	Yes
94755911..94756166	4	97890552	97890807	+	tRNA	Pre0_SS	65.2788	5.21497	69.9329	61.3717	60.9874	62.1949	71.9069	No	No
97890552..97890807	4	97891951	97892165	+	tRNA	Pre0_SS	65.2788	5.21497	69.9329	61.3717	60.9874	62.1949	71.9069	No	Yes
918503..918558	3	1807724	1807837	-	MIR	MIRc	65.2432	4.70473	70.8189	64.2373	60.5827	69.4545	61.1223	No	No
19745907..19746116	12	23139800	23140051	-	tRNA	PRE1j	65.1939	5.52712	69.5219	56.7063	62.4515	68.4391	68.8509	No	Yes
23139800..23140051	12	23140273	23140498	-	tRNA	Pre0_SS	65.1939	5.52712	69.5219	56.7063	62.4515	68.4391	68.8509	No	No
23140273..23140498	12	23140554	23140806	+	tRNA	PRE1d	65.1939	5.52712	69.5219	56.7063	62.4515	68.4391	68.8509	No	No
143037049..143037089	1	143037159	143037406	-	tRNA	SINE1C_SS	65.187	3.68431	68.4526	63.8314	62.4145	61.511	69.7252	No	Yes
143032736..143032832	1	143033633	143033765	-	tRNA	SINE1B_SS	65.187	3.68431	68.4526	63.8314	62.4145	61.511	69.7252	No	Yes
143030097..143030236	1	143032736	143032832	-	tRNA	SINE1C_SS	65.187	3.68431	68.4526	63.8314	62.4145	61.511	69.7252	No	Yes
142830477..142830603	1	143030097	143030236	-	tRNA	SINE1B_SS	65.187	3.68431	68.4526	63.8314	62.4145	61.511	69.7252	No	Yes
143033633..143033765	1	143037049	143037089	+	tRNA	SINE1_SS	65.187	3.68431	68.4526	63.8314	62.4145	61.511	69.7252	No	Yes
92567587..92567823	1	97390604	97390868	-	tRNA	PRE1e	65.1412	3.97494	66.9638	60.8712	63.759	63.0311	71.0811	No	Yes
7251923..7251980	5	7252021	7252198	+	MIR	MIRc	65.1084	3.51686	62.9618	69.2289	63.7355	68.401	61.2148	No	No
7252216..7252442	5	7252508	7252630	-	MIR	Pre0_SS	65.1084	3.51686	62.9618	69.2289	63.7355	68.401	61.2148	No	No
7248249..7248316	5	7251923	7251980	+	MIR	MIR	65.1084	3.51686	62.9618	69.2289	63.7355	68.401	61.2148	No	Yes
7252021..7252198	5	7252216	7252442	-	tRNA	MIR	65.1084	3.51686	62.9618	69.2289	63.7355	68.401	61.2148	No	No
25407935..25408143	9	40559997	40560248	-	tRNA	PRE1g	65.083	4.72942	70.6696	67.3401	66.5944	62.2929	58.5182	No	No
40559997..40560248	9	40562104	40562330	+	tRNA	Pre0_SS	65.083	4.72942	70.6696	67.3401	66.5944	62.2929	58.5182	No	No
150040449..150040705	1	158636043	158636294	+	tRNA	Pre0_SS	65.077	6.33914	61.8066	69.7968	55.3984	69.5323	68.8509	No	Yes
88937101..88937285	14	88941248	88941508	+	tRNA	MIRb	65.0444	5.66649	70.6696	57.3389	61.6522	65.4424	70.1192	No	No
88942251..88942380	14	88943098	88943337	-	tRNA	SINE1A_SS	65.0444	5.66649	70.6696	57.3389	61.6522	65.4424	70.1192	No	No
88941248..88941508	14	88942251	88942380	-	tRNA	Pre0_SS	65.0444	5.66649	70.6696	57.3389	61.6522	65.4424	70.1192	No	No
55827151..55827412	9	55857625	55857789	-	MIR	Pre0_SS	64.9979	2.62437	64.2285	68.6644	62.0645	66.5825	63.4493	No	Yes
55857625..55857789	9	55859165	55859267	+	MIR	MIRb	64.9979	2.62437	64.2285	68.6644	62.0645	66.5825	63.4493	No	No
13907617..13907831	14	13908368	13908617	+	tRNA	PRE1f2	64.9931	4.42968	67.4395	58.1702	67.5208	68.9053	62.9297	No	No
13791615..13791672	14	13907617	13907831	+	tRNA	MIRb	64.9931	4.42968	67.4395	58.1702	67.5208	68.9053	62.9297	No	No
74513415..74513525	6	74514230	74514346	+	tRNA	SINE1B_SS	64.989	4.16905	70.3132	65.7167	58.618	65.0862	65.2109	No	Yes
74514617..74514878	6	74514879	74515077	+	MIR	Pre0_SS	64.989	4.16905	70.3132	65.7167	58.618	65.0862	65.2109	No	Yes
74514230..74514346	6	74514617	74514878	+	tRNA	CHR-1	64.989	4.16905	70.3132	65.7167	58.618	65.0862	65.2109	No	Yes
74514879..74515077	6	74515674	74515935	-	tRNA	MIRb	64.989	4.16905	70.3132	65.7167	58.618	65.0862	65.2109	No	Yes
74208607..74208724	6	74513415	74513525	+	tRNA	MIRb	64.989	4.16905	70.3132	65.7167	58.618	65.0862	65.2109	No	No
138194165..138194423	13	196206041	196206208	+	MIR	Pre0_SS	64.9859	4.38498	65.6288	57.4973	65.7552	67.1973	68.8509	No	Yes
196206948..196207196	13	196207262	196207326	+	MIR	Pre0_SS	64.9859	4.38498	65.6288	57.4973	65.7552	67.1973	68.8509	No	No
196206041..196206208	13	196206683	196206946	+	tRNA	MIR	64.9859	4.38498	65.6288	57.4973	65.7552	67.1973	68.8509	No	No
196206683..196206946	13	196206948	196207196	+	tRNA	Pre0_SS	64.9859	4.38498	65.6288	57.4973	65.7552	67.1973	68.8509	No	No
196207262..196207326	13	196207801	196208052	-	tRNA	MIRc	64.9859	4.38498	65.6288	57.4973	65.7552	67.1973	68.8509	No	No
196208291..196208412	13	196208412	196208473	+	tRNA	SINE1D_SS	64.9859	4.38498	65.6288	57.4973	65.7552	67.1973	68.8509	No	No
196207801..196208052	13	196208291	196208412	+	tRNA	Pre0_SS	64.9859	4.38498	65.6288	57.4973	65.7552	67.1973	68.8509	No	No
80813775..80813871	14	80991999	80992094	+	MIR	MIR3	64.8615	5.15989	63.3267	69.0339	56.4816	67.8426	67.6226	No	Yes
80991999..80992094	14	80992623	80992791	+	MIR	MIR3	64.8615	5.15989	63.3267	69.0339	56.4816	67.8426	67.6226	No	Yes
80992623..80992791	14	80993872	80994045	-	MIR	MIR3	64.8615	5.15989	63.3267	69.0339	56.4816	67.8426	67.6226	No	Yes
118482867..118483012	9	118653400	118653510	+	tRNA	MIRb	64.837	5.10595	70.3132	59.8926	64.1884	59.9245	69.8664	No	Yes
118653400..118653510	9	118654570	118654812	+	tRNA	CHR-1	64.837	5.10595	70.3132	59.8926	64.1884	59.9245	69.8664	No	Yes
118654570..118654812	9	118656074	118656203	-	tRNA	Pre0_SS	64.837	5.10595	70.3132	59.8926	64.1884	59.9245	69.8664	No	Yes
36729154..36729406	14	36730323	36730407	-	MIR	Pre0_SS	64.826	4.22774	63.5103	65.4155	60.0805	63.5662	71.5573	No	Yes
36730323..36730407	14	36730549	36730661	-	MIR	MIR3	64.826	4.22774	63.5103	65.4155	60.0805	63.5662	71.5573	No	Yes
35765729..35765771	14	36728614	36728763	+	MIR	MIRc	64.826	4.22774	63.5103	65.4155	60.0805	63.5662	71.5573	No	Yes
36731694..36731830	14	36732186	36732368	+	MIR	MIRc	64.826	4.22774	63.5103	65.4155	60.0805	63.5662	71.5573	No	Yes
36732186..36732368	14	36732403	36732553	+	MIR	MIRb	64.826	4.22774	63.5103	65.4155	60.0805	63.5662	71.5573	No	Yes
36730549..36730661	14	36731462	36731628	-	MIR	MIR3	64.826	4.22774	63.5103	65.4155	60.0805	63.5662	71.5573	No	Yes
36731462..36731628	14	36731694	36731830	+	MIR	MIRc	64.826	4.22774	63.5103	65.4155	60.0805	63.5662	71.5573	No	Yes
36728614..36728763	14	36729154	36729406	+	tRNA	MIRb	64.826	4.22774	63.5103	65.4155	60.0805	63.5662	71.5573	No	Yes
40721750..40721966	9	42555796	42556004	+	MIR	MIR	64.8203	2.86663	67.7051	66.8801	60.706	63.1736	65.6366	No	No
83506353..83506511	6	83506528	83506642	-	tRNA	MIR3	64.8183	4.08935	60.2685	68.8653	60.5669	67.6625	66.7285	No	No
83506038..83506296	6	83506353	83506511	+	MIR	Pre0_SS	64.8183	4.08935	60.2685	68.8653	60.5669	67.6625	66.7285	No	No
82544430..82544625	6	83505101	83505245	+	MIR	MIR	64.8183	4.08935	60.2685	68.8653	60.5669	67.6625	66.7285	No	No
83505101..83505245	6	83506038	83506296	+	tRNA	MIRc	64.8183	4.08935	60.2685	68.8653	60.5669	67.6625	66.7285	No	No
137378728..137378971	1	137381942	137382068	+	MIR	Pre0_SS	64.7889	6.21105	65.8929	68.0198	53.8489	67.332	68.8509	No	Yes
136353237..136353484	1	137378728	137378971	+	tRNA	Pre0_SS	64.7889	6.21105	65.8929	68.0198	53.8489	67.332	68.8509	No	Yes
133804482..133804599	15	136245934	136246179	-	MIR	SINE1B_SS	64.7732	6.31165	70.1972	54.1743	64.896	65.7473	68.8509	No	Yes
136245934..136246179	15	136246439	136246692	-	tRNA	MIR	64.7732	6.31165	70.1972	54.1743	64.896	65.7473	68.8509	No	No
166528719..166528839	1	166529318	166529450	+	MIR	MIR3	64.74	4.32079	68.5587	59.1597	65.7211	61.4094	68.8509	No	Yes
166527593..166527757	1	166528719	166528839	+	MIR	MIRc	64.74	4.32079	68.5587	59.1597	65.7211	61.4094	68.8509	No	Yes
166527236..166527482	1	166527593	166527757	-	MIR	PRE1f	64.74	4.32079	68.5587	59.1597	65.7211	61.4094	68.8509	No	Yes
166529318..166529450	1	166530127	166530393	-	tRNA	MIR	64.74	4.32079	68.5587	59.1597	65.7211	61.4094	68.8509	No	Yes
166527057..166527168	1	166527236	166527482	+	tRNA	SINE2-1_SSc	64.74	4.32079	68.5587	59.1597	65.7211	61.4094	68.8509	No	Yes
164699792..164700005	1	166527057	166527168	+	tRNA	MIR3	64.74	4.32079	68.5587	59.1597	65.7211	61.4094	68.8509	No	Yes
9560647..9560890	5	9881141	9881390	+	tRNA	Pre0_SS	64.7311	4.53622	66.8216	66.4868	62.2336	58.2383	69.8753	No	Yes
57221575..57221818	17	57221905	57221994	+	MIR	PRE1g	64.7252	3.75105	69.1306	62.7862	63.5991	60.1213	67.9888	No	No
52878812..52878986	17	57220133	57220389	+	tRNA	MIR	64.7252	3.75105	69.1306	62.7862	63.5991	60.1213	67.9888	No	Yes
57220403..57220533	17	57221575	57221818	-	tRNA	SINE1_SS	64.7252	3.75105	69.1306	62.7862	63.5991	60.1213	67.9888	No	No
57220133..57220389	17	57220403	57220533	+	tRNA	Pre0_SS	64.7252	3.75105	69.1306	62.7862	63.5991	60.1213	67.9888	No	No
121591286..121591499	14	121593451	121593620	+	MIR	PRE1f2	64.6886	4.03924	70.3132	59.8516	66.9025	63.8293	62.5463	No	Yes
121589390..121589576	14	121590183	121590306	-	MIR	MIRc	64.6886	4.03924	70.3132	59.8516	66.9025	63.8293	62.5463	No	Yes
121244403..121244474	14	121589037	121589151	+	MIR	MIR3	64.6886	4.03924	70.3132	59.8516	66.9025	63.8293	62.5463	No	Yes
121589037..121589151	14	121589390	121589576	+	MIR	MIRc	64.6886	4.03924	70.3132	59.8516	66.9025	63.8293	62.5463	No	Yes
121593451..121593620	14	121596722	121596979	-	tRNA	MIR	64.6886	4.03924	70.3132	59.8516	66.9025	63.8293	62.5463	No	Yes
121590183..121590306	14	121591286	121591499	-	tRNA	MIR3	64.6886	4.03924	70.3132	59.8516	66.9025	63.8293	62.5463	No	Yes
110896063..110896130	3	111000445	111000642	-	MIR	MIRb	64.6723	4.7533	69.2298	68.6239	61.8326	57.974	65.7012	No	No
18464636..18464885	12	19203877	19204143	-	tRNA	Pre0_SS	64.656	3.75962	60.4218	65.9751	61.6534	65.3401	69.8893	No	Yes
19204440..19204664	12	19204664	19204925	+	tRNA	PRE1g	64.656	3.75962	60.4218	65.9751	61.6534	65.3401	69.8893	No	No
19204925..19204941	12	19205086	19205305	-	tRNA	PRE1f2	64.656	3.75962	60.4218	65.9751	61.6534	65.3401	69.8893	No	No
19204664..19204925	12	19204925	19204941	+	tRNA	Pre0_SS	64.656	3.75962	60.4218	65.9751	61.6534	65.3401	69.8893	No	No
19204386..19204447	12	19204440	19204664	+	tRNA	PRE1h	64.656	3.75962	60.4218	65.9751	61.6534	65.3401	69.8893	No	No
19203877..19204143	12	19204386	19204447	+	tRNA	Pre0_SS	64.656	3.75962	60.4218	65.9751	61.6534	65.3401	69.8893	No	No
110796252..110796428	4	110797031	110797127	+	MIR	MIRb	64.6232	3.39815	68.3407	60.1721	62.1373	65.4599	67.006	No	Yes
110305736..110305897	4	110796252	110796428	+	MIR	MIR	64.6232	3.39815	68.3407	60.1721	62.1373	65.4599	67.006	No	Yes
58960706..58960949	9	58962441	58962538	+	MIR	Pre0_SS	64.579	5.11521	68.7296	57.3833	61.9788	64.8561	69.9472	No	Yes
58066007..58066244	9	58960706	58960949	-	tRNA	PRE1f	64.579	5.11521	68.7296	57.3833	61.9788	64.8561	69.9472	No	Yes
97433272..97433381	3	97433808	97433989	-	MIR	MIRc	64.5715	6.80336	71.7657	62.3344	54.8466	63.6054	70.3052	No	No
97310470..97310727	3	97431919	97432036	+	MIR	Pre0_SS	64.5715	6.80336	71.7657	62.3344	54.8466	63.6054	70.3052	No	Yes
97431919..97432036	3	97432293	97432381	+	MIR	MIRb	64.5715	6.80336	71.7657	62.3344	54.8466	63.6054	70.3052	No	No
97432985..97433226	3	97433272	97433381	+	MIR	Pre0_SS	64.5715	6.80336	71.7657	62.3344	54.8466	63.6054	70.3052	No	No
97432293..97432381	3	97432732	97432978	-	tRNA	MIRc	64.5715	6.80336	71.7657	62.3344	54.8466	63.6054	70.3052	No	No
97432732..97432978	3	97432985	97433226	-	tRNA	Pre0_SS	64.5715	6.80336	71.7657	62.3344	54.8466	63.6054	70.3052	No	No
17877262..17877278	2	18002950	18003175	+	MIR	SUSINE2	64.5551	4.85762	71.8459	58.2168	64.451	64.7165	63.5455	No	No
94771388..94771637	6	95460323	95460549	-	MIR	Pre0_SS	64.5072	5.57069	70.8189	63.2919	58.8622	59.7416	69.8213	No	Yes
95460323..95460549	6	95460850	95461104	-	tRNA	MIR	64.5072	5.57069	70.8189	63.2919	58.8622	59.7416	69.8213	No	No
95462134..95462371	6	95462392	95462633	+	tRNA	PRE1e	64.5072	5.57069	70.8189	63.2919	58.8622	59.7416	69.8213	No	No
95462392..95462633	6	95462801	95463056	+	tRNA	Pre0_SS	64.5072	5.57069	70.8189	63.2919	58.8622	59.7416	69.8213	No	No
95461799..95461909	6	95462134	95462371	+	tRNA	SINE1C_SS	64.5072	5.57069	70.8189	63.2919	58.8622	59.7416	69.8213	No	No
95460850..95461104	6	95461113	95461337	-	tRNA	Pre0_SS	64.5072	5.57069	70.8189	63.2919	58.8622	59.7416	69.8213	No	No
95461113..95461337	6	95461445	95461567	-	tRNA	PRE1f	64.5072	5.57069	70.8189	63.2919	58.8622	59.7416	69.8213	No	No
95461445..95461567	6	95461799	95461909	+	tRNA	SINE1_SS	64.5072	5.57069	70.8189	63.2919	58.8622	59.7416	69.8213	No	No
60881638..60881834	2	60882291	60882358	+	MIR	PRE1i	64.4809	3.2673	65.0628	67.1959	58.8738	64.9716	66.3003	No	No
60882291..60882358	2	60882674	60882934	+	tRNA	MIR	64.4809	3.2673	65.0628	67.1959	58.8738	64.9716	66.3003	No	No
60882674..60882934	2	60883751	60884009	+	tRNA	Pre0_SS	64.4809	3.2673	65.0628	67.1959	58.8738	64.9716	66.3003	No	No
60516880..60517067	2	60880195	60880431	+	tRNA	PRE1h	64.4809	3.2673	65.0628	67.1959	58.8738	64.9716	66.3003	No	Yes
60881031..60881164	2	60881638	60881834	+	tRNA	SINE1C_SS	64.4809	3.2673	65.0628	67.1959	58.8738	64.9716	66.3003	No	No
60880195..60880431	2	60880898	60881014	-	tRNA	PRE1e	64.4809	3.2673	65.0628	67.1959	58.8738	64.9716	66.3003	No	No
60880898..60881014	2	60881031	60881164	-	tRNA	SINE1B_SS	64.4809	3.2673	65.0628	67.1959	58.8738	64.9716	66.3003	No	No
35244307..35244537	15	48791923	48791977	-	MIR	PRE1d	64.4808	5.01099	57.5444	67.862	62.1147	70.4218	64.4614	No	Yes
48796172..48796271	15	48797101	48797173	-	MIR	MIRc	64.4808	5.01099	57.5444	67.862	62.1147	70.4218	64.4614	No	No
48792399..48792616	15	48795077	48795276	+	MIR	PRE1j	64.4808	5.01099	57.5444	67.862	62.1147	70.4218	64.4614	No	No
48795077..48795276	15	48795273	48795409	-	MIR	MIRb	64.4808	5.01099	57.5444	67.862	62.1147	70.4218	64.4614	No	No
48795273..48795409	15	48795432	48795534	-	MIR	MIRb	64.4808	5.01099	57.5444	67.862	62.1147	70.4218	64.4614	No	No
48791923..48791977	15	48792248	48792395	-	MIR	MIR	64.4808	5.01099	57.5444	67.862	62.1147	70.4218	64.4614	No	No
48795534..48795730	15	48795730	48795741	-	MIR	PRE1j	64.4808	5.01099	57.5444	67.862	62.1147	70.4218	64.4614	No	No
48795862..48795984	15	48796172	48796271	+	MIR	SINE1C_SS	64.4808	5.01099	57.5444	67.862	62.1147	70.4218	64.4614	No	No
48797101..48797173	15	48797173	48797424	-	tRNA	MIR3	64.4808	5.01099	57.5444	67.862	62.1147	70.4218	64.4614	No	No
48792248..48792395	15	48792399	48792616	-	tRNA	MIRc	64.4808	5.01099	57.5444	67.862	62.1147	70.4218	64.4614	No	No
48795432..48795534	15	48795534	48795730	-	tRNA	MIRb	64.4808	5.01099	57.5444	67.862	62.1147	70.4218	64.4614	No	No
48795730..48795741	15	48795862	48795984	-	tRNA	MIRc	64.4808	5.01099	57.5444	67.862	62.1147	70.4218	64.4614	No	No
80829438..80829523	8	135458657	135458914	-	tRNA	PRE1i	64.4782	7.03444	65.3014	71.1332	59.1125	55.6135	71.2304	No	Yes
152545371..152545588	6	153094905	153095068	-	MIR	PRE1f	64.4614	5.0342	64.8614	68.8963	56.7081	62.9905	68.8509	No	Yes
153098205..153098433	6	153098696	153098831	-	MIR	PRE1d	64.4614	5.0342	64.8614	68.8963	56.7081	62.9905	68.8509	No	Yes
153094905..153095068	6	153098205	153098433	-	tRNA	MIRb	64.4614	5.0342	64.8614	68.8963	56.7081	62.9905	68.8509	No	Yes
38346580..38346789	14	38347102	38347363	-	tRNA	PRE1f2	64.4597	3.40506	65.7626	59.362	68.7541	63.9582	64.4614	No	No
38346440..38346560	14	38346580	38346789	+	tRNA	SINE1D_SS	64.4597	3.40506	65.7626	59.362	68.7541	63.9582	64.4614	No	No
38061961..38062177	14	38346440	38346560	-	tRNA	PRE1f2	64.4597	3.40506	65.7626	59.362	68.7541	63.9582	64.4614	No	Yes
74256286..74256499	3	74256959	74257207	-	tRNA	PRE1g	64.4556	3.68264	62.2872	64.0345	62.9782	62.0779	70.9001	No	No
73578890..73579146	3	74255759	74255953	-	tRNA	Pre0_SS	64.4556	3.68264	62.2872	64.0345	62.9782	62.0779	70.9001	No	No
74255759..74255953	3	74256286	74256499	-	tRNA	PRE1d2	64.4556	3.68264	62.2872	64.0345	62.9782	62.0779	70.9001	No	No
81478352..81478601	7	81479864	81479969	+	MIR	Pre0_SS	64.4359	2.43012	64.4789	60.5232	66.3686	66.5663	64.2427	No	Yes
81207197..81207397	7	81478352	81478601	+	tRNA	MIRc	64.4359	2.43012	64.4789	60.5232	66.3686	66.5663	64.2427	No	Yes
81479864..81479969	7	81481064	81481159	+	tRNA	MIRb	64.4359	2.43012	64.4789	60.5232	66.3686	66.5663	64.2427	No	Yes
10097732..10097860	4	10752556	10752811	+	tRNA	SINE1A_SS	64.4059	1.10384	65.1378	65.946	63.2903	63.9907	63.6646	No	No
10752556..10752811	4	10754653	10754911	-	tRNA	Pre0_SS	64.4059	1.10384	65.1378	65.946	63.2903	63.9907	63.6646	No	No
10754653..10754911	4	10755481	10755737	-	tRNA	Pre0_SS	64.4059	1.10384	65.1378	65.946	63.2903	63.9907	63.6646	No	No
49669484..49669739	17	51100313	51100463	+	MIR	Pre0_SS	64.3999	5.19167	69.3033	66.6673	65.0402	55.6101	65.3789	No	No
51102700..51102820	17	51103110	51103328	-	MIR	MIR3	64.3999	5.19167	69.3033	66.6673	65.0402	55.6101	65.3789	No	Yes
51102460..51102581	17	51102700	51102820	+	MIR	MIRb	64.3999	5.19167	69.3033	66.6673	65.0402	55.6101	65.3789	No	Yes
51100571..51100675	17	51100847	51100984	-	MIR	PRE1b	64.3999	5.19167	69.3033	66.6673	65.0402	55.6101	65.3789	No	Yes
51101576..51101800	17	51102460	51102581	-	MIR	PRE1h	64.3999	5.19167	69.3033	66.6673	65.0402	55.6101	65.3789	No	Yes
51100313..51100463	17	51100571	51100675	+	tRNA	MIR	64.3999	5.19167	69.3033	66.6673	65.0402	55.6101	65.3789	No	Yes
51100847..51100984	17	51101576	51101800	-	tRNA	MIRb	64.3999	5.19167	69.3033	66.6673	65.0402	55.6101	65.3789	No	Yes
16705234..16705471	18	17187700	17187832	-	MIR	PRE1e	64.3856	4.89182	68.1248	61.7447	58.6015	62.8342	70.6226	No	No
17187700..17187832	18	17187908	17188041	+	MIR	MIR	64.3856	4.89182	68.1248	61.7447	58.6015	62.8342	70.6226	No	Yes
17187908..17188041	18	17189425	17189595	-	MIR	MIRb	64.3856	4.89182	68.1248	61.7447	58.6015	62.8342	70.6226	No	Yes
111040727..111040880	1	111041147	111041247	-	MIR	MIRb	64.3792	5.1226	67.2867	65.4296	58.2208	70.7262	60.2325	No	Yes
111038396..111038604	1	111040727	111040880	-	MIR	MIRc	64.3792	5.1226	67.2867	65.4296	58.2208	70.7262	60.2325	No	Yes
110984815..110985001	1	111037128	111037259	+	MIR	MIR3	64.3792	5.1226	67.2867	65.4296	58.2208	70.7262	60.2325	No	Yes
111037128..111037259	1	111038396	111038604	+	MIR	MIRc	64.3792	5.1226	67.2867	65.4296	58.2208	70.7262	60.2325	No	Yes
3643119..3643306	15	3643600	3643747	+	MIR	PRE1j	64.3629	6.43542	69.1306	66.3516	59.5462	70.9391	55.8467	No	No
3640756..3640790	15	3642747	3642815	-	MIR	MIR3	64.3629	6.43542	69.1306	66.3516	59.5462	70.9391	55.8467	No	No
141277795..141277976	15	3640756	3640790	-	MIR	PRE1f2	64.3629	6.43542	69.1306	66.3516	59.5462	70.9391	55.8467	No	No
3642747..3642815	15	3643051	3643119	+	MIR	MIR1_Amn	64.3629	6.43542	69.1306	66.3516	59.5462	70.9391	55.8467	No	No
3643600..3643747	15	3643749	3644004	+	tRNA	MIR	64.3629	6.43542	69.1306	66.3516	59.5462	70.9391	55.8467	No	No
3643051..3643119	15	3643119	3643306	-	tRNA	MIR3	64.3629	6.43542	69.1306	66.3516	59.5462	70.9391	55.8467	No	No
38057704..38057802	14	38058762	38058906	+	MIR	SINE1C_SS	64.3624	2.63689	67.2417	66.0484	65.3861	61.6502	61.4856	No	Yes
38058762..38058906	14	38060211	38060457	+	tRNA	MIRb	64.3624	2.63689	67.2417	66.0484	65.3861	61.6502	61.4856	No	Yes
38060600..38060726	14	38061961	38062177	+	tRNA	SINE1_SS	64.3624	2.63689	67.2417	66.0484	65.3861	61.6502	61.4856	No	Yes
38060211..38060457	14	38060537	38060597	+	tRNA	Pre0_SS	64.3624	2.63689	67.2417	66.0484	65.3861	61.6502	61.4856	No	Yes
38060537..38060597	14	38060600	38060726	+	tRNA	PRE1i	64.3624	2.63689	67.2417	66.0484	65.3861	61.6502	61.4856	No	Yes
36882083..36882346	14	38057704	38057802	+	tRNA	Pre0_SS	64.3624	2.63689	67.2417	66.0484	65.3861	61.6502	61.4856	No	Yes
68258372..68258500	6	68258590	68258743	-	MIR	SINE1_SS	64.3595	6.27948	69.5293	64.1981	54.6233	63.1876	70.2593	No	No
68258590..68258743	6	68259306	68259459	+	tRNA	MIR1_Amn	64.3595	6.27948	69.5293	64.1981	54.6233	63.1876	70.2593	No	No
68235364..68235596	6	68258372	68258500	+	tRNA	Pre0_SS	64.3595	6.27948	69.5293	64.1981	54.6233	63.1876	70.2593	No	No
51232163..51232299	12	51994684	51994936	+	tRNA	MIR3	64.2553	5.72251	67.1138	70.2921	56.4191	67.2191	60.2325	No	Yes
51995230..51995343	12	51995507	51995530	-	tRNA	SINE1C_SS	64.2553	5.72251	67.1138	70.2921	56.4191	67.2191	60.2325	No	Yes
51995507..51995530	12	51995556	51995785	-	tRNA	PRE1e	64.2553	5.72251	67.1138	70.2921	56.4191	67.2191	60.2325	No	Yes
51994684..51994936	12	51995230	51995343	-	tRNA	Pre0_SS	64.2553	5.72251	67.1138	70.2921	56.4191	67.2191	60.2325	No	Yes
103615619..103615868	6	103617074	103617224	+	MIR	PRE1g	64.2504	2.43451	63.3022	61.7688	62.7085	65.7582	67.7143	No	Yes
103617358..103617552	6	103617793	103617937	-	MIR	PRE1f2	64.2504	2.43451	63.3022	61.7688	62.7085	65.7582	67.7143	No	Yes
103617074..103617224	6	103617358	103617552	-	tRNA	MIR	64.2504	2.43451	63.3022	61.7688	62.7085	65.7582	67.7143	No	Yes
98358947..98359187	6	103615619	103615868	-	tRNA	PRE1d	64.2504	2.43451	63.3022	61.7688	62.7085	65.7582	67.7143	No	Yes
150507835..150507920	2	150960134	150960262	-	tRNA	MIRc	64.25	4.46557	70.1117	63.656	58.2372	66.6986	62.5463	No	Yes
41384178..41384436	12	41630664	41630876	-	MIR	Pre0_SS	64.238	5.08096	70.6696	57.8762	66.4195	60.4541	65.7707	No	No
41632091..41632349	12	41633270	41633499	+	MIR	Pre0_SS	64.238	5.08096	70.6696	57.8762	66.4195	60.4541	65.7707	No	No
41633270..41633499	12	41633492	41633696	-	MIR	MIRb	64.238	5.08096	70.6696	57.8762	66.4195	60.4541	65.7707	No	No
41630664..41630876	12	41632091	41632349	+	tRNA	MIRb	64.238	5.08096	70.6696	57.8762	66.4195	60.4541	65.7707	No	No
25023286..25023524	12	25024567	25024812	+	tRNA	PRE1f	64.2322	5.70253	69.7272	58.5934	58.1394	64.951	69.7498	No	No
24378793..24378929	12	25022713	25022936	-	tRNA	PRE1c	64.2322	5.70253	69.7272	58.5934	58.1394	64.951	69.7498	No	No
25022713..25022936	12	25023286	25023524	+	tRNA	PRE1f	64.2322	5.70253	69.7272	58.5934	58.1394	64.951	69.7498	No	No
48649375..48649576	7	49712212	49712361	+	MIR	MIRb	64.1996	4.33307	70.5832	64.1963	65.7352	59.6654	60.8181	No	No
49712212..49712361	7	49712684	49712731	+	MIR	MIR3	64.1996	4.33307	70.5832	64.1963	65.7352	59.6654	60.8181	No	No
49712684..49712731	7	49712827	49713072	-	tRNA	MIR3	64.1996	4.33307	70.5832	64.1963	65.7352	59.6654	60.8181	No	No
49713150..49713279	7	49713390	49713649	+	tRNA	SINE1C_SS	64.1996	4.33307	70.5832	64.1963	65.7352	59.6654	60.8181	No	No
49712827..49713072	7	49713150	49713279	+	tRNA	Pre0_SS	64.1996	4.33307	70.5832	64.1963	65.7352	59.6654	60.8181	No	No
95442024..95442276	3	95442593	95442671	+	MIR	Pre0_SS	64.1452	5.64966	70.427	60.4198	56.3574	66.7932	66.7285	No	No
95441507..95441633	3	95441774	95441843	+	MIR	SINE1C_SS	64.1452	5.64966	70.427	60.4198	56.3574	66.7932	66.7285	No	No
94315320..94315512	3	95440393	95440443	+	MIR	MIRb	64.1452	5.64966	70.427	60.4198	56.3574	66.7932	66.7285	No	Yes
95441774..95441843	3	95442024	95442276	-	tRNA	MIR1_Amn	64.1452	5.64966	70.427	60.4198	56.3574	66.7932	66.7285	No	No
95440393..95440443	3	95441507	95441633	+	tRNA	MIRc	64.1452	5.64966	70.427	60.4198	56.3574	66.7932	66.7285	No	No
59889378..59889500	2	60514623	60514878	-	tRNA	SINE1A_SS	64.1252	5.23154	71.7095	64.9571	57.0974	62.7574	64.1047	No	Yes
60514623..60514878	2	60515536	60515792	-	tRNA	Pre0_SS	64.1252	5.23154	71.7095	64.9571	57.0974	62.7574	64.1047	No	Yes
60515536..60515792	2	60516880	60517067	-	tRNA	Pre0_SS	64.1252	5.23154	71.7095	64.9571	57.0974	62.7574	64.1047	No	Yes
19727336..19727533	6	19727566	19727622	-	MIR	MIRc	64.0039	5.28391	67.3605	67.4223	61.3588	55.889	67.9888	No	No
19479707..19479920	6	19727336	19727533	-	MIR	MIRb	64.0039	5.28391	67.3605	67.4223	61.3588	55.889	67.9888	No	Yes
19727566..19727622	6	19727633	19727881	-	tRNA	MIRb	64.0039	5.28391	67.3605	67.4223	61.3588	55.889	67.9888	No	No
19727633..19727881	6	19727886	19728150	-	tRNA	Pre0_SS	64.0039	5.28391	67.3605	67.4223	61.3588	55.889	67.9888	No	No
59035502..59035739	15	59673242	59673400	+	MIR	Pre0_SS	63.9656	5.70656	71.9871	57.2577	64.2093	66.3212	60.0526	No	Yes
59673242..59673400	15	59673473	59673548	-	MIR	MIR	63.9656	5.70656	71.9871	57.2577	64.2093	66.3212	60.0526	No	Yes
59674458..59674620	15	59675261	59675520	-	tRNA	PRE1j	63.9656	5.70656	71.9871	57.2577	64.2093	66.3212	60.0526	No	Yes
59675261..59675520	15	59676981	59677235	+	tRNA	Pre0_SS	63.9656	5.70656	71.9871	57.2577	64.2093	66.3212	60.0526	No	Yes
59673473..59673548	15	59674458	59674620	+	tRNA	MIRc	63.9656	5.70656	71.9871	57.2577	64.2093	66.3212	60.0526	No	Yes
10134367..10134553	17	12351294	12351477	-	MIR	MIRb	63.9557	4.28626	62.6314	60.9097	59.5566	69.8657	66.8152	No	No
12351294..12351477	17	12351775	12352022	-	tRNA	MIRb	63.9557	4.28626	62.6314	60.9097	59.5566	69.8657	66.8152	No	Yes
12351775..12352022	17	12352644	12352903	-	tRNA	Pre0_SS	63.9557	4.28626	62.6314	60.9097	59.5566	69.8657	66.8152	No	Yes
12352644..12352903	17	12355345	12355602	+	tRNA	Pre0_SS	63.9557	4.28626	62.6314	60.9097	59.5566	69.8657	66.8152	No	Yes
12355345..12355602	17	12356242	12356499	-	tRNA	Pre0_SS	63.9557	4.28626	62.6314	60.9097	59.5566	69.8657	66.8152	No	Yes
12357624..12357842	17	12357970	12358220	-	tRNA	PRE1d	63.9557	4.28626	62.6314	60.9097	59.5566	69.8657	66.8152	No	Yes
12356979..12357215	17	12357624	12357842	-	tRNA	PRE1f	63.9557	4.28626	62.6314	60.9097	59.5566	69.8657	66.8152	No	Yes
12356242..12356499	17	12356979	12357215	-	tRNA	Pre0_SS	63.9557	4.28626	62.6314	60.9097	59.5566	69.8657	66.8152	No	Yes
90583502..90583758	6	90688575	90688820	+	MIR	MIR	63.9506	5.30981	65.7626	65.4423	54.559	66.4776	67.5114	No	Yes
90688575..90688820	6	90689876	90690139	+	tRNA	MIRb	63.9506	5.30981	65.7626	65.4423	54.559	66.4776	67.5114	No	No
90689876..90690139	6	90690580	90690836	+	tRNA	Pre0_SS	63.9506	5.30981	65.7626	65.4423	54.559	66.4776	67.5114	No	No
15384381..15384563	2	16607311	16607445	-	MIR	MIRc	63.9314	7.16554	64.5271	66.1515	52.0302	65.543	71.4054	No	Yes
142130451..142130616	2	143381166	143381286	+	MIR	MIR	63.9175	4.41409	63.2896	65.7444	60.7448	59.3281	70.4807	No	No
14116780..14116937	14	14116990	14117218	-	MIR	MIR3	63.9157	4.89115	64.6474	66.3543	58.605	59.5676	70.4043	No	Yes
13908368..13908617	14	14116780	14116937	+	MIR	Pre0_SS	63.9157	4.89115	64.6474	66.3543	58.605	59.5676	70.4043	No	No
14117275..14117397	14	14117646	14117797	-	MIR	MIRc	63.9157	4.89115	64.6474	66.3543	58.605	59.5676	70.4043	No	Yes
14116990..14117218	14	14117275	14117397	+	MIR	MIR	63.9157	4.89115	64.6474	66.3543	58.605	59.5676	70.4043	No	Yes
14117646..14117797	14	14118633	14118891	+	tRNA	MIRb	63.9157	4.89115	64.6474	66.3543	58.605	59.5676	70.4043	No	Yes
14118633..14118891	14	14119077	14119335	+	tRNA	Pre0_SS	63.9157	4.89115	64.6474	66.3543	58.605	59.5676	70.4043	No	Yes
14119077..14119335	14	14119540	14119752	+	tRNA	Pre0_SS	63.9157	4.89115	64.6474	66.3543	58.605	59.5676	70.4043	No	Yes
60104661..60104916	14	60635153	60635413	-	tRNA	Pre0_SS	63.908	6.75003	68.2071	64.3509	53.9513	61.4736	71.5573	No	Yes
109441415..109441678	4	109811844	109812067	+	MIR	Pre0_SS	63.9077	3.53255	58.6226	65.3384	64.7416	68.1271	62.7088	No	Yes
109811844..109812067	4	109814298	109814544	+	tRNA	MIRb	63.9077	3.53255	58.6226	65.3384	64.7416	68.1271	62.7088	No	No
260779112..260779363	1	260923036	260923101	-	MIR	Pre0_SS	63.9053	7.33486	67.2867	69.802	52.652	60.3979	69.3877	No	Yes
260923685..260923752	1	260924214	260924313	+	MIR	SINE1C_SS	63.9053	7.33486	67.2867	69.802	52.652	60.3979	69.3877	No	Yes
260925369..260925469	1	260925474	260925574	-	MIR	MIRc	63.9053	7.33486	67.2867	69.802	52.652	60.3979	69.3877	No	Yes
260925243..260925364	1	260925369	260925469	-	MIR	SINE1_SS	63.9053	7.33486	67.2867	69.802	52.652	60.3979	69.3877	No	Yes
260923036..260923101	1	260923357	260923602	-	tRNA	MIR3	63.9053	7.33486	67.2867	69.802	52.652	60.3979	69.3877	No	Yes
260924214..260924313	1	260924565	260924826	-	tRNA	MIR3	63.9053	7.33486	67.2867	69.802	52.652	60.3979	69.3877	No	Yes
260926910..260927040	1	260928246	260928504	+	tRNA	SINE1A_SS	63.9053	7.33486	67.2867	69.802	52.652	60.3979	69.3877	No	Yes
260924565..260924826	1	260925243	260925364	-	tRNA	Pre0_SS	63.9053	7.33486	67.2867	69.802	52.652	60.3979	69.3877	No	Yes
260925474..260925574	1	260926910	260927040	-	tRNA	MIR3	63.9053	7.33486	67.2867	69.802	52.652	60.3979	69.3877	No	Yes
260923357..260923602	1	260923685	260923752	-	tRNA	Pre0_SS	63.9053	7.33486	67.2867	69.802	52.652	60.3979	69.3877	No	Yes
260428718..260428905	1	260775479	260775733	-	tRNA	MIRc	63.9052	4.08102	58.6226	64.6389	62.6324	63.6851	69.9472	No	Yes
260775479..260775733	1	260776438	260776666	+	tRNA	Pre0_SS	63.9052	4.08102	58.6226	64.6389	62.6324	63.6851	69.9472	No	Yes
260777810..260778009	1	260778165	260778415	-	tRNA	PRE1i	63.9052	4.08102	58.6226	64.6389	62.6324	63.6851	69.9472	No	Yes
260778893..260779020	1	260779112	260779363	+	tRNA	SINE1C_SS	63.9052	4.08102	58.6226	64.6389	62.6324	63.6851	69.9472	No	Yes
260777672..260777802	1	260777810	260778009	+	tRNA	SINE1_SS	63.9052	4.08102	58.6226	64.6389	62.6324	63.6851	69.9472	No	Yes
260776438..260776666	1	260777672	260777802	+	tRNA	Pre0_SS	63.9052	4.08102	58.6226	64.6389	62.6324	63.6851	69.9472	No	Yes
260778165..260778415	1	260778893	260779020	-	tRNA	Pre0_SS	63.9052	4.08102	58.6226	64.6389	62.6324	63.6851	69.9472	No	Yes
48454179..48454429	2	48457637	48457867	+	MIR	Pre0_SS	63.8692	5.2371	70.4659	67.6088	61.7248	62.4239	57.1224	No	Yes
46961300..46961550	2	48454179	48454429	+	tRNA	Pre0_SS	63.8692	5.2371	70.4659	67.6088	61.7248	62.4239	57.1224	No	Yes
103089169..103089246	4	103089915	103090007	-	MIR	MIRc	63.8661	3.04241	64.8614	60.4824	66.263	66.9309	60.7926	No	No
101461666..101461889	4	103089169	103089246	+	MIR	Pre0_SS	63.8661	3.04241	64.8614	60.4824	66.263	66.9309	60.7926	No	No
29640869..29641122	8	31520070	31520332	+	tRNA	Pre0_SS	63.8419	5.48837	69.7272	63.993	64.3076	66.2685	54.9131	No	No
31520070..31520332	8	31520883	31521117	+	tRNA	Pre0_SS	63.8419	5.48837	69.7272	63.993	64.3076	66.2685	54.9131	No	Yes
54753168..54753317	3	59028298	59028481	+	MIR	PRE1i	63.8398	3.99097	64.4091	69.0484	65.5185	61.7904	58.4324	No	Yes
59028985..59029175	3	59029915	59030171	+	tRNA	PRE1i	63.8398	3.99097	64.4091	69.0484	65.5185	61.7904	58.4324	No	Yes
59029915..59030171	3	59030305	59030539	+	tRNA	Pre0_SS	63.8398	3.99097	64.4091	69.0484	65.5185	61.7904	58.4324	No	Yes
59031186..59031304	3	59031670	59031918	+	tRNA	SINE1_SS	63.8398	3.99097	64.4091	69.0484	65.5185	61.7904	58.4324	No	Yes
59031670..59031918	3	59031996	59032252	+	tRNA	Pre0_SS	63.8398	3.99097	64.4091	69.0484	65.5185	61.7904	58.4324	No	Yes
59033034..59033277	3	59033454	59033705	+	tRNA	PRE1e	63.8398	3.99097	64.4091	69.0484	65.5185	61.7904	58.4324	No	Yes
59031996..59032252	3	59033034	59033277	+	tRNA	Pre0_SS	63.8398	3.99097	64.4091	69.0484	65.5185	61.7904	58.4324	No	Yes
59028298..59028481	3	59028985	59029175	+	tRNA	MIRb	63.8398	3.99097	64.4091	69.0484	65.5185	61.7904	58.4324	No	Yes
59030305..59030539	3	59031186	59031304	+	tRNA	Pre0_SS	63.8398	3.99097	64.4091	69.0484	65.5185	61.7904	58.4324	No	Yes
59033454..59033705	3	59034097	59034204	+	tRNA	Pre0_SS	63.8398	3.99097	64.4091	69.0484	65.5185	61.7904	58.4324	No	Yes
53227694..53227745	16	53246297	53246485	+	MIR	MIRc	63.7895	1.72071	65.6362	61.0374	64.007	63.5971	64.6696	No	Yes
53246497..53246606	16	53246683	53246730	+	MIR	SINE1A_SS	63.7895	1.72071	65.6362	61.0374	64.007	63.5971	64.6696	No	Yes
53246683..53246730	16	53248135	53248248	-	MIR	MIR3	63.7895	1.72071	65.6362	61.0374	64.007	63.5971	64.6696	No	Yes
53246297..53246485	16	53246497	53246606	+	tRNA	MIR	63.7895	1.72071	65.6362	61.0374	64.007	63.5971	64.6696	No	Yes
47015201..47015399	6	47015795	47015886	-	MIR	PRE1f2	63.7851	6.66017	59.4823	70.304	56.2789	61.6298	71.2304	No	Yes
47015795..47015886	6	47016494	47016647	-	MIR	MIR	63.7851	6.66017	59.4823	70.304	56.2789	61.6298	71.2304	No	Yes
47016494..47016647	6	47016642	47016867	-	MIR	MIR	63.7851	6.66017	59.4823	70.304	56.2789	61.6298	71.2304	No	Yes
47016907..47017101	6	47017262	47017377	-	MIR	PRE1f2	63.7851	6.66017	59.4823	70.304	56.2789	61.6298	71.2304	No	Yes
46960731..46960977	6	47015201	47015399	+	tRNA	MIR	63.7851	6.66017	59.4823	70.304	56.2789	61.6298	71.2304	No	Yes
47016642..47016867	6	47016907	47017101	+	tRNA	MIR	63.7851	6.66017	59.4823	70.304	56.2789	61.6298	71.2304	No	Yes
240953224..240953320	1	253468620	253468731	-	MIR	CHR-1	63.7819	3.93587	65.9136	58.2924	68.4527	64.6431	61.6077	No	Yes
253469064..253469166	1	253469217	253469459	-	tRNA	PRE1j	63.7819	3.93587	65.9136	58.2924	68.4527	64.6431	61.6077	No	Yes
253468620..253468731	1	253469064	253469166	-	tRNA	MIRc	63.7819	3.93587	65.9136	58.2924	68.4527	64.6431	61.6077	No	Yes
53468470..53468731	13	53468739	53468814	+	MIR	Pre0_SS	63.7789	5.83456	71.8271	62.6701	66.0461	55.8108	62.5405	No	Yes
53469250..53469452	13	53470736	53470857	-	MIR	PRE1i	63.7789	5.83456	71.8271	62.6701	66.0461	55.8108	62.5405	No	Yes
53467492..53467736	13	53468286	53468435	+	MIR	Pre0_SS	63.7789	5.83456	71.8271	62.6701	66.0461	55.8108	62.5405	No	Yes
53470736..53470857	13	53471008	53471237	-	MIR	MIR3	63.7789	5.83456	71.8271	62.6701	66.0461	55.8108	62.5405	No	Yes
53471008..53471237	13	53471371	53471505	+	MIR	MIRb	63.7789	5.83456	71.8271	62.6701	66.0461	55.8108	62.5405	No	Yes
53471509..53471718	13	53471931	53472085	+	MIR	PRE1f2	63.7789	5.83456	71.8271	62.6701	66.0461	55.8108	62.5405	No	Yes
38292423..38292559	13	53467492	53467736	-	tRNA	MIR	63.7789	5.83456	71.8271	62.6701	66.0461	55.8108	62.5405	No	Yes
53468286..53468435	13	53468470	53468731	+	tRNA	MIRb	63.7789	5.83456	71.8271	62.6701	66.0461	55.8108	62.5405	No	Yes
53471371..53471505	13	53471509	53471718	-	tRNA	MIRb	63.7789	5.83456	71.8271	62.6701	66.0461	55.8108	62.5405	No	Yes
53468739..53468814	13	53469250	53469452	-	tRNA	MIR	63.7789	5.83456	71.8271	62.6701	66.0461	55.8108	62.5405	No	Yes
53471931..53472085	13	53472698	53472812	-	tRNA	MIRb	63.7789	5.83456	71.8271	62.6701	66.0461	55.8108	62.5405	No	Yes
75240487..75240748	13	76086743	76086986	+	MIR	Pre0_SS	63.7719	5.87838	63.5103	68.3931	58.2739	57.7865	70.8955	No	No
76086743..76086986	13	76087929	76088027	-	MIR	MIR	63.7719	5.87838	63.5103	68.3931	58.2739	57.7865	70.8955	No	Yes
41601501..41601690	3	41601886	41602140	+	tRNA	PRE1d2	63.7647	4.92533	69.972	62.1964	56.6988	66.2377	63.7186	No	No
39918610..39918706	3	41601501	41601690	+	tRNA	CHR-1	63.7647	4.92533	69.972	62.1964	56.6988	66.2377	63.7186	No	Yes
109048204..109048393	14	109048891	109049067	+	MIR	PRE1f2	63.7454	5.83984	69.7643	65.941	58.9251	56.2875	67.8089	No	Yes
109046341..109046589	14	109046597	109046689	+	MIR	Pre0_SS	63.7454	5.83984	69.7643	65.941	58.9251	56.2875	67.8089	No	Yes
108936004..108936261	14	109046341	109046589	+	tRNA	Pre0_SS	63.7454	5.83984	69.7643	65.941	58.9251	56.2875	67.8089	No	Yes
109047645..109047838	14	109047838	109048097	+	tRNA	PRE1j	63.7454	5.83984	69.7643	65.941	58.9251	56.2875	67.8089	No	Yes
109046597..109046689	14	109046954	109047094	+	tRNA	MIRb	63.7454	5.83984	69.7643	65.941	58.9251	56.2875	67.8089	No	Yes
109046954..109047094	14	109047192	109047400	-	tRNA	PRE1f2	63.7454	5.83984	69.7643	65.941	58.9251	56.2875	67.8089	No	Yes
109048097..109048124	14	109048204	109048393	-	tRNA	PRE1j	63.7454	5.83984	69.7643	65.941	58.9251	56.2875	67.8089	No	Yes
109047192..109047400	14	109047645	109047838	+	tRNA	PRE1f2	63.7454	5.83984	69.7643	65.941	58.9251	56.2875	67.8089	No	Yes
109047838..109048097	14	109048097	109048124	+	tRNA	Pre0_SS	63.7454	5.83984	69.7643	65.941	58.9251	56.2875	67.8089	No	Yes
39097185..39097448	18	39771474	39771602	+	MIR	Pre0_SS	63.7396	5.72445	69.1306	61.5465	56.3619	69.955	61.7041	No	Yes
39772155..39772397	18	39772419	39772531	-	MIR	Pre0_SS	63.7396	5.72445	69.1306	61.5465	56.3619	69.955	61.7041	No	Yes
39771474..39771602	18	39772155	39772397	+	tRNA	MIR	63.7396	5.72445	69.1306	61.5465	56.3619	69.955	61.7041	No	Yes
142828557..142828679	1	142829136	142829390	+	tRNA	SINE2-1_SSc	63.7236	5.28074	66.9638	59.4105	56.7055	68.2465	67.2918	No	Yes
142823713..142823860	1	142824980	142825177	-	tRNA	SINE1C_SS	63.7236	5.28074	66.9638	59.4105	56.7055	68.2465	67.2918	No	Yes
142479486..142479617	1	142822761	142822962	+	tRNA	SINE1_SS	63.7236	5.28074	66.9638	59.4105	56.7055	68.2465	67.2918	No	Yes
142829136..142829390	1	142830477	142830603	-	tRNA	Pre0_SS	63.7236	5.28074	66.9638	59.4105	56.7055	68.2465	67.2918	No	Yes
142822761..142822962	1	142823713	142823860	+	tRNA	PRE1j	63.7236	5.28074	66.9638	59.4105	56.7055	68.2465	67.2918	No	Yes
142824980..142825177	1	142828557	142828679	+	tRNA	PRE1f2	63.7236	5.28074	66.9638	59.4105	56.7055	68.2465	67.2918	No	Yes
50457538..50457793	12	50457992	50458186	+	MIR	Pre0_SS	63.72	5.93451	61.865	63.7403	65.4677	55.5668	71.9603	No	No
48208357..48208533	12	50457538	50457793	-	tRNA	MIRb	63.72	5.93451	61.865	63.7403	65.4677	55.5668	71.9603	No	Yes
50457992..50458186	12	50460123	50460274	-	tRNA	MIR	63.72	5.93451	61.865	63.7403	65.4677	55.5668	71.9603	No	No
68894540..68894635	2	69251433	69251518	+	MIR	MIR3	63.7088	6.49407	70.2473	59.5798	58.5032	58.8665	71.3472	No	Yes
69251579..69251830	2	69251933	69252085	+	MIR	Pre0_SS	63.7088	6.49407	70.2473	59.5798	58.5032	58.8665	71.3472	No	Yes
69251933..69252085	2	69252202	69252274	+	MIR	MIRb	63.7088	6.49407	70.2473	59.5798	58.5032	58.8665	71.3472	No	Yes
69251433..69251518	2	69251579	69251830	-	tRNA	MIR3	63.7088	6.49407	70.2473	59.5798	58.5032	58.8665	71.3472	No	Yes
69252202..69252274	2	69252279	69252403	+	tRNA	MIRc	63.7088	6.49407	70.2473	59.5798	58.5032	58.8665	71.3472	No	Yes
48454924..48455160	17	49007178	49007341	+	MIR	PRE1e	63.7071	3.19784	62.3552	62.6107	59.9502	68.311	65.3085	No	Yes
49007178..49007341	17	49007559	49007825	-	MIR	MIR	63.7071	3.19784	62.3552	62.6107	59.9502	68.311	65.3085	No	Yes
49008478..49008555	17	49008657	49008682	+	MIR	MIRb	63.7071	3.19784	62.3552	62.6107	59.9502	68.311	65.3085	No	Yes
49008682..49008939	17	49008939	49009069	+	MIR	Pre0_SS	63.7071	3.19784	62.3552	62.6107	59.9502	68.311	65.3085	No	Yes
49008939..49009069	17	49009502	49009685	+	MIR	MIR	63.7071	3.19784	62.3552	62.6107	59.9502	68.311	65.3085	No	Yes
49007559..49007825	17	49008478	49008555	+	MIR	MIR	63.7071	3.19784	62.3552	62.6107	59.9502	68.311	65.3085	No	Yes
49008657..49008682	17	49008682	49008939	+	tRNA	MIR	63.7071	3.19784	62.3552	62.6107	59.9502	68.311	65.3085	No	Yes
109175606..109175858	14	109177196	109177329	-	MIR	Pre0_SS	63.6753	5.58911	68.2071	68.4495	60.7161	55.3675	65.6366	No	Yes
109178734..109178837	14	109179594	109179781	-	MIR	MIRc	63.6753	5.58911	68.2071	68.4495	60.7161	55.3675	65.6366	No	Yes
109177196..109177329	14	109177682	109177801	+	MIR	MIRb	63.6753	5.58911	68.2071	68.4495	60.7161	55.3675	65.6366	No	Yes
109178341..109178586	14	109178734	109178837	+	MIR	Pre0_SS	63.6753	5.58911	68.2071	68.4495	60.7161	55.3675	65.6366	No	Yes
109048891..109049067	14	109175606	109175858	-	tRNA	MIR3	63.6753	5.58911	68.2071	68.4495	60.7161	55.3675	65.6366	No	Yes
109177682..109177801	14	109178341	109178586	+	tRNA	MIRc	63.6753	5.58911	68.2071	68.4495	60.7161	55.3675	65.6366	No	Yes
109179594..109179781	14	109181069	109181328	-	tRNA	MIRb	63.6753	5.58911	68.2071	68.4495	60.7161	55.3675	65.6366	No	Yes
1667459..1667708	8	3420674	3420874	-	MIR	Pre0_SS	63.6732	1.80939	62.447	63.9203	63.019	66.7	62.2798	No	Yes
132300773..132301023	14	132301894	132302015	+	MIR	Pre0_SS	63.6539	5.62116	71.4022	66.0263	57.7503	64.459	58.6315	No	No
132303651..132303899	14	132304250	132304438	-	MIR	Pre0_SS	63.6539	5.62116	71.4022	66.0263	57.7503	64.459	58.6315	No	No
132057566..132057814	14	132300773	132301023	+	tRNA	Pre0_SS	63.6539	5.62116	71.4022	66.0263	57.7503	64.459	58.6315	No	No
132301894..132302015	14	132303651	132303899	+	tRNA	MIR3	63.6539	5.62116	71.4022	66.0263	57.7503	64.459	58.6315	No	No
95645716..95645891	3	96170933	96171182	+	tRNA	MIRb	63.6217	5.9607	69.4554	59.898	55.1696	67.9488	65.6366	No	No
96170933..96171182	3	96171243	96171504	+	tRNA	Pre0_SS	63.6217	5.9607	69.4554	59.898	55.1696	67.9488	65.6366	No	Yes
96171243..96171504	3	96171848	96172095	-	tRNA	Pre0_SS	63.6217	5.9607	69.4554	59.898	55.1696	67.9488	65.6366	No	Yes
96171848..96172095	3	96172730	96172946	+	tRNA	Pre0_SS	63.6217	5.9607	69.4554	59.898	55.1696	67.9488	65.6366	No	Yes
152530611..152530853	6	152533575	152533695	+	MIR	MIRc	63.6192	6.59055	69.8522	63.1951	54.4392	60.5742	70.0352	No	Yes
152536476..152536536	6	152536594	152536791	+	MIR	MIRc	63.6192	6.59055	69.8522	63.1951	54.4392	60.5742	70.0352	No	Yes
148002793..148003048	6	152530611	152530853	+	MIR	Pre0_SS	63.6192	6.59055	69.8522	63.1951	54.4392	60.5742	70.0352	No	Yes
152533575..152533695	6	152536476	152536536	+	MIR	MIR3	63.6192	6.59055	69.8522	63.1951	54.4392	60.5742	70.0352	No	Yes
152542263..152542472	6	152542898	152543165	-	tRNA	PRE1f	63.6192	6.59055	69.8522	63.1951	54.4392	60.5742	70.0352	No	Yes
152542898..152543165	6	152544553	152544783	-	tRNA	Pre0_SS	63.6192	6.59055	69.8522	63.1951	54.4392	60.5742	70.0352	No	Yes
152538237..152538365	6	152541274	152541514	-	tRNA	SINE1_SS	63.6192	6.59055	69.8522	63.1951	54.4392	60.5742	70.0352	No	Yes
152541274..152541514	6	152542263	152542472	+	tRNA	PRE1d	63.6192	6.59055	69.8522	63.1951	54.4392	60.5742	70.0352	No	Yes
152544553..152544783	6	152545371	152545588	-	tRNA	Pre0_SS	63.6192	6.59055	69.8522	63.1951	54.4392	60.5742	70.0352	No	Yes
152536594..152536791	6	152538237	152538365	+	tRNA	MIRb	63.6192	6.59055	69.8522	63.1951	54.4392	60.5742	70.0352	No	Yes
17331830..17331916	2	17331949	17332198	-	tRNA	PRE1d2	63.6184	8.88304	66.9638	70.8838	50.3439	58.9547	70.9458	No	No
17331219..17331440	2	17331830	17331916	+	tRNA	PRE1j	63.6184	8.88304	66.9638	70.8838	50.3439	58.9547	70.9458	No	No
17245719..17245814	2	17331219	17331440	-	tRNA	MIR3	63.6184	8.88304	66.9638	70.8838	50.3439	58.9547	70.9458	No	Yes
139133667..139133821	14	141277795	141277976	+	tRNA	PRE1j	63.5826	4.45441	62.9103	67.278	60.6885	58.1855	68.8509	No	No
61145400..61145637	2	61153065	61153174	-	MIR	PRE1f	63.5761	5.13964	65.3882	60.1493	57.2386	64.4818	70.6226	No	Yes
61153065..61153174	2	61154665	61154916	+	tRNA	MIRb	63.5761	5.13964	65.3882	60.1493	57.2386	64.4818	70.6226	No	Yes
61154665..61154916	2	61155730	61155985	-	tRNA	Pre0_SS	63.5761	5.13964	65.3882	60.1493	57.2386	64.4818	70.6226	No	Yes
61155730..61155985	2	61156019	61156246	+	tRNA	Pre0_SS	63.5761	5.13964	65.3882	60.1493	57.2386	64.4818	70.6226	No	Yes
25876118..25876322	3	25876458	25876649	+	MIR	PRE1f2	63.5501	3.70686	69.3814	64.1	60.2933	60.3802	63.5958	No	No
25875939..25876113	3	25876118	25876322	+	tRNA	PRE1j	63.5501	3.70686	69.3814	64.1	60.2933	60.3802	63.5958	No	No
24029597..24029694	3	25875939	25876113	+	tRNA	SINE1C_SS	63.5501	3.70686	69.3814	64.1	60.2933	60.3802	63.5958	No	Yes
139057535..139057801	2	139224432	139224673	-	tRNA	Pre0_SS	63.5393	5.09042	69.2142	68.4709	57.4771	61.1114	61.4227	No	Yes
139224432..139224673	2	139226822	139226878	-	tRNA	PRE1g	63.5393	5.09042	69.2142	68.4709	57.4771	61.1114	61.4227	No	Yes
121724111..121724248	1	121727975	121728222	+	MIR	MIRb	63.5298	3.90618	64.4789	63.4423	60.8346	59.3881	69.5053	No	Yes
121722428..121722643	1	121724111	121724248	+	MIR	PRE1d	63.5298	3.90618	64.4789	63.4423	60.8346	59.3881	69.5053	No	Yes
121727975..121728222	1	121730291	121730546	-	tRNA	MIR	63.5298	3.90618	64.4789	63.4423	60.8346	59.3881	69.5053	No	Yes
113521027..113521199	1	121722428	121722643	-	tRNA	PRE1i	63.5298	3.90618	64.4789	63.4423	60.8346	59.3881	69.5053	No	Yes
70141517..70141622	13	70275075	70275203	-	MIR	MIRb	63.4972	7.29966	70.9554	53.3812	59.2265	64.4175	69.5053	No	Yes
143589672..143589777	1	143590748	143591008	+	tRNA	SINE1B_SS	63.4899	4.60705	68.4175	63.2159	56.1043	63.7921	65.9199	No	Yes
143568366..143568614	1	143589672	143589777	-	tRNA	Pre0_SS	63.4899	4.60705	68.4175	63.2159	56.1043	63.7921	65.9199	No	Yes
7127195..7127426	2	7331476	7331578	-	MIR	PRE1f	63.4675	2.81306	66.4981	59.0267	64.1106	62.8409	64.8611	No	Yes
24991504..24991760	13	25318966	25319159	+	MIR	Pre0_SS	63.451	4.9564	66.5961	66.6265	55.9128	67.2787	60.8408	No	Yes
25318966..25319159	13	25320277	25320357	-	MIR	MIRb	63.451	4.9564	66.5961	66.6265	55.9128	67.2787	60.8408	No	Yes
25320277..25320357	13	25322396	25322657	+	tRNA	MIRc	63.451	4.9564	66.5961	66.6265	55.9128	67.2787	60.8408	No	Yes
25322396..25322657	13	25324961	25325225	+	tRNA	Pre0_SS	63.451	4.9564	66.5961	66.6265	55.9128	67.2787	60.8408	No	Yes
25325494..25325619	13	25326274	25326504	+	tRNA	SINE1D_SS	63.451	4.9564	66.5961	66.6265	55.9128	67.2787	60.8408	No	Yes
25324961..25325225	13	25325494	25325619	+	tRNA	Pre0_SS	63.451	4.9564	66.5961	66.6265	55.9128	67.2787	60.8408	No	Yes
36786107..36786215	17	38653232	38653404	+	tRNA	MIR3	63.4395	5.15676	62.7801	65.7637	58.0941	70.9888	59.5708	No	Yes
38653232..38653404	17	38653397	38653440	-	tRNA	PRE1g	63.4395	5.15676	62.7801	65.7637	58.0941	70.9888	59.5708	No	Yes
8505061..8505288	6	8505440	8505555	+	tRNA	PRE1h	63.4111	6.64222	70.5391	57.3499	55.4069	66.2483	67.5114	No	Yes
8193247..8193386	6	8503725	8503967	+	tRNA	MIRb	63.4111	6.64222	70.5391	57.3499	55.4069	66.2483	67.5114	No	Yes
8503725..8503967	6	8505061	8505288	+	tRNA	Pre0_SS	63.4111	6.64222	70.5391	57.3499	55.4069	66.2483	67.5114	No	Yes
10318351..10318513	2	10647277	10647542	-	tRNA	MIR	63.4017	4.76041	66.9638	56.0186	61.2	66.8934	65.9328	No	No
44526528..44526780	18	47986664	47986682	-	tRNA	Pre0_SS	63.3902	3.4677	57.4037	63.9135	64.8132	66.3593	64.4614	No	Yes
47986664..47986682	18	47986710	47986941	-	tRNA	Pre0_SS	63.3902	3.4677	57.4037	63.9135	64.8132	66.3593	64.4614	No	No
47986710..47986941	18	47988497	47988752	-	tRNA	Pre0_SS	63.3902	3.4677	57.4037	63.9135	64.8132	66.3593	64.4614	No	No
47988497..47988752	18	47988992	47989252	-	tRNA	Pre0_SS	63.3902	3.4677	57.4037	63.9135	64.8132	66.3593	64.4614	No	No
16607311..16607445	2	16768366	16768476	+	MIR	MIR3	63.3858	7.7252	71.4022	52.1153	63.6672	60.2392	69.5053	No	Yes
25876458..25876649	3	26074787	26074877	-	MIR	MIR	63.3689	3.67138	68.2071	63.5611	58.2686	64.8967	61.9113	No	No
26075022..26075168	3	26075405	26075651	+	tRNA	PRE1i	63.3689	3.67138	68.2071	63.5611	58.2686	64.8967	61.9113	No	Yes
26074787..26074877	3	26075022	26075168	+	tRNA	MIR	63.3689	3.67138	68.2071	63.5611	58.2686	64.8967	61.9113	No	Yes
26075405..26075651	3	26078040	26078169	+	tRNA	Pre0_SS	63.3689	3.67138	68.2071	63.5611	58.2686	64.8967	61.9113	No	Yes
125624241..125624443	3	126079832	126079944	+	tRNA	PRE1j	63.3544	7.52714	71.4022	59.1722	54.6313	60.4689	71.0974	No	No
45277831..45278067	6	45309451	45309600	+	tRNA	MIR	63.3536	6.13462	65.0144	65.1543	53.3603	63.2039	70.0352	No	No
76127162..76127355	8	77313809	77314070	-	tRNA	PRE1h	63.3081	4.95695	58.6226	68.763	57.5344	66.4096	65.2109	No	No
77313809..77314070	8	77315534	77315770	-	tRNA	Pre0_SS	63.3081	4.95695	58.6226	68.763	57.5344	66.4096	65.2109	No	Yes
77315534..77315770	8	77317145	77317273	+	tRNA	PRE1e	63.3081	4.95695	58.6226	68.763	57.5344	66.4096	65.2109	No	Yes
88250486..88250741	6	88251867	88251997	-	MIR	Pre0_SS	63.3001	4.73128	58.6226	66.0082	61.4173	60.2581	70.1942	No	No
88222320..88222559	6	88248913	88249171	-	tRNA	MIRb	63.3001	4.73128	58.6226	66.0082	61.4173	60.2581	70.1942	No	Yes
88248913..88249171	6	88250486	88250741	-	tRNA	Pre0_SS	63.3001	4.73128	58.6226	66.0082	61.4173	60.2581	70.1942	No	No
88251867..88251997	6	88252238	88252502	-	tRNA	MIRb	63.3001	4.73128	58.6226	66.0082	61.4173	60.2581	70.1942	No	No
25900461..25900722	14	25900837	25901034	+	MIR	Pre0_SS	63.2675	4.85102	63.4147	63.6554	61.8333	56.9532	70.4807	No	No
25899283..25899492	14	25899660	25899870	+	MIR	PRE1j	63.2675	4.85102	63.4147	63.6554	61.8333	56.9532	70.4807	No	No
24273963..24274214	14	25898294	25898544	+	tRNA	Pre0_SS	63.2675	4.85102	63.4147	63.6554	61.8333	56.9532	70.4807	No	No
25898294..25898544	14	25898827	25899080	-	tRNA	Pre0_SS	63.2675	4.85102	63.4147	63.6554	61.8333	56.9532	70.4807	No	No
25899660..25899870	14	25900461	25900722	-	tRNA	MIRb	63.2675	4.85102	63.4147	63.6554	61.8333	56.9532	70.4807	No	No
25898827..25899080	14	25899086	25899282	-	tRNA	Pre0_SS	63.2675	4.85102	63.4147	63.6554	61.8333	56.9532	70.4807	No	No
25899086..25899282	14	25899283	25899492	-	tRNA	PRE1i	63.2675	4.85102	63.4147	63.6554	61.8333	56.9532	70.4807	No	No
61462317..61462429	2	61463642	61463833	-	MIR	SINE1B_SS	63.2579	6.49045	66.3177	61.7659	53.138	64.5396	70.5284	No	Yes
61464531..61464662	2	61465741	61465827	-	MIR	MIRc	63.2579	6.49045	66.3177	61.7659	53.138	64.5396	70.5284	No	Yes
61463642..61463833	2	61464531	61464662	-	MIR	MIR	63.2579	6.49045	66.3177	61.7659	53.138	64.5396	70.5284	No	Yes
61156019..61156246	2	61462317	61462429	-	tRNA	Pre0_SS	63.2579	6.49045	66.3177	61.7659	53.138	64.5396	70.5284	No	Yes
10261914..10261955	5	10262074	10262193	+	MIR	SINE1B_SS	63.2501	5.59469	66.0643	66.4223	54.7126	60.584	68.4676	No	Yes
10262074..10262193	5	10262461	10262551	-	MIR	MIR	63.2501	5.59469	66.0643	66.4223	54.7126	60.584	68.4676	No	Yes
10262461..10262551	5	10262922	10263151	+	MIR	MIR3	63.2501	5.59469	66.0643	66.4223	54.7126	60.584	68.4676	No	Yes
10263686..10263804	5	10263804	10263932	-	MIR	SINE1_SS	63.2501	5.59469	66.0643	66.4223	54.7126	60.584	68.4676	No	Yes
10264023..10264104	5	10264218	10264465	+	tRNA	PRE1e	63.2501	5.59469	66.0643	66.4223	54.7126	60.584	68.4676	No	Yes
10263804..10263932	5	10264023	10264104	-	tRNA	MIRc	63.2501	5.59469	66.0643	66.4223	54.7126	60.584	68.4676	No	Yes
9881141..9881390	5	10261849	10261906	-	tRNA	Pre0_SS	63.2501	5.59469	66.0643	66.4223	54.7126	60.584	68.4676	No	No
10262922..10263151	5	10263686	10263804	-	tRNA	MIRc	63.2501	5.59469	66.0643	66.4223	54.7126	60.584	68.4676	No	Yes
10261849..10261906	5	10261914	10261955	+	tRNA	PRE1g	63.2501	5.59469	66.0643	66.4223	54.7126	60.584	68.4676	No	Yes
80787114..80787371	6	80787615	80787769	-	MIR	Pre0_SS	63.248	4.64311	64.7583	63.8995	58.1528	59.5539	69.8753	No	Yes
80786543..80786722	6	80786861	80786929	-	MIR	PRE1d2	63.248	4.64311	64.7583	63.8995	58.1528	59.5539	69.8753	No	Yes
80680838..80680951	6	80785946	80786193	-	tRNA	MIRb	63.248	4.64311	64.7583	63.8995	58.1528	59.5539	69.8753	No	Yes
80786861..80786929	6	80787114	80787371	+	tRNA	MIRc	63.248	4.64311	64.7583	63.8995	58.1528	59.5539	69.8753	No	Yes
80785946..80786193	6	80786543	80786722	+	tRNA	Pre0_SS	63.248	4.64311	64.7583	63.8995	58.1528	59.5539	69.8753	No	Yes
80787615..80787769	6	80788439	80788503	+	tRNA	MIRb	63.248	4.64311	64.7583	63.8995	58.1528	59.5539	69.8753	No	Yes
5549374..5549632	5	5767492	5767739	-	tRNA	Pre0_SS	63.2344	4.40122	67.2147	64.8669	62.4737	55.98	65.6366	No	No
92957644..92957902	3	92996898	92997029	-	MIR	Pre0_SS	63.2255	5.63218	63.6935	67.5292	54.0314	62.8067	68.0669	No	Yes
51360662..51360920	17	51613300	51613550	-	tRNA	Pre0_SS	63.2244	4.74108	68.7296	64.2207	55.7254	62.7539	64.6924	No	Yes
51613300..51613550	17	51615957	51616218	+	tRNA	Pre0_SS	63.2244	4.74108	68.7296	64.2207	55.7254	62.7539	64.6924	No	No
65764231..65764495	9	65764516	65764620	+	tRNA	Pre0_SS	63.1992	7.13005	62.7801	67.9379	51.937	70.5295	62.8114	No	No
65549005..65549187	9	65763874	65763922	-	MIR	MIR	63.1992	7.13005	62.7801	67.9379	51.937	70.5295	62.8114	No	Yes
65763935..65764157	9	65764231	65764495	+	tRNA	PRE1f2	63.1992	7.13005	62.7801	67.9379	51.937	70.5295	62.8114	No	No
65764682..65764812	9	65764846	65765104	+	tRNA	SINE2-1_SSc	63.1992	7.13005	62.7801	67.9379	51.937	70.5295	62.8114	No	No
65763874..65763922	9	65763935	65764157	+	tRNA	MIR3	63.1992	7.13005	62.7801	67.9379	51.937	70.5295	62.8114	No	No
65764516..65764620	9	65764682	65764812	-	tRNA	CHR-1	63.1992	7.13005	62.7801	67.9379	51.937	70.5295	62.8114	No	No
9245590..9245708	3	9246339	9246469	-	MIR	MIRb	63.1856	8.49833	70.9013	51.5531	57.3922	65.4588	70.6226	No	No
9245350..9245522	3	9245590	9245708	-	MIR	PRE1b	63.1856	8.49833	70.9013	51.5531	57.3922	65.4588	70.6226	No	No
8865074..8865247	3	9245350	9245522	+	tRNA	MIRb	63.1856	8.49833	70.9013	51.5531	57.3922	65.4588	70.6226	No	Yes
9559505..9559586	5	9560417	9560594	-	MIR	MIRb	63.1782	4.83897	58.6226	67.8279	64.5328	67.3735	57.5343	No	Yes
9558498..9558747	5	9558857	9558973	-	MIR	Pre0_SS	63.1782	4.83897	58.6226	67.8279	64.5328	67.3735	57.5343	No	Yes
9558857..9558973	5	9558963	9559092	+	MIR	MIR3	63.1782	4.83897	58.6226	67.8279	64.5328	67.3735	57.5343	No	Yes
9558963..9559092	5	9559123	9559250	+	MIR	MIRb	63.1782	4.83897	58.6226	67.8279	64.5328	67.3735	57.5343	No	Yes
9559250..9559505	5	9559505	9559586	+	MIR	Pre0_SS	63.1782	4.83897	58.6226	67.8279	64.5328	67.3735	57.5343	No	Yes
9549858..9549962	5	9558498	9558747	+	tRNA	MIR3	63.1782	4.83897	58.6226	67.8279	64.5328	67.3735	57.5343	No	No
9559123..9559250	5	9559250	9559505	-	tRNA	MIRb	63.1782	4.83897	58.6226	67.8279	64.5328	67.3735	57.5343	No	Yes
9560417..9560594	5	9560647	9560890	+	tRNA	MIR	63.1782	4.83897	58.6226	67.8279	64.5328	67.3735	57.5343	No	Yes
6863544..6863802	2	6864001	6864067	+	MIR	Pre0_SS	63.174	5.72207	56.452	59.5385	62.3665	66.5671	70.9458	No	Yes
6315038..6315230	2	6862750	6863005	+	tRNA	MIRb	63.174	5.72207	56.452	59.5385	62.3665	66.5671	70.9458	No	No
6862750..6863005	2	6863544	6863802	+	tRNA	Pre0_SS	63.174	5.72207	56.452	59.5385	62.3665	66.5671	70.9458	No	Yes
6864001..6864067	2	6864734	6864955	+	tRNA	MIR	63.174	5.72207	56.452	59.5385	62.3665	66.5671	70.9458	No	Yes
9549576..9549732	5	9549858	9549962	+	MIR	MIRb	63.1711	7.46706	67.5888	52.2266	60.1876	64.0789	71.7737	No	No
9518599..9518678	5	9549576	9549732	+	MIR	MIR1_Amn	63.1711	7.46706	67.5888	52.2266	60.1876	64.0789	71.7737	No	No
47419850..47420104	14	47420196	47420348	-	MIR	Pre0_SS	63.1656	5.49927	57.4397	57.4577	64.4017	69.2835	67.2455	No	Yes
47420196..47420348	14	47420691	47420846	-	MIR	MIR	63.1656	5.49927	57.4397	57.4577	64.4017	69.2835	67.2455	No	Yes
47420691..47420846	14	47420880	47420930	+	MIR	MIRb	63.1656	5.49927	57.4397	57.4577	64.4017	69.2835	67.2455	No	Yes
47417089..47417305	14	47418844	47418951	+	MIR	PRE1k	63.1656	5.49927	57.4397	57.4577	64.4017	69.2835	67.2455	No	Yes
46739695..46739707	14	47416810	47417075	-	tRNA	MIR3	63.1656	5.49927	57.4397	57.4577	64.4017	69.2835	67.2455	No	No
47418844..47418951	14	47419850	47420104	+	tRNA	MIRc	63.1656	5.49927	57.4397	57.4577	64.4017	69.2835	67.2455	No	Yes
47420880..47420930	14	47421485	47421509	-	tRNA	MIRb	63.1656	5.49927	57.4397	57.4577	64.4017	69.2835	67.2455	No	Yes
47421485..47421509	14	47421545	47421785	-	tRNA	Pre0_SS	63.1656	5.49927	57.4397	57.4577	64.4017	69.2835	67.2455	No	Yes
47416810..47417075	14	47417089	47417305	-	tRNA	Pre0_SS	63.1656	5.49927	57.4397	57.4577	64.4017	69.2835	67.2455	No	Yes
81191858..81191935	2	81192125	81192248	-	MIR	MIRc	63.1487	5.64409	70.9013	62.1451	62.344	55.2777	65.0754	No	Yes
81190996..81191254	2	81191858	81191935	-	MIR	Pre0_SS	63.1487	5.64409	70.9013	62.1451	62.344	55.2777	65.0754	No	Yes
81121015..81121166	2	81190996	81191254	+	tRNA	MIRb	63.1487	5.64409	70.9013	62.1451	62.344	55.2777	65.0754	No	No
81192125..81192248	2	81193166	81193425	+	tRNA	MIR	63.1487	5.64409	70.9013	62.1451	62.344	55.2777	65.0754	No	Yes
109439341..109439598	4	109440878	109441027	+	MIR	Pre0_SS	63.1161	5.819	61.1122	69.2902	65.9114	65.1667	54.1001	No	Yes
107672063..107672245	4	109439341	109439598	-	tRNA	PRE1i	63.1161	5.819	61.1122	69.2902	65.9114	65.1667	54.1001	No	Yes
109440878..109441027	4	109441415	109441678	-	tRNA	MIRb	63.1161	5.819	61.1122	69.2902	65.9114	65.1667	54.1001	No	Yes
121243882..121244141	14	121244403	121244474	+	MIR	Pre0_SS	63.1114	7.74184	69.7029	58.6021	51.6481	67.2767	68.3273	No	Yes
120883479..120883552	14	121241979	121242151	+	MIR	MIRc	63.1114	7.74184	69.7029	58.6021	51.6481	67.2767	68.3273	No	Yes
121241979..121242151	14	121242183	121242273	+	MIR	MIRc	63.1114	7.74184	69.7029	58.6021	51.6481	67.2767	68.3273	No	Yes
121242494..121242689	14	121243882	121244141	-	tRNA	PRE1d2	63.1114	7.74184	69.7029	58.6021	51.6481	67.2767	68.3273	No	Yes
121242183..121242273	14	121242494	121242689	+	tRNA	MIRc	63.1114	7.74184	69.7029	58.6021	51.6481	67.2767	68.3273	No	Yes
58041650..58041711	17	58308353	58308461	-	MIR	MIRb	63.1103	6.0337	71.9478	63.4955	60.0192	55.6275	64.4614	No	No
13850146..13850368	10	17083208	17083457	+	tRNA	MIR	63.1083	3.45367	65.1378	62.9165	58.6852	67.6142	61.1877	No	No
17083208..17083457	10	17083485	17083498	+	tRNA	Pre0_SS	63.1083	3.45367	65.1378	62.9165	58.6852	67.6142	61.1877	No	Yes
17083485..17083498	10	17085351	17085603	-	tRNA	Pre0_SS	63.1083	3.45367	65.1378	62.9165	58.6852	67.6142	61.1877	No	Yes
35115543..35115798	15	35232728	35232970	+	tRNA	Pre0_SS	63.0711	5.5972	54.3393	63.4574	67.856	61.7139	67.9888	No	Yes
35232728..35232970	15	35234095	35234337	-	tRNA	Pre0_SS	63.0711	5.5972	54.3393	63.4574	67.856	61.7139	67.9888	No	Yes
35234095..35234337	15	35241951	35242199	-	tRNA	Pre0_SS	63.0711	5.5972	54.3393	63.4574	67.856	61.7139	67.9888	No	Yes
35241951..35242199	15	35242332	35242588	-	tRNA	Pre0_SS	63.0711	5.5972	54.3393	63.4574	67.856	61.7139	67.9888	No	Yes
35243450..35243560	15	35244307	35244537	+	tRNA	SINE1B_SS	63.0711	5.5972	54.3393	63.4574	67.856	61.7139	67.9888	No	Yes
35242332..35242588	15	35243450	35243560	-	tRNA	Pre0_SS	63.0711	5.5972	54.3393	63.4574	67.856	61.7139	67.9888	No	Yes
9609794..9610052	2	9610604	9610805	-	MIR	Pre0_SS	63.0523	6.13022	53.3488	67.2728	60.9624	65.2099	68.4676	No	Yes
9611717..9611830	2	9612250	9612367	+	MIR	SINE1B_SS	63.0523	6.13022	53.3488	67.2728	60.9624	65.2099	68.4676	No	Yes
8387504..8387707	2	9609794	9610052	+	tRNA	PRE1d2	63.0523	6.13022	53.3488	67.2728	60.9624	65.2099	68.4676	No	Yes
9610604..9610805	2	9610928	9611187	+	tRNA	MIR	63.0523	6.13022	53.3488	67.2728	60.9624	65.2099	68.4676	No	Yes
9610928..9611187	2	9611198	9611452	+	tRNA	Pre0_SS	63.0523	6.13022	53.3488	67.2728	60.9624	65.2099	68.4676	No	Yes
9611198..9611452	2	9611717	9611830	+	tRNA	Pre0_SS	63.0523	6.13022	53.3488	67.2728	60.9624	65.2099	68.4676	No	Yes
3810597..3810839	5	3811475	3811558	-	MIR	Pre0_SS	63.0379	6.32229	51.7772	66.6522	65.5694	65.0819	66.109	No	No
3591844..3591982	5	3810597	3810839	-	tRNA	MIRc	63.0379	6.32229	51.7772	66.6522	65.5694	65.0819	66.109	No	No
3811475..3811558	5	3811743	3811998	-	tRNA	MIR	63.0379	6.32229	51.7772	66.6522	65.5694	65.0819	66.109	No	No
39846000..39846254	8	39846318	39846420	-	MIR	Pre0_SS	63.0328	6.06269	61.8122	54.9463	60.4619	67.7496	70.1942	No	Yes
32732247..32732505	8	39842974	39843225	-	tRNA	Pre0_SS	63.0328	6.06269	61.8122	54.9463	60.4619	67.7496	70.1942	No	No
39842974..39843225	8	39845028	39845280	-	tRNA	Pre0_SS	63.0328	6.06269	61.8122	54.9463	60.4619	67.7496	70.1942	No	Yes
39845028..39845280	8	39846000	39846254	-	tRNA	Pre0_SS	63.0328	6.06269	61.8122	54.9463	60.4619	67.7496	70.1942	No	Yes
138223548..138223615	1	138223709	138223809	-	MIR	MIR3	63.0295	5.92038	66.6834	54.053	60.7183	64.4177	69.275	No	Yes
138222585..138222789	1	138223548	138223615	+	MIR	PRE1j	63.0295	5.92038	66.6834	54.053	60.7183	64.4177	69.275	No	Yes
137381942..137382068	1	138218939	138219061	+	MIR	MIR	63.0295	5.92038	66.6834	54.053	60.7183	64.4177	69.275	No	Yes
138218939..138219061	1	138222585	138222789	-	tRNA	MIRb	63.0295	5.92038	66.6834	54.053	60.7183	64.4177	69.275	No	Yes
29401282..29401547	15	29403386	29403502	+	tRNA	Pre0_SS	62.9972	2.74265	66.0643	58.7072	62.6484	63.1049	64.4614	No	Yes
3643749..3644004	15	29401282	29401547	+	tRNA	Pre0_SS	62.9972	2.74265	66.0643	58.7072	62.6484	63.1049	64.4614	No	No
29403386..29403502	15	29405644	29405894	+	tRNA	CHR-1	62.9972	2.74265	66.0643	58.7072	62.6484	63.1049	64.4614	No	Yes
29405644..29405894	15	29405971	29406220	+	tRNA	Pre0_SS	62.9972	2.74265	66.0643	58.7072	62.6484	63.1049	64.4614	No	Yes
29406827..29406960	15	29411655	29411859	+	tRNA	SINE1C_SS	62.9972	2.74265	66.0643	58.7072	62.6484	63.1049	64.4614	No	Yes
29405971..29406220	15	29406827	29406960	+	tRNA	Pre0_SS	62.9972	2.74265	66.0643	58.7072	62.6484	63.1049	64.4614	No	Yes
64287599..64287856	11	67552355	67552608	-	tRNA	Pre0_SS	62.9966	4.45737	64.5271	61.1447	57.9042	61.6345	69.7725	No	No
82626891..82626980	4	82629171	82629219	+	tRNA	MIR3	62.9857	3.10329	64.8614	64.8362	57.5226	64.1897	63.5186	No	Yes
82629219..82629475	4	82629475	82629556	+	tRNA	Pre0_SS	62.9857	3.10329	64.8614	64.8362	57.5226	64.1897	63.5186	No	Yes
82622353..82622611	4	82622614	82622822	-	MIR	Pre0_SS	62.9857	3.10329	64.8614	64.8362	57.5226	64.1897	63.5186	No	Yes
82623383..82623509	4	82625813	82626044	+	MIR	MIRb	62.9857	3.10329	64.8614	64.8362	57.5226	64.1897	63.5186	No	Yes
[truncated: 3,660 more rows]

## Sheet: (F) LINEs
ID	Chr	Start	End	Strand	Type	Family	Mean_allDays	St_Dev	D28M	D32M	D36M	D39M	D42M	PMR Blastocysts	PMR in Oocyte and Sperm
[truncated: 2,377 more rows]

[truncated: 2 more sheets: (G) LTRs, (H) Genes]
