# Supplementary material for: Genome-wide DNA methylation dynamics during epigenetic reprogramming in the porcine germline
Source: Clin Epigenetics. 2021 Feb 3;13:27. doi: 10.1186/s13148-021-01003-x (PMC7860200; doi:10.1186/s13148-021-01003-x)
Supplement: Supplementary file 6 — Additional file 6: Genomic elements included in female PMRs, including their levels of methylation in each sample and their overlap with blastocyst and oocyte-sperm PMRs. The following tabs are included: (A) Promoters, (B) CGIs, (C) Exons, (D) Introns, (E) SINEs, (F) LINEs, (G) LTRs, and (H) Genes. Tab (D) includes information about the position of the intron, tabs (E), (F), and (G) include the subtype of the element, and tab (H) includes the possible coincidence of a feature in male PMRs. [file 13148_2021_1003_MOESM6_ESM.xlsx]

## Sheet: (A) Promoters
ID	Chr	Start	End	Strand	Mean_allDays	St_Dev	D28F	D32F	D36F	D39F	D42F	PMR Blastocysts	PMR in Oocyte and Sperm
MXD3	2	80635983	80636983	+	60.4078	5.47621	65.5038	59.7145	66.5394	55.6029	54.6787	No	Yes		CGI-containing promoter
HCFC1R1	3	39163375	39164375	+	60.2604	3.79136	64.1139	62.8552	61.9422	56.056	56.3349	No	Yes
RECQL4	4	286201	287201	+	60.1758	4.23094	64.3357	59.8042	64.1301	54.2369	58.3721	No	Yes
ENSSSCG00000010884	10	19152790	19153790	+	59.7235	3.49359	64.4373	59.6356	58.6199	54.8662	61.0584	No	Yes
RBSN	13	69403021	69404021	+	58.3801	2.91461	55.3239	60.2269	58.1104	55.9523	62.2867	No	Yes
MIIP	6	72063645	72064645	+	56.8987	2.21442	54.6558	59.2147	58.376	57.8317	54.4153	No	No
ENSSSCG00000027723	15	137566140	137567140	+	53.8648	3.56989	52.0724	55.6865	50.0166	52.4318	59.1167	No	No
ENSSSCG00000038339	2	9368620	9369620	+	66.3302	4.61415	66.3161	59.7804	71.1629	64.2456	70.1461	No	No
FAM3D	13	40374542	40375542	-	65.2036	4.81338	61.3194	60.8098	68.4911	63.5144	71.8835	No	No
EPN3	12	26812826	26813826	+	64.5461	3.85529	66.8282	59.5136	66.5598	68.4211	61.4078	No	Yes
TMEM175	8	294855	295855	+	64.3693	5.80888	70.4648	55.1834	62.7965	66.9122	66.4897	No	Yes
ENSSSCG00000017699	12	39483669	39484669	+	64.1767	3.43713	68.7539	62.5968	65.6483	64.3566	59.528	No	Yes
FEZ1	9	52620179	52621179	-	63.7207	5.91209	56.7796	61.9864	60.2421	68.6444	70.9512	No	No
ENSSSCG00000036101	12	25759427	25760427	-	63.6531	3.67594	65.8145	66.6753	62.9736	65.2507	57.5514	No	No
ENSSSCG00000015116	9	46511784	46512784	-	63.4782	4.31479	66.9414	61.6664	60.6385	59.0511	69.0934	No	Yes
PIGH	7	91305120	91306120	-	63.0872	4.91831	68.9894	57.042	64.3081	65.9619	59.1344	No	Yes
PRX	6	48674418	48675418	-	62.8157	4.68094	63.9575	66.1307	56.3396	67.786	59.8647	No	No
ENSSSCG00000039571	X	31778362	31779362	+	62.3342	2.47038	63.2458	60.5181	59.377	62.8363	65.6935	No	Yes
RF00402	14	5410161	5411161	-	61.8629	4.82128	63.9464	66.0108	55.0801	58.5839	65.6935	No	No
AHDC1	6	84734302	84735302	-	61.8403	3.96872	59.9526	59.7135	64.0434	57.8257	67.6665	No	Yes
ASIC2	12	41938892	41939892	+	61.8395	5.50339	62.9158	68.0832	53.8686	59.2272	65.1027	No	No
ENSSSCG00000032136	2	12389404	12390404	-	61.6915	4.44974	65.9103	66.8356	57.259	57.9736	60.4788	No	Yes
ENSSSCG00000011291	13	26252910	26253910	-	61.6535	4.37081	66.6684	61.1078	62.7874	54.7297	62.9742	No	Yes
DLGAP1	6	102871116	102872116	+	61.6458	3.9666	57.6079	64.8441	59.9665	59.0061	66.8047	No	Yes
CNTNAP1	12	20141128	20142128	-	61.5098	7.56293	70.9471	67.6466	52.5861	58.5862	57.7831	No	Yes
ENSSSCG00000002857	6	42607307	42608307	+	61.346	8.8758	71.4248	68.5046	54.9616	61.516	50.3232	No	Yes
ENSSSCG00000009333	11	7675540	7676540	+	61.2365	2.0931	63.0102	61.0177	63.3935	58.1998	60.561	No	Yes
RAB44	7	32371459	32372459	+	61.0851	3.48535	60.8687	59.3657	67.1345	59.5435	58.5131	No	No
DRC7	6	19602448	19603448	+	60.9928	6.40759	65.6823	66.3979	53.2368	54.8169	64.8302	No	No
CDC42EP1	5	10243627	10244627	-	60.8831	4.84381	66.5948	64.3116	60.405	54.1305	58.9736	No	No
TIMP3	5	12184819	12185819	-	60.8494	3.8185	58.3997	63.7181	62.6581	64.114	55.3572	No	Yes
PHYKPL	2	80140834	80141834	+	60.8152	4.48491	58.0821	67.5708	58.7954	63.0744	56.5531	No	Yes
ENSSSCG00000039788	13	781476	782476	+	60.6446	5.16662	62.6082	59.3521	55.6178	57.0564	68.5885	No	Yes
PRLH	15	137229247	137230247	+	60.6266	6.58942	56.7796	62.109	57.6674	71.4664	55.1106	No	No
MAN2B2	8	4136035	4137035	+	60.4602	2.85001	59.0161	58.5098	63.2709	57.7083	63.7961	No	Yes
TSPAN17	2	81259281	81260281	-	60.4589	2.68962	59.1339	56.6276	60.6265	62.8318	63.0748	No	Yes
TREM2	7	36463034	36464034	-	60.4333	5.64404	59.5284	65.7008	51.375	64.481	61.0813	No	No
CCDC197	7	115280434	115281434	+	60.3605	3.03724	62.7517	56.8089	58.7803	64.2122	59.2493	No	No
ODF3	2	20683	21683	+	60.3413	3.31633	64.3093	62.1915	60.6703	55.5616	58.9736	No	No
ADIRF	14	87927820	87928820	+	60.3348	5.24825	53.413	60.9813	57.0776	63.3973	66.8047	No	No
KLHL26	2	59164976	59165976	-	60.0816	5.02812	66.9129	56.0842	55.8677	57.6276	63.9159	No	Yes
ENSSSCG00000011851	13	134184794	134185794	-	59.3162	6.56248	65.4295	64.636	61.8758	51.2857	53.3538	No	Yes
LIF	14	47220486	47221486	-	59.1298	3.60325	62.5287	58.5512	57.0337	54.5611	62.9742	No	Yes
MPL	6	167895242	167896242	-	59.0476	4.98373	58.2255	61.0067	54.1147	55.3199	66.5714	No	Yes
NHEJ1	15	121099628	121100628	-	59.0321	8.14179	71.897	53.3394	51.4281	57.0883	61.4078	No	No
ENSSSCG00000012895	2	4952624	4953624	+	58.9446	5.16914	51.4987	65.3367	60.5962	56.6869	60.6044	No	Yes
DUPD1	14	77600889	77601889	-	58.8092	4.769	54.5664	63.8347	62.242	53.024	60.3788	No	Yes
ENSSSCG00000033642	17	40627784	40628784	+	58.6691	6.05149	69.443	55.9895	56.4712	55.01	56.4318	Yes	Yes
ENSSSCG00000040303	17	63386520	63387520	+	58.528	4.58742	57.9855	64.1807	56.1491	52.5504	61.7745	No	No
PDZK1	4	99604080	99605080	+	58.4971	5.73684	53.4629	59.1417	53.7862	67.6455	58.449	No	No
ENSSSCG00000039523	3	45855693	45856693	-	58.3479	4.89545	51.8432	58.0511	61.9825	55.7338	64.1287	No	Yes
RF00322	X	2687269	2688269	-	58.3447	7.58296	66.065	66.4794	50.3607	56.5894	52.229	No	No
ENSSSCG00000010783	14	141657743	141658743	+	58.1894	6.62276	69.1408	54.9209	54.6857	59.5506	52.6488	No	No
CCRL2	13	29401538	29402538	+	58.1659	7.61351	51.23	66.6508	50.2505	65.1467	57.5514	No	Yes
ENSSSCG00000038358	1	139432049	139433049	+	58.1631	3.05609	60.9818	56.2311	54.2782	57.9167	61.4078	No	Yes
GJA8	4	99722341	99723341	-	58.0276	7.22774	59.1029	54.9885	52.673	53.2276	70.1461	No	No
PYY	12	19205679	19206679	+	58.0149	6.03953	58.1926	66.8963	53.6135	59.9739	51.398	No	No
CARMIL3	7	75222075	75223075	-	57.9037	5.79626	56.7796	50.5752	64.3872	63.0977	54.6787	No	Yes
SLC35C2	17	48508581	48509581	-	57.4325	5.88565	57.1226	50.6705	52.7486	62.3868	64.2339	No	Yes
TREX1	13	31178291	31179291	+	57.3334	5.67431	66.065	53.9744	58.661	51.0629	56.9036	No	Yes
SHISA5	13	31179825	31180825	-	57.3334	5.67431	66.065	53.9744	58.661	51.0629	56.9036	No	Yes
OPTC	9	64210477	64211477	+	57.3045	4.84788	58.0821	59.9424	63.1228	50.456	54.9193	No	No
ITIH6	X	47536909	47537909	-	57.2112	3.31242	56.4672	62.6904	53.875	57.2875	55.7357	No	Yes
UNC119	12	44800267	44801267	-	56.9541	5.83558	60.2076	65.3733	54.6863	53.8914	50.6118	No	No
SERPINA1	7	115603299	115604299	-	56.1723	6.06185	59.1161	50.1009	50.0862	64.0934	57.4649	No	No
ENSSSCG00000032277	5	11959997	11960997	+	55.8339	4.58822	59.0454	51.94	61.7308	50.9505	55.5026	No	Yes
ENSSSCG00000024914	7	24032587	24033587	+	55.6432	4.18917	57.0175	61.5169	52.318	50.938	56.4257	No	Yes
NT5DC3	5	80643245	80644245	+	55.2132	3.56348	51.3373	59.1964	55.7971	57.9761	51.7591	No	Yes
ENSSSCG00000006685	4	99408594	99409594	-	55.1629	6.47087	54.5148	51.1537	51.6847	51.9571	66.504	No	No
ITGA10	4	99413915	99414915	+	55.1629	6.47087	54.5148	51.1537	51.6847	51.9571	66.504	No	No
GPR179	12	23730309	23731309	+	54.8937	5.52232	54.712	52.8141	51.0108	51.4977	64.434	No	No
TAPBPL	5	64187187	64188187	-	54.2799	3.23574	51.3133	59.4586	52.3529	53.0179	55.2567	No	Yes
ENSSSCG00000017808	12	47107417	47108417	-	53.7714	1.5885	54.8743	54.1618	52.3187	51.9327	55.5696	No	Yes

## Sheet: (B) CGIs
Feature	Chr	Start	End	Strand	Mean_allDays	St_Dev	D28F	D32F	D36F	D39F	D42F	PMR Blastocysts	PMR in Oocyte and Sperm
542681..613486	8	542681	613486	+	62.8719	6.86829	66.4879	69.7427	51.9624	65.2401	60.9265	No	No		Promoter-containing CGI
53106370..53113327	12	53106370	53113327	+	61.6908	5.1668	55.2146	60.5956	59.3258	64.5755	68.7426	No	No
80636649..80637889	2	80636649	80637889	+	60.4078	5.47621	65.5038	59.7145	66.5394	55.6029	54.6787	No	Yes
39163933..39164869	3	39163933	39164869	+	60.2604	3.79136	64.1139	62.8552	61.9422	56.056	56.3349	No	Yes
75776645..75778034	7	75776645	75778034	+	60.2188	6.87191	63.6569	57.793	50.5225	60.1185	69.0029	No	Yes
286513..287735	4	286513	287735	+	60.1758	4.23094	64.3357	59.8042	64.1301	54.2369	58.3721	No	Yes
62114551..62229449	17	62114551	62229449	+	59.2733	5.17832	66.6313	55.3084	56.2536	55.3308	62.8423	Yes	Yes
1841582..1860104	2	1841582	1860104	+	59.0212	7.2065	62.8635	57.5179	53.3486	51.9422	69.4337	Yes	Yes
39217825..39218462	7	39217825	39218462	+	58.2667	3.78898	63.3936	58.5176	60.253	54.4907	54.6787	No	No
72064301..72064807	6	72064301	72064807	+	56.8987	2.21442	54.6558	59.2147	58.376	57.8317	54.4153	No	No
137566786..137568106	15	137566786	137568106	+	53.8648	3.56989	52.0724	55.6865	50.0166	52.4318	59.1167	No	No
143474950..143476810	2	143474950	143476810	+	64.8011	3.18231	67.2499	63.42	63.6463	68.7986	60.8907	No	No
9610842..9611575	14	9610842	9611575	+	64.4128	3.8919	68.2443	69.0777	61.5271	61.8073	61.4078	No	No
295993..297724	8	295993	297724	+	64.3693	5.80888	70.4648	55.1834	62.7965	66.9122	66.4897	No	Yes
62382766..62383303	2	62382766	62383303	+	63.5709	4.7707	58.3037	61.0492	64.5039	62.9639	71.0339	No	Yes
391870..404465	8	391870	404465	+	62.3654	8.30352	71.9555	68.9743	61.0858	58.5948	51.2168	No	No
1677606..1678165	1	1677606	1678165	+	62.062	5.53589	64.1764	66.9362	61.0482	52.9314	65.218	No	Yes
2675613..2676826	18	2675613	2676826	+	61.7611	6.06406	66.9759	63.2485	54.26	67.6878	56.6335	No	No
960419..962134	7	960419	962134	+	61.2974	5.15282	54.207	64.744	66.0148	57.5031	64.0182	No	No
9968537..9968970	3	9968537	9968970	+	61.2484	6.81693	63.6807	64.6595	54.2426	69.5294	54.1298	No	No
1780414..1780922	3	1780414	1780922	+	61.202	3.13187	58.9366	59.7449	59.075	66.4012	61.8524	No	No
80141863..80142689	2	80141863	80142689	+	60.8152	4.48491	58.0821	67.5708	58.7954	63.0744	56.5531	No	Yes
8571821..8572509	1	8571821	8572509	+	60.6313	4.22702	67.381	59.006	61.6557	58.8445	56.2691	No	Yes
8573499..8573946	1	8573499	8573946	+	60.6313	4.22702	67.381	59.006	61.6557	58.8445	56.2691	No	Yes
1604208..1605348	7	1604208	1605348	+	60.3718	4.95392	65.2707	53.3863	58.1261	64.8769	60.199	No	No
4131225..4131813	4	4131225	4131813	+	59.7434	8.16122	63.4326	51.1503	70.1981	62.1769	51.7591	No	No
131472485..131473084	8	131472485	131473084	+	59.6626	8.37555	63.8478	52.6552	50.4176	60.419	70.9736	No	Yes
4760159..4761114	11	4760159	4761114	+	59.6438	6.33971	68.6885	53.4185	54.4848	58.4839	63.1432	No	No
3679469..3679987	8	3679469	3679987	+	59.4378	2.57623	57.5153	62.4628	60.3878	56.0994	60.7237	No	No
3278768..3279562	2	3278768	3279562	+	59.3247	6.90485	56.9121	57.1212	50.9351	69.3682	62.2867	No	No
134684890..134685305	9	134684890	134685305	+	59.3174	6.41064	59.3243	50.6101	56.6513	62.0968	67.9043	No	No
41154228..41154665	3	41154228	41154665	+	59.2518	6.74855	69.7746	58.5547	52.9009	54.0084	61.0203	No	Yes
134610448..134611515	9	134610448	134611515	+	59.2331	5.84629	68.9894	55.5777	60.4213	55.2788	55.8983	No	No
24061594..24062022	14	24061594	24062022	+	59.2044	3.48141	53.5031	62.4458	58.7936	59.8716	61.4078	No	No
150572722..150574270	2	150572722	150574270	+	59.1728	5.25383	65.6823	55.1142	55.1256	64.0886	55.8531	No	No
150575208..150575832	2	150575208	150575832	+	59.1728	5.25383	65.6823	55.1142	55.1256	64.0886	55.8531	No	No
167898973..167899617	6	167898973	167899617	+	59.0476	4.98373	58.2255	61.0067	54.1147	55.3199	66.5714	No	Yes
54823112..54823947	X	54823112	54823947	+	58.9349	6.67335	66.7587	53.2601	53.1478	56.0311	65.4768	No	Yes
269237943..269238654	1	269237943	269238654	+	58.5758	4.26819	59.9526	55.8582	52.7245	60.8513	63.4924	No	Yes
617279..619082	9	617279	619082	+	58.5134	5.68543	56.9362	57.6492	55.5266	54.0716	68.3831	No	Yes
58012059..58013256	X	58012059	58013256	+	58.3598	2.47514	60.2845	58.2707	54.7649	57.4617	61.0175	No	No
35732194..35742518	X	35732194	35742518	+	58.0902	6.96608	62.1998	53.7483	50.0268	56.8098	67.6665	No	No
55827118..55827848	7	55827118	55827848	+	58.0771	3.83389	61.7357	54.8573	60.6871	59.9867	53.1189	No	No
99724058..99724628	4	99724058	99724628	+	58.0276	7.22774	59.1029	54.9885	52.673	53.2276	70.1461	No	No
19207497..19208104	12	19207497	19208104	+	58.0149	6.03953	58.1926	66.8963	53.6135	59.9739	51.398	No	No
42933882..42934314	X	42933882	42934314	+	57.1136	4.89774	64.0492	59.3589	51.5525	56.9361	53.6711	No	Yes
1179835..1189586	1	1179835	1189586	+	56.866	4.03404	63.124	57.8674	52.422	56.2377	54.6787	No	No
1422796..1424243	3	1422796	1424243	+	56.7475	1.76692	58.8755	57.2619	56.3654	54.0371	57.1975	No	Yes
6493325..6494050	12	6493325	6494050	+	56.7393	3.65591	57.4429	57.1693	51.087	61.3036	56.6938	No	No
2148438..2149295	7	2148438	2149295	+	56.6164	3.60749	53.8775	57.0878	60.7932	59.2016	52.1217	No	No
123228295..123229567	4	123228295	123229567	+	56.6062	4.35422	53.0168	63.5864	58.0473	53.7015	54.6787	No	No
169576142..169576803	6	169576142	169576803	+	56.1259	8.12355	51.7114	50.8139	51.6899	56.2681	70.1461	No	No
69391290..69392780	6	69391290	69392780	+	56.066	9.20486	50.6123	50.4384	56.6741	50.7599	71.8451	No	Yes
118504422..118504830	15	118504422	118504830	+	55.9709	3.48753	60.2076	56.4454	58.3228	52.4638	52.4149	No	Yes
63995337..63996192	6	63995337	63996192	+	55.7072	4.39248	57.8558	53.6624	53.1781	62.3531	51.4866	No	No
151175154..151175773	2	151175154	151175773	+	55.474	5.35142	54.8743	63.3596	51.2458	50.1075	57.7831	No	No
657040..657599	4	657040	657599	+	55.2618	1.79701	57.8558	54.4078	56.3858	53.6129	54.0466	No	Yes
115099678..115101711	7	115099678	115101711	+	54.2907	3.10167	50.6123	54.5906	52.3034	55.1688	58.7785	No	No
44045311..44046208	3	44045311	44046208	+	54.2782	4.00256	51.1325	60.1372	56.2681	50.3711	53.4824	No	Yes
26286360..26287014	3	26286360	26287014	+	54.2591	1.96158	51.9257	56.324	53.4535	56.289	53.3034	No	No
2547519..2555593	18	2547519	2555593	+	54.1238	3.12994	51.8031	50.6694	56.0392	53.7351	58.3721	No	No
47109107..47110160	12	47109107	47110160	+	53.7714	1.5885	54.8743	54.1618	52.3187	51.9327	55.5696	No	Yes

## Sheet: (C) Exons
ID	Transcript ID	Chr	Start	End	Strand	Mean_alldays	St_Dev	D28F	D32F	D36F	D39F	D42F	PMR Blastocysts	PMR in Oocyte and Sperm
58851884..58851897	ENSSSCT00000066381	9	58851884	58851897	-	67.2318	3.72751	69.7746	61.6254	65.2996	70.586	68.8735	No	Yes
75106606..75108660	ENSSSCT00000033693	13	75106606	75108660	-	67.188	1.91782	69.2793	65.2027	65.6569	69.1329	66.6683	No	No
75108539..75108660	ENSSSCT00000012742	13	75108539	75108660	-	67.188	1.91782	69.2793	65.2027	65.6569	69.1329	66.6683	No	No
75109479..75109603	ENSSSCT00000033693	13	75109479	75109603	-	67.188	1.91782	69.2793	65.2027	65.6569	69.1329	66.6683	No	No
40577817..40577828	ENSSSCT00000062818	14	40577817	40577828	+	67.0487	5.85691	70.0957	67.2114	69.8723	56.9001	71.164	No	Yes
40580502..40580533	ENSSSCT00000010863	14	40580502	40580533	+	67.0487	5.85691	70.0957	67.2114	69.8723	56.9001	71.164	No	Yes
40580792..40580936	ENSSSCT00000010863	14	40580792	40580936	+	67.0487	5.85691	70.0957	67.2114	69.8723	56.9001	71.164	No	Yes
73164543..73165447	ENSSSCT00000042798	1	73164543	73165447	+	66.1508	3.97493	67.2499	70.6957	60.9392	68.588	63.281	No	Yes
73166608..73167090	ENSSSCT00000059292	1	73166608	73167090	+	66.1508	3.97493	67.2499	70.6957	60.9392	68.588	63.281	No	Yes
133111754..133111851	ENSSSCT00000012949	13	133111754	133111851	+	66.0965	4.73223	69.2944	67.0695	63.7191	59.2356	71.164	No	Yes
133113318..133113513	ENSSSCT00000012949	13	133113318	133113513	+	66.0965	4.73223	69.2944	67.0695	63.7191	59.2356	71.164	No	Yes
85013873..85014014	ENSSSCT00000032574	6	85013873	85014014	+	65.2628	1.8452	68.0118	65.8795	63.3839	65.2429	63.7961	No	No
111033846..111033984	ENSSSCT00000025711	13	111033846	111033984	-	65.1617	3.06137	65.5856	65.616	59.9356	67.7466	66.9247	No	Yes
111038097..111038329	ENSSSCT00000025711	13	111038097	111038329	-	65.1617	3.06137	65.5856	65.616	59.9356	67.7466	66.9247	No	Yes
5093461..5093517	ENSSSCT00000056914	11	5093461	5093517	+	65.0764	1.49478	65.6823	64.9888	62.6195	66.6146	65.4768	No	Yes
137175115..137175305	ENSSSCT00000032114	2	137175115	137175305	+	65.0453	4.71703	70.0912	58.5041	64.248	69.1487	63.2342	No	Yes
46305510..46305689	ENSSSCT00000035055	X	46305510	46305689	-	64.857	1.92938	66.1914	62.6189	67.2522	64.9022	63.3204	No	Yes
46306309..46306538	ENSSSCT00000035055	X	46306309	46306538	-	64.857	1.92938	66.1914	62.6189	67.2522	64.9022	63.3204	No	Yes
46307818..46307987	ENSSSCT00000035055	X	46307818	46307987	-	64.857	1.92938	66.1914	62.6189	67.2522	64.9022	63.3204	No	Yes
46308171..46308305	ENSSSCT00000035055	X	46308171	46308305	-	64.857	1.92938	66.1914	62.6189	67.2522	64.9022	63.3204	No	Yes
46308893..46308992	ENSSSCT00000035055	X	46308893	46308992	-	64.857	1.92938	66.1914	62.6189	67.2522	64.9022	63.3204	No	Yes
46309841..46309917	ENSSSCT00000035055	X	46309841	46309917	-	64.857	1.92938	66.1914	62.6189	67.2522	64.9022	63.3204	No	Yes
46310665..46310814	ENSSSCT00000035055	X	46310665	46310814	-	64.857	1.92938	66.1914	62.6189	67.2522	64.9022	63.3204	No	Yes
46311166..46311339	ENSSSCT00000035055	X	46311166	46311339	-	64.857	1.92938	66.1914	62.6189	67.2522	64.9022	63.3204	No	Yes
8108635..8108675	ENSSSCT00000016179	9	8108635	8108675	+	64.816	3.07512	67.381	63.7338	62.2276	61.9952	68.7426	No	Yes
143475941..143479909	ENSSSCT00000053499	2	143475941	143479909	-	64.8011	3.18231	67.2499	63.42	63.6463	68.7986	60.8907	No	No
43362341..43367139	ENSSSCT00000048584	12	43362341	43367139	-	64.7669	4.2296	69.7746	68.3786	64.2184	61.2641	60.199	No	No
43364139..43367139	ENSSSCT00000019316	12	43364139	43367139	-	64.7669	4.2296	69.7746	68.3786	64.2184	61.2641	60.199	No	No
81291682..81291724	ENSSSCT00000015352	2	81291682	81291724	+	64.7501	3.95852	70.4392	64.4415	61.8451	60.4533	66.5714	No	Yes
81291936..81292055	ENSSSCT00000015352	2	81291936	81292055	+	64.7501	3.95852	70.4392	64.4415	61.8451	60.4533	66.5714	No	Yes
60042841..60043003	ENSSSCT00000002149	7	60042841	60043003	+	64.7425	7.1217	53.7888	68.3075	68.5348	61.5739	71.5072	No	Yes
60045015..60045234	ENSSSCT00000002149	7	60045015	60045234	+	64.7425	7.1217	53.7888	68.3075	68.5348	61.5739	71.5072	No	Yes
70012622..70012703	ENSSSCT00000061954	13	70012622	70012703	+	64.658	5.36762	63.9344	57.7473	68.8594	61.7151	71.0339	No	Yes
70012952..70013088	ENSSSCT00000061954	13	70012952	70013088	+	64.658	5.36762	63.9344	57.7473	68.8594	61.7151	71.0339	No	Yes
69323790..69329086	ENSSSCT00000014904	2	69323790	69329086	-	64.6503	6.9788	65.5856	69.3704	64.9653	70.4326	52.8976	No	Yes
69326465..69326544	ENSSSCT00000014905	2	69326465	69326544	+	64.6503	6.9788	65.5856	69.3704	64.9653	70.4326	52.8976	No	Yes
69326620..69326697	ENSSSCT00000014905	2	69326620	69326697	+	64.6503	6.9788	65.5856	69.3704	64.9653	70.4326	52.8976	No	Yes
69326775..69326895	ENSSSCT00000014905	2	69326775	69326895	+	64.6503	6.9788	65.5856	69.3704	64.9653	70.4326	52.8976	No	Yes
69327988..69328521	ENSSSCT00000014905	2	69327988	69328521	+	64.6503	6.9788	65.5856	69.3704	64.9653	70.4326	52.8976	No	Yes
69327988..69328519	ENSSSCT00000055454	2	69327988	69328519	+	64.6503	6.9788	65.5856	69.3704	64.9653	70.4326	52.8976	No	Yes
69327988..69328516	ENSSSCT00000052747	2	69327988	69328516	+	64.6503	6.9788	65.5856	69.3704	64.9653	70.4326	52.8976	No	Yes
69329741..69329840	ENSSSCT00000014904	2	69329741	69329840	-	64.6503	6.9788	65.5856	69.3704	64.9653	70.4326	52.8976	No	Yes
69329955..69330020	ENSSSCT00000014904	2	69329955	69330020	-	64.6503	6.9788	65.5856	69.3704	64.9653	70.4326	52.8976	No	Yes
69442545..69443215	ENSSSCT00000034746	2	69442545	69443215	+	64.5914	2.43587	66.5373	65.6132	60.5669	64.0835	66.1563	No	Yes
69442545..69443191	ENSSSCT00000033206	2	69442545	69443191	+	64.5914	2.43587	66.5373	65.6132	60.5669	64.0835	66.1563	No	Yes
26811442..26811544	ENSSSCT00000053265	12	26811442	26811544	+	64.5461	3.85529	66.8282	59.5136	66.5598	68.4211	61.4078	No	Yes
26813825..26814257	ENSSSCT00000031454	12	26813825	26814257	+	64.5461	3.85529	66.8282	59.5136	66.5598	68.4211	61.4078	No	Yes
36170807..36170915	ENSSSCT00000058108	6	36170807	36170915	+	64.5395	6.91297	71.4248	57.4071	68.8579	56.7617	68.2458	No	Yes
36173221..36173422	ENSSSCT00000058108	6	36173221	36173422	+	64.5395	6.91297	71.4248	57.4071	68.8579	56.7617	68.2458	No	Yes
36173221..36174504	ENSSSCT00000003142	6	36173221	36174504	+	64.5395	6.91297	71.4248	57.4071	68.8579	56.7617	68.2458	No	Yes
295854..296254	ENSSSCT00000064738	8	295854	296254	+	64.3693	5.80888	70.4648	55.1834	62.7965	66.9122	66.4897	No	Yes
49178137..49178413	ENSSSCT00000003339	6	49178137	49178413	-	64.3017	4.23536	69.4796	61.3613	58.8566	66.7723	65.0387	No	Yes
39480417..39480827	ENSSSCT00000050196	12	39480417	39480827	-	64.1767	3.43713	68.7539	62.5968	65.6483	64.3566	59.528	No	Yes
39480417..39480613	ENSSSCT00000065828	12	39480417	39480613	-	64.1767	3.43713	68.7539	62.5968	65.6483	64.3566	59.528	No	Yes
39480886..39481082	ENSSSCT00000065828	12	39480886	39481082	-	64.1767	3.43713	68.7539	62.5968	65.6483	64.3566	59.528	No	Yes
9737736..9737847	ENSSSCT00000014293	2	9737736	9737847	+	64.0754	3.12094	65.6823	64.2008	68.1023	59.8612	62.5302	No	Yes
9738427..9738625	ENSSSCT00000014293	2	9738427	9738625	+	64.0754	3.12094	65.6823	64.2008	68.1023	59.8612	62.5302	No	Yes
9739455..9739557	ENSSSCT00000014293	2	9739455	9739557	+	64.0754	3.12094	65.6823	64.2008	68.1023	59.8612	62.5302	No	Yes
9739656..9739785	ENSSSCT00000014293	2	9739656	9739785	+	64.0754	3.12094	65.6823	64.2008	68.1023	59.8612	62.5302	No	Yes
64725070..64725176	ENSSSCT00000040638	2	64725070	64725176	-	64.0531	2.96285	59.3243	64.6503	66.7404	66.2125	63.3382	No	Yes
64725260..64725376	ENSSSCT00000040638	2	64725260	64725376	-	64.0531	2.96285	59.3243	64.6503	66.7404	66.2125	63.3382	No	Yes
64725454..64725558	ENSSSCT00000040638	2	64725454	64725558	-	64.0531	2.96285	59.3243	64.6503	66.7404	66.2125	63.3382	No	Yes
64725653..64725698	ENSSSCT00000040638	2	64725653	64725698	-	64.0531	2.96285	59.3243	64.6503	66.7404	66.2125	63.3382	No	Yes
64726016..64726068	ENSSSCT00000040638	2	64726016	64726068	-	64.0531	2.96285	59.3243	64.6503	66.7404	66.2125	63.3382	No	Yes
64726743..64726794	ENSSSCT00000040638	2	64726743	64726794	-	64.0531	2.96285	59.3243	64.6503	66.7404	66.2125	63.3382	No	Yes
64726743..64726929	ENSSSCT00000047724	2	64726743	64726929	-	64.0531	2.96285	59.3243	64.6503	66.7404	66.2125	63.3382	No	Yes
9902060..9902161	ENSSSCT00000025080	3	9902060	9902161	-	63.8738	6.98909	71.0511	66.0632	52.1948	64.9574	65.1027	No	Yes
56092059..56096495	ENSSSCT00000048264	6	56092059	56096495	+	63.8087	6.22396	68.0604	54.7497	65.6393	60.4479	70.1461	No	Yes
56092059..56092152	ENSSSCT00000041664	6	56092059	56092152	+	63.8087	6.22396	68.0604	54.7497	65.6393	60.4479	70.1461	No	Yes
56092263..56092291	ENSSSCT00000041664	6	56092263	56092291	+	63.8087	6.22396	68.0604	54.7497	65.6393	60.4479	70.1461	No	Yes
56092263..56096495	ENSSSCT00000044996	6	56092263	56096495	+	63.8087	6.22396	68.0604	54.7497	65.6393	60.4479	70.1461	No	Yes
56092394..56096495	ENSSSCT00000041664	6	56092394	56096495	+	63.8087	6.22396	68.0604	54.7497	65.6393	60.4479	70.1461	No	Yes
56092394..56092479	ENSSSCT00000003621	6	56092394	56092479	+	63.8087	6.22396	68.0604	54.7497	65.6393	60.4479	70.1461	No	Yes
56092584..56092616	ENSSSCT00000003621	6	56092584	56092616	+	63.8087	6.22396	68.0604	54.7497	65.6393	60.4479	70.1461	No	Yes
99625079..99625389	ENSSSCT00000007332	4	99625079	99625389	+	63.7847	5.41434	70.6079	59.8695	57.0711	64.4504	66.9247	No	No
99625950..99626031	ENSSSCT00000029430	4	99625950	99626031	+	63.7847	5.41434	70.6079	59.8695	57.0711	64.4504	66.9247	No	No
99625955..99626031	ENSSSCT00000007332	4	99625955	99626031	+	63.7847	5.41434	70.6079	59.8695	57.0711	64.4504	66.9247	No	No
9657410..9657658	ENSSSCT00000065929	5	9657410	9657658	+	63.657	4.1832	63.5861	60.1975	69.7305	65.3774	59.3936	No	Yes
25760426..25760470	ENSSSCT00000052248	12	25760426	25760470	-	63.6531	3.67594	65.8145	66.6753	62.9736	65.2507	57.5514	No	No
62380341..62380495	ENSSSCT00000029966	2	62380341	62380495	+	63.5709	4.7707	58.3037	61.0492	64.5039	62.9639	71.0339	No	Yes
62380890..62381075	ENSSSCT00000029966	2	62380890	62381075	+	63.5709	4.7707	58.3037	61.0492	64.5039	62.9639	71.0339	No	Yes
62381645..62381778	ENSSSCT00000029966	2	62381645	62381778	+	63.5709	4.7707	58.3037	61.0492	64.5039	62.9639	71.0339	No	Yes
62381864..62382122	ENSSSCT00000029966	2	62381864	62382122	+	63.5709	4.7707	58.3037	61.0492	64.5039	62.9639	71.0339	No	Yes
62382210..62382329	ENSSSCT00000029966	2	62382210	62382329	+	63.5709	4.7707	58.3037	61.0492	64.5039	62.9639	71.0339	No	Yes
62382752..62383312	ENSSSCT00000029966	2	62382752	62383312	+	63.5709	4.7707	58.3037	61.0492	64.5039	62.9639	71.0339	No	Yes
46512118..46512834	ENSSSCT00000040411	9	46512118	46512834	+	63.4782	4.31479	66.9414	61.6664	60.6385	59.0511	69.0934	No	Yes
46512783..46513843	ENSSSCT00000016482	9	46512783	46513843	-	63.4782	4.31479	66.9414	61.6664	60.6385	59.0511	69.0934	No	Yes
46512787..46513843	ENSSSCT00000034249	9	46512787	46513843	-	63.4782	4.31479	66.9414	61.6664	60.6385	59.0511	69.0934	No	Yes
46514871..46515542	ENSSSCT00000034703	9	46514871	46515542	-	63.4782	4.31479	66.9414	61.6664	60.6385	59.0511	69.0934	No	Yes
6024908..6025236	ENSSSCT00000026824	18	6024908	6025236	+	63.4343	7.1901	71.0511	56.7175	56.401	62.2948	70.7071	No	No
127848888..127852771	ENSSSCT00000041897	1	127848888	127852771	-	63.2969	5.69507	71.1547	61.7305	57.9869	67.0991	58.5131	No	No
127851850..127851998	ENSSSCT00000005193	1	127851850	127851998	+	63.2969	5.69507	71.1547	61.7305	57.9869	67.0991	58.5131	No	No
127852184..127852273	ENSSSCT00000005193	1	127852184	127852273	+	63.2969	5.69507	71.1547	61.7305	57.9869	67.0991	58.5131	No	No
127852533..127852771	ENSSSCT00000005194	1	127852533	127852771	-	63.2969	5.69507	71.1547	61.7305	57.9869	67.0991	58.5131	No	No
127852969..127853095	ENSSSCT00000041897	1	127852969	127853095	-	63.2969	5.69507	71.1547	61.7305	57.9869	67.0991	58.5131	No	No
127853267..127853402	ENSSSCT00000041897	1	127853267	127853402	-	63.2969	5.69507	71.1547	61.7305	57.9869	67.0991	58.5131	No	No
127855434..127855558	ENSSSCT00000041897	1	127855434	127855558	-	63.2969	5.69507	71.1547	61.7305	57.9869	67.0991	58.5131	No	No
127855685..127855771	ENSSSCT00000041897	1	127855685	127855771	-	63.2969	5.69507	71.1547	61.7305	57.9869	67.0991	58.5131	No	No
127856088..127856310	ENSSSCT00000041897	1	127856088	127856310	-	63.2969	5.69507	71.1547	61.7305	57.9869	67.0991	58.5131	No	No
127856693..127856789	ENSSSCT00000041897	1	127856693	127856789	-	63.2969	5.69507	71.1547	61.7305	57.9869	67.0991	58.5131	No	No
127856992..127857191	ENSSSCT00000041897	1	127856992	127857191	-	63.2969	5.69507	71.1547	61.7305	57.9869	67.0991	58.5131	No	No
53714562..53714628	ENSSSCT00000018518	16	53714562	53714628	+	63.2893	6.583	71.1547	65.1175	53.6418	60.522	66.0105	No	Yes
47319464..47320763	ENSSSCT00000033758	6	47319464	47320763	-	63.2629	6.07589	66.8282	67.6069	53.6464	60.7885	67.4444	No	Yes
47320479..47320763	ENSSSCT00000061860	6	47320479	47320763	-	63.2629	6.07589	66.8282	67.6069	53.6464	60.7885	67.4444	No	Yes
47320706..47320763	ENSSSCT00000003283	6	47320706	47320763	-	63.2629	6.07589	66.8282	67.6069	53.6464	60.7885	67.4444	No	Yes
47321202..47321315	ENSSSCT00000033758	6	47321202	47321315	-	63.2629	6.07589	66.8282	67.6069	53.6464	60.7885	67.4444	No	Yes
47321418..47321553	ENSSSCT00000033758	6	47321418	47321553	-	63.2629	6.07589	66.8282	67.6069	53.6464	60.7885	67.4444	No	Yes
47321642..47321679	ENSSSCT00000033758	6	47321642	47321679	-	63.2629	6.07589	66.8282	67.6069	53.6464	60.7885	67.4444	No	Yes
47322408..47322553	ENSSSCT00000033758	6	47322408	47322553	-	63.2629	6.07589	66.8282	67.6069	53.6464	60.7885	67.4444	No	Yes
67234986..67237358	ENSSSCT00000038162	9	67234986	67237358	+	63.2155	3.3111	63.5769	63.375	61.0091	59.7334	68.3831	No	Yes
67234986..67237363	ENSSSCT00000063425	9	67234986	67237363	+	63.2155	3.3111	63.5769	63.375	61.0091	59.7334	68.3831	No	Yes
91304834..91304996	ENSSSCT00000002553	7	91304834	91304996	+	63.0872	4.91831	68.9894	57.042	64.3081	65.9619	59.1344	No	Yes
91306119..91307670	ENSSSCT00000045196	7	91306119	91307670	-	63.0872	4.91831	68.9894	57.042	64.3081	65.9619	59.1344	No	Yes
91306127..91307670	ENSSSCT00000039875	7	91306127	91307670	-	63.0872	4.91831	68.9894	57.042	64.3081	65.9619	59.1344	No	Yes
11165972..11166035	ENSSSCT00000052067	14	11165972	11166035	+	63.0793	3.02852	61.3294	60.2662	67.5163	64.8769	61.4078	No	No
11166221..11166276	ENSSSCT00000052067	14	11166221	11166276	+	63.0793	3.02852	61.3294	60.2662	67.5163	64.8769	61.4078	No	No
49484198..49487628	ENSSSCT00000058019	14	49484198	49487628	+	63.068	5.37607	66.9689	69.7037	58.4202	57.1725	63.0748	No	Yes
19301038..19302737	ENSSSCT00000003121	6	19301038	19302737	+	63.051	2.55436	59.1832	65.448	62.6426	65.306	62.6753	No	Yes
36464033..36466405	ENSSSCT00000063763	7	36464033	36466405	-	63.02	6.62046	65.4543	64.6417	51.7576	63.9815	69.2651	No	No
36464033..36466093	ENSSSCT00000060326	7	36464033	36466093	-	63.02	6.62046	65.4543	64.6417	51.7576	63.9815	69.2651	No	No
56793660..56793715	ENSSSCT00000034690	X	56793660	56793715	-	62.8744	3.57872	57.2544	61.8151	63.6462	66.3163	65.3401	No	Yes
45257318..45257553	ENSSSCT00000042047	9	45257318	45257553	-	62.8573	5.17601	60.3129	66.5161	62.5694	69.0348	55.8531	No	No
45257318..45257835	ENSSSCT00000066239	9	45257318	45257835	-	62.8573	5.17601	60.3129	66.5161	62.5694	69.0348	55.8531	No	No
18573285..18577855	ENSSSCT00000060197	12	18573285	18577855	-	62.7912	3.96242	68.7841	63.5317	59.1054	59.2536	63.281	No	Yes
18575726..18578389	ENSSSCT00000018885	12	18575726	18578389	-	62.7912	3.96242	68.7841	63.5317	59.1054	59.2536	63.281	No	Yes
42703556..42703704	ENSSSCT00000027536	6	42703556	42703704	-	62.7732	5.29394	68.0973	67.2316	54.995	62.5988	60.9431	No	Yes
42705282..42705395	ENSSSCT00000027536	6	42705282	42705395	-	62.7732	5.29394	68.0973	67.2316	54.995	62.5988	60.9431	No	Yes
42705282..42705537	ENSSSCT00000037041	6	42705282	42705537	-	62.7732	5.29394	68.0973	67.2316	54.995	62.5988	60.9431	No	Yes
157394201..157394379	ENSSSCT00000052183	6	157394201	157394379	-	62.7687	3.48734	66.2999	62.7929	56.9759	63.6462	64.1287	No	No
157395447..157395596	ENSSSCT00000052183	6	157395447	157395596	-	62.7687	3.48734	66.2999	62.7929	56.9759	63.6462	64.1287	No	No
14701419..14701482	ENSSSCT00000034511	12	14701419	14701482	+	62.7285	6.6509	58.4926	69.8548	61.0437	54.8923	69.3592	No	No
113970588..113970715	ENSSSCT00000049871	8	113970588	113970715	-	62.5983	7.50405	70.4392	64.9381	50.4889	61.3504	65.7752	No	Yes
64155733..64155891	ENSSSCT00000037637	16	64155733	64155891	+	62.5579	4.4683	57.0737	65.414	61.027	68.5513	60.7237	No	Yes
64157254..64158952	ENSSSCT00000037637	16	64157254	64158952	+	62.5579	4.4683	57.0737	65.414	61.027	68.5513	60.7237	No	Yes
64157254..64157386	ENSSSCT00000018557	16	64157254	64157386	+	62.5579	4.4683	57.0737	65.414	61.027	68.5513	60.7237	No	Yes
64157868..64158952	ENSSSCT00000018557	16	64157868	64158952	+	62.5579	4.4683	57.0737	65.414	61.027	68.5513	60.7237	No	Yes
90122676..90122868	ENSSSCT00000011376	14	90122676	90122868	+	62.5076	5.75497	66.9759	66.2162	66.8386	55.31	57.1975	No	Yes
90123555..90123674	ENSSSCT00000011376	14	90123555	90123674	+	62.5076	5.75497	66.9759	66.2162	66.8386	55.31	57.1975	No	Yes
90125785..90125839	ENSSSCT00000011376	14	90125785	90125839	+	62.5076	5.75497	66.9759	66.2162	66.8386	55.31	57.1975	No	Yes
10938475..10941225	ENSSSCT00000041000	2	10938475	10941225	-	62.4968	5.38931	57.3371	67.7997	56.0535	65.4532	65.8405	No	No
10943622..10943733	ENSSSCT00000041000	2	10943622	10943733	-	62.4968	5.38931	57.3371	67.7997	56.0535	65.4532	65.8405	No	No
31779361..31779727	ENSSSCT00000037484	X	31779361	31779727	+	62.3342	2.47038	63.2458	60.5181	59.377	62.8363	65.6935	No	Yes
22550529..22550673	ENSSSCT00000033757	7	22550529	22550673	-	62.2459	4.73654	54.2543	64.1205	66.6801	63.8878	62.2867	No	Yes
22550861..22550990	ENSSSCT00000033757	7	22550861	22550990	-	62.2459	4.73654	54.2543	64.1205	66.6801	63.8878	62.2867	No	Yes
22551529..22551657	ENSSSCT00000033757	7	22551529	22551657	-	62.2459	4.73654	54.2543	64.1205	66.6801	63.8878	62.2867	No	Yes
34373546..34373668	ENSSSCT00000007877	17	34373546	34373668	+	62.1499	8.09578	55.5317	68.2487	51.4284	66.5381	69.0029	No	No
96936819..96943351	ENSSSCT00000061623	4	96936819	96943351	+	62.0991	6.79909	66.2175	62.8134	52.5174	58.801	70.1461	No	No
75882700..75882881	ENSSSCT00000003868	6	75882700	75882881	+	62.0929	4.04175	63.4868	64.647	58.2088	57.4899	66.6319	No	No
19029257..19029341	ENSSSCT00000050156	6	19029257	19029341	+	62.0901	6.4385	68.4991	53.8447	59.5496	59.766	68.7908	No	Yes
19029684..19029768	ENSSSCT00000050156	6	19029684	19029768	+	62.0901	6.4385	68.4991	53.8447	59.5496	59.766	68.7908	No	Yes
19030042..19030126	ENSSSCT00000050156	6	19030042	19030126	+	62.0901	6.4385	68.4991	53.8447	59.5496	59.766	68.7908	No	Yes
19030272..19030350	ENSSSCT00000050156	6	19030272	19030350	+	62.0901	6.4385	68.4991	53.8447	59.5496	59.766	68.7908	No	Yes
19031268..19031352	ENSSSCT00000050156	6	19031268	19031352	+	62.0901	6.4385	68.4991	53.8447	59.5496	59.766	68.7908	No	Yes
19031268..19031510	ENSSSCT00000044204	6	19031268	19031510	+	62.0901	6.4385	68.4991	53.8447	59.5496	59.766	68.7908	No	Yes
77030976..77031157	ENSSSCT00000040123	2	77030976	77031157	-	62.0726	8.4151	69.7746	52.3011	53.5605	67.2823	67.4444	No	Yes
77031269..77031360	ENSSSCT00000040123	2	77031269	77031360	-	62.0726	8.4151	69.7746	52.3011	53.5605	67.2823	67.4444	No	Yes
77031538..77031697	ENSSSCT00000040123	2	77031538	77031697	-	62.0726	8.4151	69.7746	52.3011	53.5605	67.2823	67.4444	No	Yes
77031538..77031700	ENSSSCT00000022673	2	77031538	77031700	-	62.0726	8.4151	69.7746	52.3011	53.5605	67.2823	67.4444	No	Yes
44818420..44818590	ENSSSCT00000057513	18	44818420	44818590	+	62.0628	6.5638	68.1288	68.4384	54.2299	56.3736	63.1432	No	Yes
9676550..9676745	ENSSSCT00000065929	5	9676550	9676745	+	62.0524	5.36315	64.7396	57.2297	67.5693	55.4414	65.2823	No	Yes
6611179..6611259	ENSSSCT00000059095	9	6611179	6611259	-	61.9967	7.1665	67.1908	62.7004	50.408	61.1362	68.5482	No	Yes
97621275..97623301	ENSSSCT00000002625	7	97621275	97623301	+	61.9794	8.07355	70.3856	68.2775	54.0636	64.2728	52.8976	No	Yes
97623303..97624273	ENSSSCT00000002625	7	97623303	97624273	+	61.9794	8.07355	70.3856	68.2775	54.0636	64.2728	52.8976	No	Yes
50137624..50137984	ENSSSCT00000030037	6	50137624	50137984	-	61.9494	8.14619	50.6123	69.4826	56.1323	66.9092	66.6104	No	Yes
50138901..50139955	ENSSSCT00000030037	6	50138901	50139955	-	61.9494	8.14619	50.6123	69.4826	56.1323	66.9092	66.6104	No	Yes
50138901..50139104	ENSSSCT00000003384	6	50138901	50139104	-	61.9494	8.14619	50.6123	69.4826	56.1323	66.9092	66.6104	No	Yes
55633404..55633802	ENSSSCT00000025232	7	55633404	55633802	+	61.867	7.89977	70.8041	66.0261	58.9169	63.5864	50.0013	No	Yes
55634458..55635360	ENSSSCT00000064177	7	55634458	55635360	+	61.867	7.89977	70.8041	66.0261	58.9169	63.5864	50.0013	No	Yes
5411160..5411289	ENSSSCT00000020390	14	5411160	5411289	-	61.8629	4.82128	63.9464	66.0108	55.0801	58.5839	65.6935	No	No
84735301..84735922	ENSSSCT00000061931	6	84735301	84735922	-	61.8403	3.96872	59.9526	59.7135	64.0434	57.8257	67.6665	No	Yes
84735686..84735922	ENSSSCT00000003974	6	84735686	84735922	-	61.8403	3.96872	59.9526	59.7135	64.0434	57.8257	67.6665	No	Yes
41939891..41939987	ENSSSCT00000037590	12	41939891	41939987	+	61.8395	5.50339	62.9158	68.0832	53.8686	59.2272	65.1027	No	No
41940050..41940108	ENSSSCT00000037590	12	41940050	41940108	+	61.8395	5.50339	62.9158	68.0832	53.8686	59.2272	65.1027	No	No
41940309..41940408	ENSSSCT00000065544	12	41940309	41940408	+	61.8395	5.50339	62.9158	68.0832	53.8686	59.2272	65.1027	No	No
41940662..41940887	ENSSSCT00000060584	12	41940662	41940887	+	61.8395	5.50339	62.9158	68.0832	53.8686	59.2272	65.1027	No	No
66297089..66297845	ENSSSCT00000009784	8	66297089	66297845	-	61.7608	2.14501	60.8311	63.7017	58.4478	63.184	62.6392	No	No
66297089..66297901	ENSSSCT00000039525	8	66297089	66297901	-	61.7608	2.14501	60.8311	63.7017	58.4478	63.184	62.6392	No	No
66297089..66297826	ENSSSCT00000051620	8	66297089	66297826	-	61.7608	2.14501	60.8311	63.7017	58.4478	63.184	62.6392	No	No
66297089..66297833	ENSSSCT00000065698	8	66297089	66297833	-	61.7608	2.14501	60.8311	63.7017	58.4478	63.184	62.6392	No	No
66297089..66297844	ENSSSCT00000051796	8	66297089	66297844	-	61.7608	2.14501	60.8311	63.7017	58.4478	63.184	62.6392	No	No
66297089..66297819	ENSSSCT00000029869	8	66297089	66297819	-	61.7608	2.14501	60.8311	63.7017	58.4478	63.184	62.6392	No	No
32878133..32878193	ENSSSCT00000045214	13	32878133	32878193	-	61.718	5.62371	55.4809	61.1279	57.7321	64.5845	69.6647	No	Yes
41637239..41637359	ENSSSCT00000014611	2	41637239	41637359	+	61.7035	5.58249	67.3336	57.3696	54.8955	66.9732	61.9456	No	No
41638662..41638713	ENSSSCT00000014611	2	41638662	41638713	+	61.7035	5.58249	67.3336	57.3696	54.8955	66.9732	61.9456	No	No
12382551..12382723	ENSSSCT00000039208	2	12382551	12382723	+	61.6915	4.44974	65.9103	66.8356	57.259	57.9736	60.4788	No	Yes
12383139..12387512	ENSSSCT00000039208	2	12383139	12387512	+	61.6915	4.44974	65.9103	66.8356	57.259	57.9736	60.4788	No	Yes
12383139..12384192	ENSSSCT00000026680	2	12383139	12384192	+	61.6915	4.44974	65.9103	66.8356	57.259	57.9736	60.4788	No	Yes
12383139..12383958	ENSSSCT00000014369	2	12383139	12383958	+	61.6915	4.44974	65.9103	66.8356	57.259	57.9736	60.4788	No	Yes
53105601..53105807	ENSSSCT00000064298	12	53105601	53105807	+	61.6908	5.1668	55.2146	60.5956	59.3258	64.5755	68.7426	No	No
53105915..53105980	ENSSSCT00000064298	12	53105915	53105980	+	61.6908	5.1668	55.2146	60.5956	59.3258	64.5755	68.7426	No	No
53106062..53106134	ENSSSCT00000064298	12	53106062	53106134	+	61.6908	5.1668	55.2146	60.5956	59.3258	64.5755	68.7426	No	No
53106065..53106134	ENSSSCT00000057572	12	53106065	53106134	+	61.6908	5.1668	55.2146	60.5956	59.3258	64.5755	68.7426	No	No
53106230..53106379	ENSSSCT00000064298	12	53106230	53106379	+	61.6908	5.1668	55.2146	60.5956	59.3258	64.5755	68.7426	No	No
466120..471187	ENSSSCT00000059584	18	466120	471187	+	61.6808	5.88257	55.0787	63.8137	56.4817	63.6414	69.3884	No	No
466120..466408	ENSSSCT00000017860	18	466120	466408	+	61.6808	5.88257	55.0787	63.8137	56.4817	63.6414	69.3884	No	No
26253909..26254187	ENSSSCT00000012361	13	26253909	26254187	-	61.6535	4.37081	66.6684	61.1078	62.7874	54.7297	62.9742	No	Yes
102872115..102873072	ENSSSCT00000056736	6	102872115	102873072	+	61.6458	3.9666	57.6079	64.8441	59.9665	59.0061	66.8047	No	Yes
54121487..54121635	ENSSSCT00000033803	X	54121487	54121635	-	61.6092	6.29647	68.9348	60.8406	57.2639	66.9454	54.0614	No	Yes
120476299..120476502	ENSSSCT00000017637	15	120476299	120476502	+	61.5758	8.82394	70.6439	50.4718	55.9507	60.6664	70.1461	No	No
120476622..120476701	ENSSSCT00000017637	15	120476622	120476701	+	61.5758	8.82394	70.6439	50.4718	55.9507	60.6664	70.1461	No	No
120476918..120477017	ENSSSCT00000017637	15	120476918	120477017	+	61.5758	8.82394	70.6439	50.4718	55.9507	60.6664	70.1461	No	No
120477686..120477840	ENSSSCT00000017637	15	120477686	120477840	+	61.5758	8.82394	70.6439	50.4718	55.9507	60.6664	70.1461	No	No
120478364..120478465	ENSSSCT00000017637	15	120478364	120478465	+	61.5758	8.82394	70.6439	50.4718	55.9507	60.6664	70.1461	No	No
120478559..120478697	ENSSSCT00000017637	15	120478559	120478697	+	61.5758	8.82394	70.6439	50.4718	55.9507	60.6664	70.1461	No	No
62410927..62411031	ENSSSCT00000022200	10	62410927	62411031	+	61.5744	7.70684	65.6823	69.0353	54.4563	66.5764	52.1217	No	No
262474625..262474912	ENSSSCT00000053729	1	262474625	262474912	+	61.5279	3.50854	58.9863	63.8992	66.5591	59.2214	58.9736	No	No
20142127..20143518	ENSSSCT00000018933	12	20142127	20143518	-	61.5098	7.56293	70.9471	67.6466	52.5861	58.5862	57.7831	No	Yes
67482757..67485982	ENSSSCT00000052900	5	67482757	67485982	+	61.4377	7.78938	50.6123	67.8505	62.415	69.3815	56.9294	No	Yes
123957962..123958004	ENSSSCT00000013949	X	123957962	123958004	+	61.3757	7.07197	62.8635	55.9703	65.0672	70.2912	52.6863	No	No
123957965..123958004	ENSSSCT00000027243	X	123957965	123958004	+	61.3757	7.07197	62.8635	55.9703	65.0672	70.2912	52.6863	No	No
123958541..123958625	ENSSSCT00000013949	X	123958541	123958625	+	61.3757	7.07197	62.8635	55.9703	65.0672	70.2912	52.6863	No	No
123959052..123959142	ENSSSCT00000013949	X	123959052	123959142	+	61.3757	7.07197	62.8635	55.9703	65.0672	70.2912	52.6863	No	No
52085903..52086019	ENSSSCT00000053298	6	52085903	52086019	+	61.3699	2.68013	62.1693	62.5149	56.6604	62.1282	63.3768	No	Yes
42608306..42608417	ENSSSCT00000003158	6	42608306	42608417	+	61.346	8.8758	71.4248	68.5046	54.9616	61.516	50.3232	No	Yes
65869651..65873171	ENSSSCT00000012633	13	65869651	65873171	-	61.3345	7.78725	70.7232	52.651	54.0355	66.0453	63.2176	No	Yes
6674332..6674486	ENSSSCT00000034617	12	6674332	6674486	-	61.3137	4.82811	56.9725	59.4678	63.6646	57.8419	68.6219	No	No
6675170..6675503	ENSSSCT00000034617	12	6675170	6675503	-	61.3137	4.82811	56.9725	59.4678	63.6646	57.8419	68.6219	No	No
55537545..55537717	ENSSSCT00000054813	8	55537545	55537717	+	61.2765	7.38452	69.7746	66.757	57.4471	61.187	51.2168	No	No
9965706..9966313	ENSSSCT00000057239	3	9965706	9966313	+	61.2484	6.81693	63.6807	64.6595	54.2426	69.5294	54.1298	No	No
9966007..9966313	ENSSSCT00000051684	3	9966007	9966313	+	61.2484	6.81693	63.6807	64.6595	54.2426	69.5294	54.1298	No	No
9967485..9967563	ENSSSCT00000051684	3	9967485	9967563	+	61.2484	6.81693	63.6807	64.6595	54.2426	69.5294	54.1298	No	No
9968526..9968841	ENSSSCT00000051684	3	9968526	9968841	+	61.2484	6.81693	63.6807	64.6595	54.2426	69.5294	54.1298	No	No
7676539..7676554	ENSSSCT00000010227	11	7676539	7676554	+	61.2365	2.0931	63.0102	61.0177	63.3935	58.1998	60.561	No	Yes
7677699..7677767	ENSSSCT00000010227	11	7677699	7677767	+	61.2365	2.0931	63.0102	61.0177	63.3935	58.1998	60.561	No	Yes
49063905..49064190	ENSSSCT00000063929	6	49063905	49064190	-	61.2146	7.14763	64.3093	59.9919	59.2984	51.5	70.9736	No	No
49063905..49064085	ENSSSCT00000003325	6	49063905	49064085	-	61.2146	7.14763	64.3093	59.9919	59.2984	51.5	70.9736	No	No
111024409..111024511	ENSSSCT00000011534	14	111024409	111024511	+	61.207	6.64034	54.6355	55.2878	60.0867	66.5516	69.4734	No	Yes
111025358..111025502	ENSSSCT00000011534	14	111025358	111025502	+	61.207	6.64034	54.6355	55.2878	60.0867	66.5516	69.4734	No	Yes
111026639..111026798	ENSSSCT00000011534	14	111026639	111026798	+	61.207	6.64034	54.6355	55.2878	60.0867	66.5516	69.4734	No	Yes
35022224..35022399	ENSSSCT00000017148	15	35022224	35022399	-	61.191	4.81465	61.6542	68.6348	55.8002	61.4935	58.3721	No	Yes
170198506..170198629	ENSSSCT00000061035	6	170198506	170198629	+	61.144	4.5279	67.4091	61.7582	57.8863	55.783	62.8834	No	No
77921661..77921752	ENSSSCT00000015295	2	77921661	77921752	+	61.1005	4.51049	65.4543	62.1426	54.5203	58.7485	64.6368	No	Yes
77922428..77922571	ENSSSCT00000015295	2	77922428	77922571	+	61.1005	4.51049	65.4543	62.1426	54.5203	58.7485	64.6368	No	Yes
30831845..30831942	ENSSSCT00000044534	17	30831845	30831942	-	61.1001	3.03818	64.0492	64.1741	61.1493	58.4732	57.6545	No	Yes
32372458..32372721	ENSSSCT00000001745	7	32372458	32372721	+	61.0851	3.48535	60.8687	59.3657	67.1345	59.5435	58.5131	No	No
30887753..30887834	ENSSSCT00000048052	7	30887753	30887834	+	61.0219	5.29944	69.7746	60.9178	56.3485	57.3062	60.7622	No	Yes
19603447..19603471	ENSSSCT00000003117	6	19603447	19603471	+	60.9928	6.40759	65.6823	66.3979	53.2368	54.8169	64.8302	No	No
94025780..94027931	ENSSSCT00000047382	7	94025780	94027931	+	60.9842	6.68176	54.5979	55.4475	60.0616	63.9587	70.8555	No	Yes
94025780..94027984	ENSSSCT00000043374	7	94025780	94027984	+	60.9842	6.68176	54.5979	55.4475	60.0616	63.9587	70.8555	No	Yes
94025780..94027914	ENSSSCT00000065203	7	94025780	94027914	+	60.9842	6.68176	54.5979	55.4475	60.0616	63.9587	70.8555	No	Yes
94025801..94028015	ENSSSCT00000002583	7	94025801	94028015	+	60.9842	6.68176	54.5979	55.4475	60.0616	63.9587	70.8555	No	Yes
94026610..94027931	ENSSSCT00000043879	7	94026610	94027931	+	60.9842	6.68176	54.5979	55.4475	60.0616	63.9587	70.8555	No	Yes
94029273..94029374	ENSSSCT00000065203	7	94029273	94029374	+	60.9842	6.68176	54.5979	55.4475	60.0616	63.9587	70.8555	No	Yes
94030435..94030478	ENSSSCT00000043374	7	94030435	94030478	+	60.9842	6.68176	54.5979	55.4475	60.0616	63.9587	70.8555	No	Yes
94030659..94030695	ENSSSCT00000047382	7	94030659	94030695	+	60.9842	6.68176	54.5979	55.4475	60.0616	63.9587	70.8555	No	Yes
39484371..39489586	ENSSSCT00000044791	9	39484371	39489586	-	60.9548	5.43299	62.24	65.2523	64.8694	51.8745	60.5377	No	Yes
111403557..111403739	ENSSSCT00000011544	14	111403557	111403739	-	60.9469	6.65112	70.3394	65.2677	58.5347	54.8569	55.7357	No	Yes
111403915..111404086	ENSSSCT00000011544	14	111403915	111404086	-	60.9469	6.65112	70.3394	65.2677	58.5347	54.8569	55.7357	No	Yes
111404748..111404977	ENSSSCT00000011544	14	111404748	111404977	-	60.9469	6.65112	70.3394	65.2677	58.5347	54.8569	55.7357	No	Yes
111405145..111405370	ENSSSCT00000011544	14	111405145	111405370	-	60.9469	6.65112	70.3394	65.2677	58.5347	54.8569	55.7357	No	Yes
111406002..111406068	ENSSSCT00000011544	14	111406002	111406068	-	60.9469	6.65112	70.3394	65.2677	58.5347	54.8569	55.7357	No	Yes
111406097..111406255	ENSSSCT00000011544	14	111406097	111406255	-	60.9469	6.65112	70.3394	65.2677	58.5347	54.8569	55.7357	No	Yes
10244297..10244622	ENSSSCT00000032011	5	10244297	10244622	+	60.8831	4.84381	66.5948	64.3116	60.405	54.1305	58.9736	No	No
10244626..10246379	ENSSSCT00000024506	5	10244626	10246379	-	60.8831	4.84381	66.5948	64.3116	60.405	54.1305	58.9736	No	No
10245711..10246379	ENSSSCT00000045576	5	10245711	10246379	-	60.8831	4.84381	66.5948	64.3116	60.405	54.1305	58.9736	No	No
71347968..71348058	ENSSSCT00000025675	2	71347968	71348058	-	60.8674	6.75258	61.0803	63.5075	52.0005	57.6026	70.1461	No	Yes
71348233..71348377	ENSSSCT00000025675	2	71348233	71348377	-	60.8674	6.75258	61.0803	63.5075	52.0005	57.6026	70.1461	No	Yes
12180545..12180702	ENSSSCT00000045440	5	12180545	12180702	+	60.8494	3.8185	58.3997	63.7181	62.6581	64.114	55.3572	No	Yes
12183943..12184078	ENSSSCT00000045440	5	12183943	12184078	+	60.8494	3.8185	58.3997	63.7181	62.6581	64.114	55.3572	No	Yes
12185818..12189684	ENSSSCT00000051854	5	12185818	12189684	-	60.8494	3.8185	58.3997	63.7181	62.6581	64.114	55.3572	No	Yes
80136909..80141293	ENSSSCT00000015325	2	80136909	80141293	+	60.8152	4.48491	58.0821	67.5708	58.7954	63.0744	56.5531	No	Yes
80136909..80141566	ENSSSCT00000050744	2	80136909	80141566	+	60.8152	4.48491	58.0821	67.5708	58.7954	63.0744	56.5531	No	Yes
80141833..80141940	ENSSSCT00000055724	2	80141833	80141940	+	60.8152	4.48491	58.0821	67.5708	58.7954	63.0744	56.5531	No	Yes
24237463..24237987	ENSSSCT00000001593	7	24237463	24237987	-	60.7544	3.84705	58.1812	56.4478	62.8356	66.1692	60.1384	No	No
24238813..24238926	ENSSSCT00000001593	7	24238813	24238926	-	60.7544	3.84705	58.1812	56.4478	62.8356	66.1692	60.1384	No	No
24239175..24239428	ENSSSCT00000001593	7	24239175	24239428	-	60.7544	3.84705	58.1812	56.4478	62.8356	66.1692	60.1384	No	No
24242119..24242304	ENSSSCT00000001593	7	24242119	24242304	-	60.7544	3.84705	58.1812	56.4478	62.8356	66.1692	60.1384	No	No
68471171..68471343	ENSSSCT00000009049	3	68471171	68471343	+	60.7394	5.15101	68.6885	62.3417	59.8205	57.4893	55.3572	No	Yes
68472022..68472164	ENSSSCT00000009049	3	68472022	68472164	+	60.7394	5.15101	68.6885	62.3417	59.8205	57.4893	55.3572	No	Yes
147674449..147674482	ENSSSCT00000042153	1	147674449	147674482	+	60.7313	7.53483	60.2845	51.2841	55.846	69.6316	66.6104	No	No
83208291..83208424	ENSSSCT00000026086	6	83208291	83208424	+	60.6722	1.58973	58.9317	59.6729	61.7347	60.1796	62.8423	No	No
782475..782484	ENSSSCT00000046606	13	782475	782484	+	60.6446	5.16662	62.6082	59.3521	55.6178	57.0564	68.5885	No	Yes
782590..782973	ENSSSCT00000046606	13	782590	782973	+	60.6446	5.16662	62.6082	59.3521	55.6178	57.0564	68.5885	No	Yes
782590..783076	ENSSSCT00000055734	13	782590	783076	+	60.6446	5.16662	62.6082	59.3521	55.6178	57.0564	68.5885	No	Yes
33047115..33047475	ENSSSCT00000029175	13	33047115	33047475	+	60.6415	7.26992	70.9605	58.5519	64.8972	55.9003	52.8976	No	Yes
33047121..33047668	ENSSSCT00000039653	13	33047121	33047668	-	60.6415	7.26992	70.9605	58.5519	64.8972	55.9003	52.8976	No	Yes
33049063..33049442	ENSSSCT00000029175	13	33049063	33049442	+	60.6415	7.26992	70.9605	58.5519	64.8972	55.9003	52.8976	No	Yes
33049732..33049824	ENSSSCT00000029175	13	33049732	33049824	+	60.6415	7.26992	70.9605	58.5519	64.8972	55.9003	52.8976	No	Yes
33050123..33050217	ENSSSCT00000029175	13	33050123	33050217	+	60.6415	7.26992	70.9605	58.5519	64.8972	55.9003	52.8976	No	Yes
137230246..137230346	ENSSSCT00000044622	15	137230246	137230346	+	60.6266	6.58942	56.7796	62.109	57.6674	71.4664	55.1106	No	No
137230790..137230949	ENSSSCT00000044622	15	137230790	137230949	+	60.6266	6.58942	56.7796	62.109	57.6674	71.4664	55.1106	No	No
144612625..144612731	ENSSSCT00000048485	2	144612625	144612731	+	60.6186	4.93029	60.5367	62.4386	55.8648	56.3487	67.9043	No	Yes
168355872..168356100	ENSSSCT00000004383	6	168355872	168356100	+	60.5931	8.83072	69.2441	60.91	50.5205	52.9322	69.3589	No	Yes
168356784..168356827	ENSSSCT00000004383	6	168356784	168356827	+	60.5931	8.83072	69.2441	60.91	50.5205	52.9322	69.3589	No	Yes
168356838..168356878	ENSSSCT00000004383	6	168356838	168356878	+	60.5931	8.83072	69.2441	60.91	50.5205	52.9322	69.3589	No	Yes
168358256..168358458	ENSSSCT00000004383	6	168358256	168358458	+	60.5931	8.83072	69.2441	60.91	50.5205	52.9322	69.3589	No	Yes
168358974..168359043	ENSSSCT00000004383	6	168358974	168359043	+	60.5931	8.83072	69.2441	60.91	50.5205	52.9322	69.3589	No	Yes
168359254..168359358	ENSSSCT00000004383	6	168359254	168359358	+	60.5931	8.83072	69.2441	60.91	50.5205	52.9322	69.3589	No	Yes
168359867..168360224	ENSSSCT00000004383	6	168359867	168360224	+	60.5931	8.83072	69.2441	60.91	50.5205	52.9322	69.3589	No	Yes
93484417..93484534	ENSSSCT00000059958	3	93484417	93484534	-	60.5693	4.38254	60.7759	65.3863	53.413	61.419	61.8524	No	Yes
168544745..168544847	ENSSSCT00000028401	6	168544745	168544847	+	60.5251	4.10194	58.5833	60.1258	67.4936	59.6442	56.7785	No	Yes
168544751..168544847	ENSSSCT00000029090	6	168544751	168544847	+	60.5251	4.10194	58.5833	60.1258	67.4936	59.6442	56.7785	No	Yes
81751263..81751464	ENSSSCT00000062493	14	81751263	81751464	-	60.5237	5.74523	68.9894	52.8798	61.0716	60.4284	59.2493	No	Yes
268787348..268788207	ENSSSCT00000006210	1	268787348	268788207	+	60.4984	6.14881	60.7759	65.4296	61.5558	50.0822	64.6484	No	Yes
268787348..268787506	ENSSSCT00000039260	1	268787348	268787506	+	60.4984	6.14881	60.7759	65.4296	61.5558	50.0822	64.6484	No	Yes
84176902..84177040	ENSSSCT00000003956	6	84176902	84177040	+	60.4625	7.25237	60.8687	68.5816	52.5388	66.5389	53.7846	No	Yes
84177137..84177186	ENSSSCT00000003956	6	84177137	84177186	+	60.4625	7.25237	60.8687	68.5816	52.5388	66.5389	53.7846	No	Yes
84177660..84177763	ENSSSCT00000003956	6	84177660	84177763	+	60.4625	7.25237	60.8687	68.5816	52.5388	66.5389	53.7846	No	Yes
4137034..4137359	ENSSSCT00000023041	8	4137034	4137359	+	60.4602	2.85001	59.0161	58.5098	63.2709	57.7083	63.7961	No	Yes
81260280..81261873	ENSSSCT00000050435	2	81260280	81261873	-	60.4589	2.68962	59.1339	56.6276	60.6265	62.8318	63.0748	No	Yes
133337045..133337201	ENSSSCT00000017012	9	133337045	133337201	+	60.4499	4.77339	63.9776	54.0595	57.2113	65.5931	61.4078	No	No
133337501..133337698	ENSSSCT00000017012	9	133337501	133337698	+	60.4499	4.77339	63.9776	54.0595	57.2113	65.5931	61.4078	No	No
133338032..133338144	ENSSSCT00000017012	9	133338032	133338144	+	60.4499	4.77339	63.9776	54.0595	57.2113	65.5931	61.4078	No	No
8060937..8061327	ENSSSCT00000054056	3	8060937	8061327	-	60.3908	4.59279	62.9905	62.2801	60.9435	63.3941	52.3458	No	Yes
8061641..8061878	ENSSSCT00000054056	3	8061641	8061878	-	60.3908	4.59279	62.9905	62.2801	60.9435	63.3941	52.3458	No	Yes
8061641..8061766	ENSSSCT00000049976	3	8061641	8061766	-	60.3908	4.59279	62.9905	62.2801	60.9435	63.3941	52.3458	No	Yes
66582367..66582526	ENSSSCT00000038542	13	66582367	66582526	-	60.3685	6.40483	66.6456	66.7838	51.8348	57.2746	59.304	No	Yes
66583380..66583422	ENSSSCT00000056176	13	66583380	66583422	-	60.3685	6.40483	66.6456	66.7838	51.8348	57.2746	59.304	No	Yes
19906..20106	ENSSSCT00000015904	2	19906	20106	+	60.3413	3.31633	64.3093	62.1915	60.6703	55.5616	58.9736	No	No
20550..20768	ENSSSCT00000015904	2	20550	20768	+	60.3413	3.31633	64.3093	62.1915	60.6703	55.5616	58.9736	No	No
87928819..87928880	ENSSSCT00000064532	14	87928819	87928880	+	60.3348	5.24825	53.413	60.9813	57.0776	63.3973	66.8047	No	No
87930474..87930515	ENSSSCT00000064532	14	87930474	87930515	+	60.3348	5.24825	53.413	60.9813	57.0776	63.3973	66.8047	No	No
87930517..87930536	ENSSSCT00000064532	14	87930517	87930536	+	60.3348	5.24825	53.413	60.9813	57.0776	63.3973	66.8047	No	No
87930747..87930854	ENSSSCT00000064532	14	87930747	87930854	+	60.3348	5.24825	53.413	60.9813	57.0776	63.3973	66.8047	No	No
88331162..88331279	ENSSSCT00000004001	6	88331162	88331279	-	60.3255	7.16351	66.6313	62.1205	52.5977	52.9804	67.2976	No	No
88331387..88331547	ENSSSCT00000004001	6	88331387	88331547	-	60.3255	7.16351	66.6313	62.1205	52.5977	52.9804	67.2976	No	No
88331569..88331647	ENSSSCT00000023384	6	88331569	88331647	-	60.3255	7.16351	66.6313	62.1205	52.5977	52.9804	67.2976	No	No
88331677..88331724	ENSSSCT00000023384	6	88331677	88331724	-	60.3255	7.16351	66.6313	62.1205	52.5977	52.9804	67.2976	No	No
88332332..88332480	ENSSSCT00000004001	6	88332332	88332480	-	60.3255	7.16351	66.6313	62.1205	52.5977	52.9804	67.2976	No	No
88332507..88332598	ENSSSCT00000004001	6	88332507	88332598	-	60.3255	7.16351	66.6313	62.1205	52.5977	52.9804	67.2976	No	No
88220471..88220516	ENSSSCT00000065960	6	88220471	88220516	-	60.3248	1.30077	58.5833	60.198	62.2399	60.143	60.4599	No	Yes
88220890..88220953	ENSSSCT00000065960	6	88220890	88220953	-	60.3248	1.30077	58.5833	60.198	62.2399	60.143	60.4599	No	Yes
88221318..88221354	ENSSSCT00000065960	6	88221318	88221354	-	60.3248	1.30077	58.5833	60.198	62.2399	60.143	60.4599	No	Yes
88221449..88221494	ENSSSCT00000065960	6	88221449	88221494	-	60.3248	1.30077	58.5833	60.198	62.2399	60.143	60.4599	No	Yes
88221622..88221664	ENSSSCT00000065960	6	88221622	88221664	-	60.3248	1.30077	58.5833	60.198	62.2399	60.143	60.4599	No	Yes
88221936..88221999	ENSSSCT00000065960	6	88221936	88221999	-	60.3248	1.30077	58.5833	60.198	62.2399	60.143	60.4599	No	Yes
34301920..34302109	ENSSSCT00000007876	17	34301920	34302109	+	60.3129	5.69546	63.9038	52.2636	56.3019	64.7875	64.3077	No	No
34302806..34302947	ENSSSCT00000007876	17	34302806	34302947	+	60.3129	5.69546	63.9038	52.2636	56.3019	64.7875	64.3077	No	No
6981649..6981749	ENSSSCT00000022263	X	6981649	6981749	+	60.3044	3.41753	61.5588	54.6553	61.9895	59.8261	63.4924	No	Yes
6364335..6364431	ENSSSCT00000046552	18	6364335	6364431	+	60.2938	8.61686	70.4648	65.2544	63.0921	50.8984	51.7591	No	No
6365919..6366003	ENSSSCT00000046552	18	6365919	6366003	+	60.2938	8.61686	70.4648	65.2544	63.0921	50.8984	51.7591	No	No
70021265..70021452	ENSSSCT00000061954	13	70021265	70021452	+	60.28	4.17114	57.5153	64.0001	56.5402	65.5611	57.7831	No	No
70021947..70022093	ENSSSCT00000061954	13	70021947	70022093	+	60.28	4.17114	57.5153	64.0001	56.5402	65.5611	57.7831	No	No
74577003..74579275	ENSSSCT00000065612	2	74577003	74579275	-	60.2739	4.03111	60.648	64.8864	60.1168	61.8525	53.8655	No	Yes
74578483..74579275	ENSSSCT00000014747	2	74578483	74579275	-	60.2739	4.03111	60.648	64.8864	60.1168	61.8525	53.8655	No	Yes
74579479..74579576	ENSSSCT00000065612	2	74579479	74579576	-	60.2739	4.03111	60.648	64.8864	60.1168	61.8525	53.8655	No	Yes
74579779..74579864	ENSSSCT00000065612	2	74579779	74579864	-	60.2739	4.03111	60.648	64.8864	60.1168	61.8525	53.8655	No	Yes
74581305..74581374	ENSSSCT00000065612	2	74581305	74581374	-	60.2739	4.03111	60.648	64.8864	60.1168	61.8525	53.8655	No	Yes
74582831..74582938	ENSSSCT00000065612	2	74582831	74582938	-	60.2739	4.03111	60.648	64.8864	60.1168	61.8525	53.8655	No	Yes
39160919..39162727	ENSSSCT00000051121	3	39160919	39162727	+	60.2604	3.79136	64.1139	62.8552	61.9422	56.056	56.3349	No	Yes
39162276..39162326	ENSSSCT00000042790	3	39162276	39162326	-	60.2604	3.79136	64.1139	62.8552	61.9422	56.056	56.3349	No	Yes
39162409..39162512	ENSSSCT00000042790	3	39162409	39162512	-	60.2604	3.79136	64.1139	62.8552	61.9422	56.056	56.3349	No	Yes
39162610..39162682	ENSSSCT00000042790	3	39162610	39162682	-	60.2604	3.79136	64.1139	62.8552	61.9422	56.056	56.3349	No	Yes
39162817..39162866	ENSSSCT00000042790	3	39162817	39162866	-	60.2604	3.79136	64.1139	62.8552	61.9422	56.056	56.3349	No	Yes
39162949..39162987	ENSSSCT00000042790	3	39162949	39162987	-	60.2604	3.79136	64.1139	62.8552	61.9422	56.056	56.3349	No	Yes
39163066..39163170	ENSSSCT00000042790	3	39163066	39163170	-	60.2604	3.79136	64.1139	62.8552	61.9422	56.056	56.3349	No	Yes
39163260..39163325	ENSSSCT00000042790	3	39163260	39163325	-	60.2604	3.79136	64.1139	62.8552	61.9422	56.056	56.3349	No	Yes
39163417..39163533	ENSSSCT00000042790	3	39163417	39163533	-	60.2604	3.79136	64.1139	62.8552	61.9422	56.056	56.3349	No	Yes
39163417..39163767	ENSSSCT00000037747	3	39163417	39163767	-	60.2604	3.79136	64.1139	62.8552	61.9422	56.056	56.3349	No	Yes
11342732..11343141	ENSSSCT00000055702	14	11342732	11343141	-	60.2357	6.34018	69.7746	57.97	56.3431	63.2249	53.8655	No	No
11344154..11344325	ENSSSCT00000055702	14	11344154	11344325	-	60.2357	6.34018	69.7746	57.97	56.3431	63.2249	53.8655	No	No
11347199..11347348	ENSSSCT00000055702	14	11347199	11347348	-	60.2357	6.34018	69.7746	57.97	56.3431	63.2249	53.8655	No	No
11347721..11347845	ENSSSCT00000055702	14	11347721	11347845	-	60.2357	6.34018	69.7746	57.97	56.3431	63.2249	53.8655	No	No
7886681..7886766	ENSSSCT00000062729	18	7886681	7886766	-	60.233	4.83758	65.1227	52.4311	61.8101	62.5516	59.2493	No	No
7887374..7887523	ENSSSCT00000062729	18	7887374	7887523	-	60.233	4.83758	65.1227	52.4311	61.8101	62.5516	59.2493	No	No
7890514..7890631	ENSSSCT00000062729	18	7890514	7890631	-	60.233	4.83758	65.1227	52.4311	61.8101	62.5516	59.2493	No	No
7890723..7890758	ENSSSCT00000062729	18	7890723	7890758	-	60.233	4.83758	65.1227	52.4311	61.8101	62.5516	59.2493	No	No
7890872..7891006	ENSSSCT00000062729	18	7890872	7891006	-	60.233	4.83758	65.1227	52.4311	61.8101	62.5516	59.2493	No	No
75777641..75782706	ENSSSCT00000052863	7	75777641	75782706	+	60.2188	6.87191	63.6569	57.793	50.5225	60.1185	69.0029	No	Yes
75777641..75780117	ENSSSCT00000054243	7	75777641	75780117	+	60.2188	6.87191	63.6569	57.793	50.5225	60.1185	69.0029	No	Yes
75777641..75778097	ENSSSCT00000002260	7	75777641	75778097	+	60.2188	6.87191	63.6569	57.793	50.5225	60.1185	69.0029	No	Yes
75779976..75780117	ENSSSCT00000002260	7	75779976	75780117	+	60.2188	6.87191	63.6569	57.793	50.5225	60.1185	69.0029	No	Yes
75780276..75780642	ENSSSCT00000002260	7	75780276	75780642	+	60.2188	6.87191	63.6569	57.793	50.5225	60.1185	69.0029	No	Yes
75780403..75780642	ENSSSCT00000054243	7	75780403	75780642	+	60.2188	6.87191	63.6569	57.793	50.5225	60.1185	69.0029	No	Yes
32786..33377	ENSSSCT00000015907	2	32786	33377	+	60.215	4.04145	62.7675	63.9378	60.2914	60.559	53.5191	No	No
33855..33947	ENSSSCT00000015907	2	33855	33947	+	60.215	4.04145	62.7675	63.9378	60.2914	60.559	53.5191	No	No
57917873..57920951	ENSSSCT00000046302	2	57917873	57920951	+	60.2063	7.55213	71.8093	58.8202	56.471	51.6443	62.2867	No	Yes
57917873..57920404	ENSSSCT00000056705	2	57917873	57920404	+	60.2063	7.55213	71.8093	58.8202	56.471	51.6443	62.2867	No	Yes
57917873..57924898	ENSSSCT00000039434	2	57917873	57924898	+	60.2063	7.55213	71.8093	58.8202	56.471	51.6443	62.2867	No	Yes
57917873..57920957	ENSSSCT00000015888	2	57917873	57920957	+	60.2063	7.55213	71.8093	58.8202	56.471	51.6443	62.2867	No	Yes
281558..287106	ENSSSCT00000038061	4	281558	287106	+	60.1758	4.23094	64.3357	59.8042	64.1301	54.2369	58.3721	No	Yes
284175..284760	ENSSSCT00000051105	4	284175	284760	-	60.1758	4.23094	64.3357	59.8042	64.1301	54.2369	58.3721	No	Yes
284591..284760	ENSSSCT00000024606	4	284591	284760	-	60.1758	4.23094	64.3357	59.8042	64.1301	54.2369	58.3721	No	Yes
284940..285294	ENSSSCT00000051105	4	284940	285294	-	60.1758	4.23094	64.3357	59.8042	64.1301	54.2369	58.3721	No	Yes
284940..285309	ENSSSCT00000060112	4	284940	285309	-	60.1758	4.23094	64.3357	59.8042	64.1301	54.2369	58.3721	No	Yes
286472..286604	ENSSSCT00000051105	4	286472	286604	-	60.1758	4.23094	64.3357	59.8042	64.1301	54.2369	58.3721	No	Yes
286486..286525	ENSSSCT00000060112	4	286486	286525	-	60.1758	4.23094	64.3357	59.8042	64.1301	54.2369	58.3721	No	Yes
85955982..85956422	ENSSSCT00000022920	X	85955982	85956422	-	60.1394	7.75335	64.9338	54.6335	52.4892	57.4767	71.164	No	Yes
59165975..59168944	ENSSSCT00000015199	2	59165975	59168944	-	60.0816	5.02812	66.9129	56.0842	55.8677	57.6276	63.9159	No	Yes
13564711..13564881	ENSSSCT00000055874	2	13564711	13564881	+	60.064	6.52913	66.4	61.5838	50.2414	64.8974	57.1975	No	No
13565346..13565657	ENSSSCT00000040049	2	13565346	13565657	+	60.064	6.52913	66.4	61.5838	50.2414	64.8974	57.1975	No	No
74551786..74551974	ENSSSCT00000048578	2	74551786	74551974	-	60.0498	6.2858	55.5951	68.7335	52.7542	60.023	63.1432	No	Yes
74552147..74552254	ENSSSCT00000048578	2	74552147	74552254	-	60.0498	6.2858	55.5951	68.7335	52.7542	60.023	63.1432	No	Yes
74552420..74552491	ENSSSCT00000048578	2	74552420	74552491	-	60.0498	6.2858	55.5951	68.7335	52.7542	60.023	63.1432	No	Yes
74554124..74554182	ENSSSCT00000048578	2	74554124	74554182	-	60.0498	6.2858	55.5951	68.7335	52.7542	60.023	63.1432	No	Yes
74554768..74554833	ENSSSCT00000048578	2	74554768	74554833	-	60.0498	6.2858	55.5951	68.7335	52.7542	60.023	63.1432	No	Yes
74555738..74555827	ENSSSCT00000048578	2	74555738	74555827	-	60.0498	6.2858	55.5951	68.7335	52.7542	60.023	63.1432	No	Yes
74555904..74556035	ENSSSCT00000048578	2	74555904	74556035	-	60.0498	6.2858	55.5951	68.7335	52.7542	60.023	63.1432	No	Yes
74555904..74556116	ENSSSCT00000059794	2	74555904	74556116	-	60.0498	6.2858	55.5951	68.7335	52.7542	60.023	63.1432	No	Yes
65125621..65125640	ENSSSCT00000046849	13	65125621	65125640	-	59.9819	5.06556	56.4951	67.3296	54.1925	61.6935	60.199	No	Yes
5774194..5774271	ENSSSCT00000039357	12	5774194	5774271	-	59.9312	6.73654	64.0492	65.254	65.2108	52.4931	52.6488	No	Yes
104968519..104968617	ENSSSCT00000017535	15	104968519	104968617	-	59.9273	6.59511	51.3999	65.6651	65.9685	54.6573	61.9456	No	No
104968519..104968673	ENSSSCT00000048748	15	104968519	104968673	-	59.9273	6.59511	51.3999	65.6651	65.9685	54.6573	61.9456	No	No
104970712..104970774	ENSSSCT00000017535	15	104970712	104970774	-	59.9273	6.59511	51.3999	65.6651	65.9685	54.6573	61.9456	No	No
32860654..32860744	ENSSSCT00000045214	13	32860654	32860744	-	59.9264	3.75756	63.0178	53.5666	60.2168	62.4038	60.4271	No	Yes
32860930..32860980	ENSSSCT00000045214	13	32860930	32860980	-	59.9264	3.75756	63.0178	53.5666	60.2168	62.4038	60.4271	No	Yes
32861580..32861659	ENSSSCT00000045214	13	32861580	32861659	-	59.9264	3.75756	63.0178	53.5666	60.2168	62.4038	60.4271	No	Yes
32861756..32861864	ENSSSCT00000045214	13	32861756	32861864	-	59.9264	3.75756	63.0178	53.5666	60.2168	62.4038	60.4271	No	Yes
32862079..32862238	ENSSSCT00000045214	13	32862079	32862238	-	59.9264	3.75756	63.0178	53.5666	60.2168	62.4038	60.4271	No	Yes
32862351..32862451	ENSSSCT00000045214	13	32862351	32862451	-	59.9264	3.75756	63.0178	53.5666	60.2168	62.4038	60.4271	No	Yes
32862583..32862634	ENSSSCT00000045214	13	32862583	32862634	-	59.9264	3.75756	63.0178	53.5666	60.2168	62.4038	60.4271	No	Yes
16176474..16176599	ENSSSCT00000006569	4	16176474	16176599	-	59.9102	7.91932	64.4605	52.6413	51.4456	60.8576	70.1461	No	No
16178119..16178287	ENSSSCT00000006569	4	16178119	16178287	-	59.9102	7.91932	64.4605	52.6413	51.4456	60.8576	70.1461	No	No
48510503..48510629	ENSSSCT00000031058	9	48510503	48510629	+	59.9097	3.67773	58.7262	65.3561	55.8235	61.6001	58.0429	No	Yes
103629116..103629303	ENSSSCT00000031433	4	103629116	103629303	-	59.8882	6.38549	68.185	51.5008	61.4233	55.9634	62.3684	No	Yes
103629116..103633257	ENSSSCT00000023786	4	103629116	103633257	-	59.8882	6.38549	68.185	51.5008	61.4233	55.9634	62.3684	No	Yes
404169..404311	ENSSSCT00000052381	6	404169	404311	-	59.8677	9.01643	71.0511	50.5075	67.7352	56.3737	53.6711	No	No
404202..404311	ENSSSCT00000037789	6	404202	404311	-	59.8677	9.01643	71.0511	50.5075	67.7352	56.3737	53.6711	No	No
404337..404388	ENSSSCT00000037789	6	404337	404388	-	59.8677	9.01643	71.0511	50.5075	67.7352	56.3737	53.6711	No	No
76896223..76898350	ENSSSCT00000065497	2	76896223	76898350	+	59.7924	5.83071	61.5588	69.0027	54.1174	58.0843	56.1986	No	Yes
76896223..76898349	ENSSSCT00000063738	2	76896223	76898349	+	59.7924	5.83071	61.5588	69.0027	54.1174	58.0843	56.1986	No	Yes
76896223..76896630	ENSSSCT00000014681	2	76896223	76896630	+	59.7924	5.83071	61.5588	69.0027	54.1174	58.0843	56.1986	No	Yes
76896223..76896631	ENSSSCT00000060849	2	76896223	76896631	+	59.7924	5.83071	61.5588	69.0027	54.1174	58.0843	56.1986	No	Yes
76896223..76896986	ENSSSCT00000050058	2	76896223	76896986	+	59.7924	5.83071	61.5588	69.0027	54.1174	58.0843	56.1986	No	Yes
76896223..76896919	ENSSSCT00000036977	2	76896223	76896919	+	59.7924	5.83071	61.5588	69.0027	54.1174	58.0843	56.1986	No	Yes
11233997..11234099	ENSSSCT00000054610	10	11233997	11234099	-	59.7893	4.75389	56.1871	54.4272	62.9888	65.9745	59.3689	No	No
105638998..105639040	ENSSSCT00000026139	6	105638998	105639040	+	59.7772	7.30656	65.4934	52.3462	62.4564	66.9764	51.6138	No	Yes
105639824..105639954	ENSSSCT00000026139	6	105639824	105639954	+	59.7772	7.30656	65.4934	52.3462	62.4564	66.9764	51.6138	No	Yes
105640197..105640297	ENSSSCT00000026139	6	105640197	105640297	+	59.7772	7.30656	65.4934	52.3462	62.4564	66.9764	51.6138	No	Yes
44277100..44277243	ENSSSCT00000050331	12	44277100	44277243	-	59.7031	3.79569	60.9818	62.5499	53.1343	59.9879	61.8616	No	Yes
131466917..131467157	ENSSSCT00000057325	8	131466917	131467157	-	59.6626	8.37555	63.8478	52.6552	50.4176	60.419	70.9736	No	Yes
131471147..131471212	ENSSSCT00000010102	8	131471147	131471212	-	59.6626	8.37555	63.8478	52.6552	50.4176	60.419	70.9736	No	Yes
74637691..74638022	ENSSSCT00000041566	14	74637691	74638022	-	59.6191	6.33174	68.0604	60.8007	56.652	61.6184	50.964	No	Yes
45373536..45376095	ENSSSCT00000045327	12	45373536	45376095	-	59.5854	5.16795	56.1252	64.3753	52.735	60.1381	64.5534	No	Yes
45374407..45376095	ENSSSCT00000040344	12	45374407	45376095	-	59.5854	5.16795	56.1252	64.3753	52.735	60.1381	64.5534	No	Yes
45376277..45376341	ENSSSCT00000040344	12	45376277	45376341	-	59.5854	5.16795	56.1252	64.3753	52.735	60.1381	64.5534	No	Yes
40421790..40422112	ENSSSCT00000029156	13	40421790	40422112	-	59.5703	7.6839	71.8093	59.2309	55.6714	59.9891	51.151	No	Yes
255029695..255029908	ENSSSCT00000055262	1	255029695	255029908	-	59.5393	5.33501	54.9202	62.1676	57.3513	67.6324	55.6252	No	No
255031287..255031324	ENSSSCT00000055262	1	255031287	255031324	-	59.5393	5.33501	54.9202	62.1676	57.3513	67.6324	55.6252	No	No
23567700..23567828	ENSSSCT00000012328	13	23567700	23567828	-	59.5268	6.22095	67.6556	62.3571	51.0493	56.588	59.9839	No	Yes
23570109..23570379	ENSSSCT00000012328	13	23570109	23570379	-	59.5268	6.22095	67.6556	62.3571	51.0493	56.588	59.9839	No	Yes
71633120..71633293	ENSSSCT00000003790	6	71633120	71633293	+	59.5146	4.03449	57.5153	61.0153	54.0237	60.1887	64.8302	No	No
71634332..71634459	ENSSSCT00000003790	6	71634332	71634459	+	59.5146	4.03449	57.5153	61.0153	54.0237	60.1887	64.8302	No	No
134564466..134564548	ENSSSCT00000037605	2	134564466	134564548	+	59.5105	3.63121	58.0821	61.1807	54.3285	59.876	64.085	No	Yes
199596..202150	ENSSSCT00000029086	3	199596	202150	+	59.4993	4.50695	53.3189	65.117	62.1608	57.399	59.501	No	No
32801781..32805934	ENSSSCT00000059457	13	32801781	32805934	-	59.4466	7.25604	69.4606	55.4035	51.2172	57.1336	64.0182	No	Yes
32805147..32805934	ENSSSCT00000012486	13	32805147	32805934	-	59.4466	7.25604	69.4606	55.4035	51.2172	57.1336	64.0182	No	Yes
32805220..32805934	ENSSSCT00000061306	13	32805220	32805934	-	59.4466	7.25604	69.4606	55.4035	51.2172	57.1336	64.0182	No	Yes
32805226..32805934	ENSSSCT00000043639	13	32805226	32805934	-	59.4466	7.25604	69.4606	55.4035	51.2172	57.1336	64.0182	No	Yes
32805228..32805934	ENSSSCT00000037670	13	32805228	32805934	-	59.4466	7.25604	69.4606	55.4035	51.2172	57.1336	64.0182	No	Yes
32806335..32806425	ENSSSCT00000059457	13	32806335	32806425	-	59.4466	7.25604	69.4606	55.4035	51.2172	57.1336	64.0182	No	Yes
47915166..47916308	ENSSSCT00000024173	14	47915166	47916308	+	59.4004	5.45897	52.631	54.576	63.765	61.4465	64.5836	No	Yes
47916689..47916809	ENSSSCT00000024173	14	47916689	47916809	+	59.4004	5.45897	52.631	54.576	63.765	61.4465	64.5836	No	Yes
47916931..47917040	ENSSSCT00000024173	14	47916931	47917040	+	59.4004	5.45897	52.631	54.576	63.765	61.4465	64.5836	No	Yes
32317206..32317317	ENSSSCT00000031683	3	32317206	32317317	-	59.3642	3.89637	52.6797	60.1449	59.7753	62.412	61.8089	No	Yes
3278790..3279123	ENSSSCT00000055302	2	3278790	3279123	-	59.3247	6.90485	56.9121	57.1212	50.9351	69.3682	62.2867	No	No
134185793..134188253	ENSSSCT00000038856	13	134185793	134188253	-	59.3162	6.56248	65.4295	64.636	61.8758	51.2857	53.3538	No	Yes
32230268..32230340	ENSSSCT00000050496	13	32230268	32230340	+	59.2512	2.47593	57.2068	56.2937	62.148	59.6014	61.0062	No	Yes
32230519..32230640	ENSSSCT00000050496	13	32230519	32230640	+	59.2512	2.47593	57.2068	56.2937	62.148	59.6014	61.0062	No	Yes
32231216..32231318	ENSSSCT00000050496	13	32231216	32231318	+	59.2512	2.47593	57.2068	56.2937	62.148	59.6014	61.0062	No	Yes
32232558..32232665	ENSSSCT00000050496	13	32232558	32232665	+	59.2512	2.47593	57.2068	56.2937	62.148	59.6014	61.0062	No	Yes
62003269..62003541	ENSSSCT00000049206	6	62003269	62003541	+	59.2401	0.874344	59.7324	60.3891	59.0425	58.0631	58.9736	No	Yes
134610419..134611693	ENSSSCT00000045720	9	134610419	134611693	+	59.2331	5.84629	68.9894	55.5777	60.4213	55.2788	55.8983	No	No
134610429..134611693	ENSSSCT00000029838	9	134610429	134611693	+	59.2331	5.84629	68.9894	55.5777	60.4213	55.2788	55.8983	No	No
24059674..24061895	ENSSSCT00000010684	14	24059674	24061895	-	59.2044	3.48141	53.5031	62.4458	58.7936	59.8716	61.4078	No	No
24062575..24062682	ENSSSCT00000066096	14	24062575	24062682	-	59.2044	3.48141	53.5031	62.4458	58.7936	59.8716	61.4078	No	No
24063211..24063304	ENSSSCT00000010684	14	24063211	24063304	-	59.2044	3.48141	53.5031	62.4458	58.7936	59.8716	61.4078	No	No
150574516..150574548	ENSSSCT00000050426	2	150574516	150574548	-	59.1728	5.25383	65.6823	55.1142	55.1256	64.0886	55.8531	No	No
150574868..150578183	ENSSSCT00000065818	2	150574868	150578183	+	59.1728	5.25383	65.6823	55.1142	55.1256	64.0886	55.8531	No	No
100405109..100405131	ENSSSCT00000042564	4	100405109	100405131	-	59.1629	4.78597	61.9945	64.462	60.7794	52.6452	55.9333	No	Yes
47221485..47225206	ENSSSCT00000054307	14	47221485	47225206	-	59.1298	3.60325	62.5287	58.5512	57.0337	54.5611	62.9742	No	Yes
47221555..47225206	ENSSSCT00000044908	14	47221555	47225206	-	59.1298	3.60325	62.5287	58.5512	57.0337	54.5611	62.9742	No	Yes
105983740..105983850	ENSSSCT00000044936	6	105983740	105983850	+	59.0924	7.17273	69.4125	53.2197	51.594	59.2186	62.0174	No	Yes
18288933..18292091	ENSSSCT00000060796	3	18288933	18292091	-	59.0762	8.44357	50.0251	53.9088	70.2252	65.4864	55.7357	No	Yes
18290620..18290759	ENSSSCT00000023545	3	18290620	18290759	-	59.0762	8.44357	50.0251	53.9088	70.2252	65.4864	55.7357	No	Yes
18291125..18292091	ENSSSCT00000053446	3	18291125	18292091	-	59.0762	8.44357	50.0251	53.9088	70.2252	65.4864	55.7357	No	Yes
167896241..167896293	ENSSSCT00000036082	6	167896241	167896293	-	59.0476	4.98373	58.2255	61.0067	54.1147	55.3199	66.5714	No	Yes
167896352..167896528	ENSSSCT00000036082	6	167896352	167896528	-	59.0476	4.98373	58.2255	61.0067	54.1147	55.3199	66.5714	No	Yes
167896741..167896829	ENSSSCT00000036082	6	167896741	167896829	-	59.0476	4.98373	58.2255	61.0067	54.1147	55.3199	66.5714	No	Yes
18554298..18554384	ENSSSCT00000008553	3	18554298	18554384	+	59.0386	3.61995	61.5588	54.3779	62.757	60.4025	56.0966	No	Yes
18554705..18555003	ENSSSCT00000008553	3	18554705	18555003	+	59.0386	3.61995	61.5588	54.3779	62.757	60.4025	56.0966	No	Yes
121100627..121106317	ENSSSCT00000060682	15	121100627	121106317	-	59.0321	8.14179	71.897	53.3394	51.4281	57.0883	61.4078	No	No
90015611..90015806	ENSSSCT00000004018	6	90015611	90015806	-	59.0116	3.93768	61.5588	59.6686	53.2771	57.1933	63.3603	No	No
49719978..49720092	ENSSSCT00000043820	14	49719978	49720092	-	58.9534	5.85475	62.8635	59.5448	50.9838	55.5911	65.7839	No	Yes
4951070..4951203	ENSSSCT00000061459	2	4951070	4951203	+	58.9446	5.16914	51.4987	65.3367	60.5962	56.6869	60.6044	No	Yes
4952064..4952142	ENSSSCT00000061459	2	4952064	4952142	+	58.9446	5.16914	51.4987	65.3367	60.5962	56.6869	60.6044	No	Yes
4952232..4953199	ENSSSCT00000061459	2	4952232	4953199	+	58.9446	5.16914	51.4987	65.3367	60.5962	56.6869	60.6044	No	Yes
4953623..4953801	ENSSSCT00000041129	2	4953623	4953801	+	58.9446	5.16914	51.4987	65.3367	60.5962	56.6869	60.6044	No	Yes
19453515..19453693	ENSSSCT00000065215	3	19453515	19453693	-	58.9148	5.4094	66.2487	60.1548	51.086	58.8205	58.2642	No	Yes
49637840..49642165	ENSSSCT00000047301	6	49637840	49642165	+	58.838	4.48753	56.5262	52.5331	63.9603	59.3378	61.8325	No	Yes
49638990..49639982	ENSSSCT00000003361	6	49638990	49639982	-	58.838	4.48753	56.5262	52.5331	63.9603	59.3378	61.8325	No	Yes
49638993..49639982	ENSSSCT00000064651	6	49638993	49639982	-	58.838	4.48753	56.5262	52.5331	63.9603	59.3378	61.8325	No	Yes
49640078..49640210	ENSSSCT00000003361	6	49640078	49640210	-	58.838	4.48753	56.5262	52.5331	63.9603	59.3378	61.8325	No	Yes
49640521..49640653	ENSSSCT00000003361	6	49640521	49640653	-	58.838	4.48753	56.5262	52.5331	63.9603	59.3378	61.8325	No	Yes
49640732..49640887	ENSSSCT00000003361	6	49640732	49640887	-	58.838	4.48753	56.5262	52.5331	63.9603	59.3378	61.8325	No	Yes
49640985..49641239	ENSSSCT00000003361	6	49640985	49641239	-	58.838	4.48753	56.5262	52.5331	63.9603	59.3378	61.8325	No	Yes
129575043..129575221	ENSSSCT00000038664	4	129575043	129575221	-	58.8357	6.90236	68.7367	53.5097	53.1348	55.4592	63.3382	No	No
129577653..129577881	ENSSSCT00000038664	4	129577653	129577881	-	58.8357	6.90236	68.7367	53.5097	53.1348	55.4592	63.3382	No	No
77601888..77603556	ENSSSCT00000061263	14	77601888	77603556	-	58.8092	4.769	54.5664	63.8347	62.242	53.024	60.3788	No	Yes
77602869..77603556	ENSSSCT00000011294	14	77602869	77603556	-	58.8092	4.769	54.5664	63.8347	62.242	53.024	60.3788	No	Yes
58720187..58720311	ENSSSCT00000002127	7	58720187	58720311	-	58.7918	5.57611	67.5179	58.2139	56.7819	59.2591	52.1861	No	Yes
58721423..58721491	ENSSSCT00000002127	7	58721423	58721491	-	58.7918	5.57611	67.5179	58.2139	56.7819	59.2591	52.1861	No	Yes
58722536..58722688	ENSSSCT00000002127	7	58722536	58722688	-	58.7918	5.57611	67.5179	58.2139	56.7819	59.2591	52.1861	No	Yes
58722979..58723112	ENSSSCT00000002127	7	58722979	58723112	-	58.7918	5.57611	67.5179	58.2139	56.7819	59.2591	52.1861	No	Yes
58723706..58723762	ENSSSCT00000002127	7	58723706	58723762	-	58.7918	5.57611	67.5179	58.2139	56.7819	59.2591	52.1861	No	Yes
58724560..58724681	ENSSSCT00000002127	7	58724560	58724681	-	58.7918	5.57611	67.5179	58.2139	56.7819	59.2591	52.1861	No	Yes
136726066..136726138	ENSSSCT00000062883	13	136726066	136726138	+	58.7899	6.4836	63.9038	65.4887	51.0927	60.5666	52.8976	No	Yes
136726582..136727817	ENSSSCT00000062883	13	136726582	136727817	+	58.7899	6.4836	63.9038	65.4887	51.0927	60.5666	52.8976	No	Yes
239952892..239953005	ENSSSCT00000005915	1	239952892	239953005	-	58.6703	3.80371	65.1873	55.8236	56.7474	58.8148	56.7785	No	No
239954826..239954923	ENSSSCT00000005915	1	239954826	239954923	-	58.6703	3.80371	65.1873	55.8236	56.7474	58.8148	56.7785	No	No
239955690..239955795	ENSSSCT00000005915	1	239955690	239955795	-	58.6703	3.80371	65.1873	55.8236	56.7474	58.8148	56.7785	No	No
40628518..40629518	ENSSSCT00000008027	17	40628518	40629518	+	58.6691	6.05149	69.443	55.9895	56.4712	55.01	56.4318	No	Yes
40628783..40628836	ENSSSCT00000047759	17	40628783	40628836	+	58.6691	6.05149	69.443	55.9895	56.4712	55.01	56.4318	No	Yes
40628873..40629001	ENSSSCT00000047759	17	40628873	40629001	+	58.6691	6.05149	69.443	55.9895	56.4712	55.01	56.4318	No	Yes
40630789..40630803	ENSSSCT00000047759	17	40630789	40630803	+	58.6691	6.05149	69.443	55.9895	56.4712	55.01	56.4318	No	Yes
30638038..30638278	ENSSSCT00000047376	17	30638038	30638278	+	58.6493	4.71253	52.1366	55.3733	61.1355	61.1085	63.4924	No	No
40212649..40212917	ENSSSCT00000036276	X	40212649	40212917	-	58.6198	8.58157	52.1823	67.9243	54.3501	50.7379	67.9043	No	No
71235122..71235199	ENSSSCT00000048994	13	71235122	71235199	+	58.585	5.74391	63.7584	56.4767	65.1973	56.006	51.4866	No	No
269236654..269238518	ENSSSCT00000006227	1	269236654	269238518	+	58.5758	4.26819	59.9526	55.8582	52.7245	60.8513	63.4924	No	Yes
269236654..269237272	ENSSSCT00000045865	1	269236654	269237272	+	58.5758	4.26819	59.9526	55.8582	52.7245	60.8513	63.4924	No	Yes
63387519..63387587	ENSSSCT00000051315	17	63387519	63387587	+	58.528	4.58742	57.9855	64.1807	56.1491	52.5504	61.7745	No	No
99605079..99605108	ENSSSCT00000030375	4	99605079	99605108	+	58.4971	5.73684	53.4629	59.1417	53.7862	67.6455	58.449	No	No
39937111..39938747	ENSSSCT00000040435	13	39937111	39938747	+	58.4484	4.27832	58.7722	54.9924	56.0612	56.7229	65.6935	No	Yes
39937111..39938754	ENSSSCT00000064169	13	39937111	39938754	+	58.4484	4.27832	58.7722	54.9924	56.0612	56.7229	65.6935	No	Yes
39937111..39938745	ENSSSCT00000044709	13	39937111	39938745	+	58.4484	4.27832	58.7722	54.9924	56.0612	56.7229	65.6935	No	Yes
39937111..39938746	ENSSSCT00000012553	13	39937111	39938746	+	58.4484	4.27832	58.7722	54.9924	56.0612	56.7229	65.6935	No	Yes
52955765..52955877	ENSSSCT00000051295	12	52955765	52955877	+	58.4069	3.56882	57.9318	54.525	61.5149	55.4808	62.5818	No	Yes
71809782..71814771	ENSSSCT00000003798	6	71809782	71814771	+	58.3699	3.31843	53.9822	61.711	60.9879	55.9193	59.2493	No	No
58016277..58016405	ENSSSCT00000061443	X	58016277	58016405	+	58.3598	2.47514	60.2845	58.2707	54.7649	57.4617	61.0175	No	No
58016690..58016880	ENSSSCT00000061443	X	58016690	58016880	+	58.3598	2.47514	60.2845	58.2707	54.7649	57.4617	61.0175	No	No
45856247..45856368	ENSSSCT00000032292	3	45856247	45856368	+	58.3479	4.89545	51.8432	58.0511	61.9825	55.7338	64.1287	No	Yes
45856451..45856517	ENSSSCT00000032292	3	45856451	45856517	+	58.3479	4.89545	51.8432	58.0511	61.9825	55.7338	64.1287	No	Yes
45856692..45857681	ENSSSCT00000050246	3	45856692	45857681	-	58.3479	4.89545	51.8432	58.0511	61.9825	55.7338	64.1287	No	Yes
45856754..45856810	ENSSSCT00000032292	3	45856754	45856810	+	58.3479	4.89545	51.8432	58.0511	61.9825	55.7338	64.1287	No	Yes
45857105..45857222	ENSSSCT00000032292	3	45857105	45857222	+	58.3479	4.89545	51.8432	58.0511	61.9825	55.7338	64.1287	No	Yes
45857790..45857878	ENSSSCT00000050246	3	45857790	45857878	-	58.3479	4.89545	51.8432	58.0511	61.9825	55.7338	64.1287	No	Yes
45857988..45858097	ENSSSCT00000050246	3	45857988	45858097	-	58.3479	4.89545	51.8432	58.0511	61.9825	55.7338	64.1287	No	Yes
45858999..45859162	ENSSSCT00000050246	3	45858999	45859162	-	58.3479	4.89545	51.8432	58.0511	61.9825	55.7338	64.1287	No	Yes
45859366..45859426	ENSSSCT00000050246	3	45859366	45859426	-	58.3479	4.89545	51.8432	58.0511	61.9825	55.7338	64.1287	No	Yes
2688268..2688402	ENSSSCT00000021647	X	2688268	2688402	-	58.3447	7.58296	66.065	66.4794	50.3607	56.5894	52.229	No	No
91117746..91117905	ENSSSCT00000026617	X	91117746	91117905	+	58.2603	3.46127	55.3223	55.6026	63.1868	56.6287	60.561	No	Yes
141658742..141659657	ENSSSCT00000011798	14	141658742	141659657	+	58.1894	6.62276	69.1408	54.9209	54.6857	59.5506	52.6488	No	No
29402537..29402619	ENSSSCT00000030552	13	29402537	29402619	+	58.1659	7.61351	51.23	66.6508	50.2505	65.1467	57.5514	No	Yes
139433048..139433285	ENSSSCT00000046493	1	139433048	139433285	+	58.1631	3.05609	60.9818	56.2311	54.2782	57.9167	61.4078	No	Yes
52405961..52406105	ENSSSCT00000019513	12	52405961	52406105	+	58.1294	7.12521	50.6123	62.8937	66.0146	60.4889	50.6377	No	Yes
52406900..52407110	ENSSSCT00000019513	12	52406900	52407110	+	58.1294	7.12521	50.6123	62.8937	66.0146	60.4889	50.6377	No	Yes
55824650..55824831	ENSSSCT00000041925	7	55824650	55824831	+	58.0771	3.83389	61.7357	54.8573	60.6871	59.9867	53.1189	No	No
55825120..55826436	ENSSSCT00000041925	7	55825120	55826436	+	58.0771	3.83389	61.7357	54.8573	60.6871	59.9867	53.1189	No	No
55825120..55825300	ENSSSCT00000042115	7	55825120	55825300	+	58.0771	3.83389	61.7357	54.8573	60.6871	59.9867	53.1189	No	No
55825880..55826210	ENSSSCT00000042115	7	55825880	55826210	+	58.0771	3.83389	61.7357	54.8573	60.6871	59.9867	53.1189	No	No
55826562..55826669	ENSSSCT00000041925	7	55826562	55826669	+	58.0771	3.83389	61.7357	54.8573	60.6871	59.9867	53.1189	No	No
55826780..55827737	ENSSSCT00000041925	7	55826780	55827737	+	58.0771	3.83389	61.7357	54.8573	60.6871	59.9867	53.1189	No	No
55826864..55827077	ENSSSCT00000042115	7	55826864	55827077	+	58.0771	3.83389	61.7357	54.8573	60.6871	59.9867	53.1189	No	No
99723340..99724672	ENSSSCT00000049183	4	99723340	99724672	-	58.0276	7.22774	59.1029	54.9885	52.673	53.2276	70.1461	No	No
41481700..41481777	ENSSSCT00000010887	14	41481700	41481777	-	58.0251	3.97891	60.8993	58.2585	62.2736	56.5722	52.1217	No	Yes
41485636..41485750	ENSSSCT00000010887	14	41485636	41485750	-	58.0251	3.97891	60.8993	58.2585	62.2736	56.5722	52.1217	No	Yes
19206678..19207207	ENSSSCT00000030078	12	19206678	19207207	+	58.0149	6.03953	58.1926	66.8963	53.6135	59.9739	51.398	No	No
19207142..19207207	ENSSSCT00000061584	12	19207142	19207207	+	58.0149	6.03953	58.1926	66.8963	53.6135	59.9739	51.398	No	No
19207625..19207813	ENSSSCT00000030078	12	19207625	19207813	+	58.0149	6.03953	58.1926	66.8963	53.6135	59.9739	51.398	No	No
98584617..98585296	ENSSSCT00000007287	4	98584617	98585296	-	57.9887	6.4933	57.3969	60.6818	67.4931	53.4842	50.8877	No	No
98585480..98585821	ENSSSCT00000007287	4	98585480	98585821	-	57.9887	6.4933	57.3969	60.6818	67.4931	53.4842	50.8877	No	No
98586135..98586193	ENSSSCT00000007287	4	98586135	98586193	-	57.9887	6.4933	57.3969	60.6818	67.4931	53.4842	50.8877	No	No
98586135..98586607	ENSSSCT00000059881	4	98586135	98586607	-	57.9887	6.4933	57.3969	60.6818	67.4931	53.4842	50.8877	No	No
98586391..98586607	ENSSSCT00000007287	4	98586391	98586607	-	57.9887	6.4933	57.3969	60.6818	67.4931	53.4842	50.8877	No	No
98586391..98586411	ENSSSCT00000038749	4	98586391	98586411	-	57.9887	6.4933	57.3969	60.6818	67.4931	53.4842	50.8877	No	No
4703542..4703658	ENSSSCT00000018694	12	4703542	4703658	-	57.9738	4.52602	54.3353	63.9621	56.8496	61.2869	53.435	No	No
44176160..44176355	ENSSSCT00000055475	12	44176160	44176355	-	57.9382	6.78619	50.6123	63.9884	64.1049	60.1804	50.8052	No	Yes
44177492..44177641	ENSSSCT00000055475	12	44177492	44177641	-	57.9382	6.78619	50.6123	63.9884	64.1049	60.1804	50.8052	No	Yes
75223074..75223110	ENSSSCT00000046051	7	75223074	75223110	-	57.9037	5.79626	56.7796	50.5752	64.3872	63.0977	54.6787	No	Yes
49312163..49312211	ENSSSCT00000061153	7	49312163	49312211	+	57.8909	3.55777	56.7796	57.7351	55.5491	55.3723	64.0182	No	No
72861832..72861867	ENSSSCT00000045080	14	72861832	72861867	+	57.8824	5.33899	54.2408	52.974	62.8405	64.4549	54.9017	No	Yes
36460117..36460450	ENSSSCT00000001793	7	36460117	36460450	-	57.8466	7.41318	53.6025	66.7598	50.9925	64.9804	52.8976	No	No
36460621..36460715	ENSSSCT00000001793	7	36460621	36460715	-	57.8466	7.41318	53.6025	66.7598	50.9925	64.9804	52.8976	No	No
18982978..18983553	ENSSSCT00000008561	3	18982978	18983553	-	57.8184	5.24522	61.3294	58.8529	52.9387	51.953	64.0182	No	Yes
26326659..26327148	ENSSSCT00000042017	2	26326659	26327148	-	57.8096	7.16249	51.1421	68.9827	52.1241	59.6019	57.1975	No	Yes
51010308..51012798	ENSSSCT00000056223	6	51010308	51012798	-	57.8044	4.35938	65.1227	55.243	54.8333	58.5663	55.2567	No	Yes
51010320..51012798	ENSSSCT00000032319	6	51010320	51012798	-	57.8044	4.35938	65.1227	55.243	54.8333	58.5663	55.2567	No	Yes
51012652..51012798	ENSSSCT00000022828	6	51012652	51012798	-	57.8044	4.35938	65.1227	55.243	54.8333	58.5663	55.2567	No	Yes
57575857..57575967	ENSSSCT00000039423	1	57575857	57575967	+	57.8032	4.22239	57.4429	60.9195	59.5564	60.4593	50.6377	No	Yes
50888417..50888567	ENSSSCT00000057129	12	50888417	50888567	+	57.6896	4.51357	57.05	56.2178	62.7904	61.1156	51.2741	No	No
60886020..60889011	ENSSSCT00000022758	9	60886020	60889011	+	57.6872	5.83279	66.3473	57.5459	59.7896	52.7268	52.0265	No	Yes
123920880..123921939	ENSSSCT00000013948	X	123920880	123921939	+	57.5466	3.12762	56.5603	59.7776	61.2006	57.0757	53.1189	No	Yes
123920880..123921933	ENSSSCT00000033816	X	123920880	123921933	+	57.5466	3.12762	56.5603	59.7776	61.2006	57.0757	53.1189	No	Yes
123920880..123922073	ENSSSCT00000033571	X	123920880	123922073	+	57.5466	3.12762	56.5603	59.7776	61.2006	57.0757	53.1189	No	Yes
13809756..13809936	ENSSSCT00000042074	10	13809756	13809936	-	57.4728	6.47303	60.5367	51.9292	57.3139	66.6653	50.9189	No	No
50468948..50469014	ENSSSCT00000061667	12	50468948	50469014	+	57.4692	3.20593	59.4656	57.3716	61.5989	55.4277	53.4824	No	Yes
46396643..46396728	ENSSSCT00000053488	14	46396643	46396728	+	57.4659	7.33837	56.6741	69.6391	50.141	53.9026	56.9728	No	Yes
46397587..46397678	ENSSSCT00000010931	14	46397587	46397678	+	57.4659	7.33837	56.6741	69.6391	50.141	53.9026	56.9728	No	Yes
46397587..46398292	ENSSSCT00000054478	14	46397587	46398292	+	57.4659	7.33837	56.6741	69.6391	50.141	53.9026	56.9728	No	Yes
128642192..128642288	ENSSSCT00000004155	6	128642192	128642288	+	57.4559	5.1222	55.9541	65.9377	53.7296	58.2348	53.4235	No	Yes
128642761..128643073	ENSSSCT00000004155	6	128642761	128643073	+	57.4559	5.1222	55.9541	65.9377	53.7296	58.2348	53.4235	No	Yes
49996014..49996229	ENSSSCT00000041398	6	49996014	49996229	-	57.4406	6.22991	55.8942	57.0986	56.325	67.5154	50.3701	No	Yes
49996369..49996438	ENSSSCT00000041398	6	49996369	49996438	-	57.4406	6.22991	55.8942	57.0986	56.325	67.5154	50.3701	No	Yes
49997226..49997345	ENSSSCT00000041398	6	49997226	49997345	-	57.4406	6.22991	55.8942	57.0986	56.325	67.5154	50.3701	No	Yes
49997602..49997896	ENSSSCT00000041398	6	49997602	49997896	-	57.4406	6.22991	55.8942	57.0986	56.325	67.5154	50.3701	No	Yes
48509580..48513383	ENSSSCT00000036892	17	48509580	48513383	-	57.4325	5.88565	57.1226	50.6705	52.7486	62.3868	64.2339	No	Yes
48509823..48513383	ENSSSCT00000043582	17	48509823	48513383	-	57.4325	5.88565	57.1226	50.6705	52.7486	62.3868	64.2339	No	Yes
88523712..88523900	ENSSSCT00000011358	14	88523712	88523900	-	57.354	2.20854	59.7324	57.269	57.6122	53.7842	58.3721	No	No
31178553..31179010	ENSSSCT00000012436	13	31178553	31179010	+	57.3334	5.67431	66.065	53.9744	58.661	51.0629	56.9036	No	Yes
31179290..31179342	ENSSSCT00000012435	13	31179290	31179342	+	57.3334	5.67431	66.065	53.9744	58.661	51.0629	56.9036	No	Yes
31179588..31180751	ENSSSCT00000012435	13	31179588	31180751	+	57.3334	5.67431	66.065	53.9744	58.661	51.0629	56.9036	No	Yes
31180824..31182010	ENSSSCT00000012434	13	31180824	31182010	-	57.3334	5.67431	66.065	53.9744	58.661	51.0629	56.9036	No	Yes
31180845..31182010	ENSSSCT00000057440	13	31180845	31182010	-	57.3334	5.67431	66.065	53.9744	58.661	51.0629	56.9036	No	Yes
31180846..31182010	ENSSSCT00000053671	13	31180846	31182010	-	57.3334	5.67431	66.065	53.9744	58.661	51.0629	56.9036	No	Yes
64211476..64211519	ENSSSCT00000016641	9	64211476	64211519	+	57.3045	4.84788	58.0821	59.9424	63.1228	50.456	54.9193	No	No
64212959..64213197	ENSSSCT00000016641	9	64212959	64213197	+	57.3045	4.84788	58.0821	59.9424	63.1228	50.456	54.9193	No	No
41921585..41921627	ENSSSCT00000042049	18	41921585	41921627	-	57.3017	5.78958	62.5273	51.096	57.7111	63.415	51.7591	No	Yes
41922992..41923122	ENSSSCT00000042049	18	41922992	41923122	-	57.3017	5.78958	62.5273	51.096	57.7111	63.415	51.7591	No	Yes
56111499..56111566	ENSSSCT00000012148	10	56111499	56111566	-	57.2709	3.94239	63.6569	52.97	57.5285	56.3009	55.8983	No	Yes
47537908..47538120	ENSSSCT00000054869	X	47537908	47538120	-	57.2112	3.31242	56.4672	62.6904	53.875	57.2875	55.7357	No	Yes
47538989..47539367	ENSSSCT00000054869	X	47538989	47539367	-	57.2112	3.31242	56.4672	62.6904	53.875	57.2875	55.7357	No	Yes
47540317..47540431	ENSSSCT00000054869	X	47540317	47540431	-	57.2112	3.31242	56.4672	62.6904	53.875	57.2875	55.7357	No	Yes
47540612..47540648	ENSSSCT00000054869	X	47540612	47540648	-	57.2112	3.31242	56.4672	62.6904	53.875	57.2875	55.7357	No	Yes
47541697..47541790	ENSSSCT00000054869	X	47541697	47541790	-	57.2112	3.31242	56.4672	62.6904	53.875	57.2875	55.7357	No	Yes
47543609..47544371	ENSSSCT00000054869	X	47543609	47544371	-	57.2112	3.31242	56.4672	62.6904	53.875	57.2875	55.7357	No	Yes
47544395..47545173	ENSSSCT00000054869	X	47544395	47545173	-	57.2112	3.31242	56.4672	62.6904	53.875	57.2875	55.7357	No	Yes
47545189..47545677	ENSSSCT00000054869	X	47545189	47545677	-	57.2112	3.31242	56.4672	62.6904	53.875	57.2875	55.7357	No	Yes
5953410..5953605	ENSSSCT00000033679	2	5953410	5953605	-	57.1872	3.39944	56.1871	61.0954	54.6449	60.4263	53.5823	No	Yes
5954907..5955009	ENSSSCT00000033679	2	5954907	5955009	-	57.1872	3.39944	56.1871	61.0954	54.6449	60.4263	53.5823	No	Yes
46025189..46025356	ENSSSCT00000013477	X	46025189	46025356	-	57.16	4.44589	55.2146	60.2988	61.9087	57.74	50.6377	No	Yes
46026917..46027040	ENSSSCT00000013477	X	46026917	46027040	-	57.16	4.44589	55.2146	60.2988	61.9087	57.74	50.6377	No	Yes
46027513..46027675	ENSSSCT00000013477	X	46027513	46027675	-	57.16	4.44589	55.2146	60.2988	61.9087	57.74	50.6377	No	Yes
42933872..42934001	ENSSSCT00000042378	X	42933872	42934001	+	57.1136	4.89774	64.0492	59.3589	51.5525	56.9361	53.6711	No	Yes
42934173..42934342	ENSSSCT00000042378	X	42934173	42934342	+	57.1136	4.89774	64.0492	59.3589	51.5525	56.9361	53.6711	No	Yes
42934679..42934813	ENSSSCT00000042378	X	42934679	42934813	+	57.1136	4.89774	64.0492	59.3589	51.5525	56.9361	53.6711	No	Yes
51141416..51141758	ENSSSCT00000003418	6	51141416	51141758	+	57.0822	4.48381	52.4574	54.7911	55.242	59.0043	63.9159	No	No
40055607..40057661	ENSSSCT00000037175	10	40055607	40057661	+	57.0692	2.77918	56.1215	60.2518	59.2111	56.5693	53.1923	No	Yes
40057373..40057661	ENSSSCT00000012056	10	40057373	40057661	+	57.0692	2.77918	56.1215	60.2518	59.2111	56.5693	53.1923	No	Yes
40058094..40060319	ENSSSCT00000012056	10	40058094	40060319	+	57.0692	2.77918	56.1215	60.2518	59.2111	56.5693	53.1923	No	Yes
40058094..40060158	ENSSSCT00000037175	10	40058094	40060158	+	57.0692	2.77918	56.1215	60.2518	59.2111	56.5693	53.1923	No	Yes
129268845..129269025	ENSSSCT00000016976	9	129268845	129269025	-	56.9958	6.43221	55.7396	52.2227	50.0469	65.562	61.4078	No	Yes
129269961..129270080	ENSSSCT00000016976	9	129269961	129270080	-	56.9958	6.43221	55.7396	52.2227	50.0469	65.562	61.4078	No	Yes
44794329..44797811	ENSSSCT00000028178	12	44794329	44797811	+	56.9541	5.83558	60.2076	65.3733	54.6863	53.8914	50.6118	No	No
44801266..44801984	ENSSSCT00000019333	12	44801266	44801984	-	56.9541	5.83558	60.2076	65.3733	54.6863	53.8914	50.6118	No	No
5564978..5565110	ENSSSCT00000000030	5	5564978	5565110	+	56.9162	5.53389	51.4137	66.1904	56.6115	54.9547	55.4106	No	No
14468180..14468963	ENSSSCT00000015855	2	14468180	14468963	-	56.8458	4.81566	56.3301	52.3986	55.7953	65.0262	54.6787	No	Yes
14468965..14469106	ENSSSCT00000015855	2	14468965	14469106	-	56.8458	4.81566	56.3301	52.3986	55.7953	65.0262	54.6787	No	Yes
236556583..236556773	ENSSSCT00000005864	1	236556583	236556773	+	56.7447	4.09165	54.5419	56.9747	51.0526	60.9553	60.199	No	Yes
236557168..236557376	ENSSSCT00000005864	1	236557168	236557376	+	56.7447	4.09165	54.5419	56.9747	51.0526	60.9553	60.199	No	Yes
29273728..29273923	ENSSSCT00000055387	7	29273728	29273923	+	56.6641	3.84234	52.3952	55.6362	54.1076	61.6862	59.4954	No	Yes
29274421..29274550	ENSSSCT00000055387	7	29274421	29274550	+	56.6641	3.84234	52.3952	55.6362	54.1076	61.6862	59.4954	No	Yes
271500345..271500440	ENSSSCT00000006289	1	271500345	271500440	-	56.5644	3.72306	56.2465	51.7187	54.3731	60.1587	60.3249	No	Yes
271500554..271500639	ENSSSCT00000006289	1	271500554	271500639	-	56.5644	3.72306	56.2465	51.7187	54.3731	60.1587	60.3249	No	Yes
106333276..106333973	ENSSSCT00000062821	X	106333276	106333973	+	56.4638	2.15455	59.6094	57.3946	54.0814	56.2068	55.0267	No	No
106334927..106335159	ENSSSCT00000062821	X	106334927	106335159	+	56.4638	2.15455	59.6094	57.3946	54.0814	56.2068	55.0267	No	No
106335110..106335159	ENSSSCT00000064263	X	106335110	106335159	+	56.4638	2.15455	59.6094	57.3946	54.0814	56.2068	55.0267	No	No
7681965..7682046	ENSSSCT00000049844	12	7681965	7682046	+	56.4023	4.22156	55.3494	55.7244	54.4072	52.8433	63.6873	No	Yes
79263582..79263742	ENSSSCT00000022836	2	79263582	79263742	+	56.3371	3.88747	54.0865	62.2913	52.8129	54.3115	58.1832	No	Yes
18312695..18312779	ENSSSCT00000000282	5	18312695	18312779	+	56.3076	3.45965	58.6716	55.4028	55.0722	51.7281	60.6632	No	Yes
18313993..18314106	ENSSSCT00000000282	5	18313993	18314106	+	56.3076	3.45965	58.6716	55.4028	55.0722	51.7281	60.6632	No	Yes
18314199..18314260	ENSSSCT00000000282	5	18314199	18314260	+	56.3076	3.45965	58.6716	55.4028	55.0722	51.7281	60.6632	No	Yes
18314510..18314586	ENSSSCT00000000282	5	18314510	18314586	+	56.3076	3.45965	58.6716	55.4028	55.0722	51.7281	60.6632	No	Yes
18314818..18314948	ENSSSCT00000000282	5	18314818	18314948	+	56.3076	3.45965	58.6716	55.4028	55.0722	51.7281	60.6632	No	Yes
110827839..110827947	ENSSSCT00000049214	3	110827839	110827947	-	56.2751	2.69038	52.7375	54.5007	57.2956	57.1885	59.6535	No	Yes
69393804..69393863	ENSSSCT00000057337	6	69393804	69393863	-	56.066	9.20486	50.6123	50.4384	56.6741	50.7599	71.8451	No	Yes
254176793..254177007	ENSSSCT00000050786	1	254176793	254177007	+	55.9868	1.32517	57.0175	55.4761	54.3798	55.4059	57.6545	No	Yes
118504550..118504706	ENSSSCT00000017613	15	118504550	118504706	-	55.9709	3.48753	60.2076	56.4454	58.3228	52.4638	52.4149	No	Yes
39196166..39196366	ENSSSCT00000023424	12	39196166	39196366	-	55.715	4.82847	57.7011	56.4631	51.0331	50.9907	62.3868	No	Yes
63994231..63994360	ENSSSCT00000030280	6	63994231	63994360	-	55.7072	4.39248	57.8558	53.6624	53.1781	62.3531	51.4866	No	No
24032621..24032698	ENSSSCT00000001563	7	24032621	24032698	+	55.6432	4.18917	57.0175	61.5169	52.318	50.938	56.4257	No	Yes
24032838..24032930	ENSSSCT00000001563	7	24032838	24032930	+	55.6432	4.18917	57.0175	61.5169	52.318	50.938	56.4257	No	Yes
24033120..24033247	ENSSSCT00000001563	7	24033120	24033247	+	55.6432	4.18917	57.0175	61.5169	52.318	50.938	56.4257	No	Yes
24033404..24033454	ENSSSCT00000001563	7	24033404	24033454	+	55.6432	4.18917	57.0175	61.5169	52.318	50.938	56.4257	No	Yes
24033586..24034120	ENSSSCT00000001563	7	24033586	24034120	+	55.6432	4.18917	57.0175	61.5169	52.318	50.938	56.4257	No	Yes
24033586..24034635	ENSSSCT00000039670	7	24033586	24034635	+	55.6432	4.18917	57.0175	61.5169	52.318	50.938	56.4257	No	Yes
24034723..24034957	ENSSSCT00000039670	7	24034723	24034957	+	55.6432	4.18917	57.0175	61.5169	52.318	50.938	56.4257	No	Yes
1097309..1097519	ENSSSCT00000038697	6	1097309	1097519	-	55.5064	3.57463	51.3373	56.9491	58.4578	52.0091	58.7785	No	Yes
151176592..151176638	ENSSSCT00000035982	2	151176592	151176638	-	55.474	5.35142	54.8743	63.3596	51.2458	50.1075	57.7831	No	No
151176838..151176982	ENSSSCT00000015789	2	151176838	151176982	-	55.474	5.35142	54.8743	63.3596	51.2458	50.1075	57.7831	No	No
23485827..23485925	ENSSSCT00000048984	13	23485827	23485925	+	55.364	4.49219	55.2146	51.7059	52.5162	62.9963	54.3872	No	Yes
23485898..23486169	ENSSSCT00000012328	13	23485898	23486169	-	55.364	4.49219	55.2146	51.7059	52.5162	62.9963	54.3872	No	Yes
23491474..23491575	ENSSSCT00000012328	13	23491474	23491575	-	55.364	4.49219	55.2146	51.7059	52.5162	62.9963	54.3872	No	Yes
23491818..23491960	ENSSSCT00000012328	13	23491818	23491960	-	55.364	4.49219	55.2146	51.7059	52.5162	62.9963	54.3872	No	Yes
60048656..60048758	ENSSSCT00000037340	12	60048656	60048758	-	55.3613	2.78426	54.4046	53.1128	59.3999	56.9914	52.8976	No	Yes
99409043..99409121	ENSSSCT00000022923	4	99409043	99409121	+	55.1629	6.47087	54.5148	51.1537	51.6847	51.9571	66.504	No	No
99409291..99409428	ENSSSCT00000022923	4	99409291	99409428	+	55.1629	6.47087	54.5148	51.1537	51.6847	51.9571	66.504	No	No
99409593..99410818	ENSSSCT00000007323	4	99409593	99410818	-	55.1629	6.47087	54.5148	51.1537	51.6847	51.9571	66.504	No	No
99409704..99409841	ENSSSCT00000022923	4	99409704	99409841	+	55.1629	6.47087	54.5148	51.1537	51.6847	51.9571	66.504	No	No
99409937..99411961	ENSSSCT00000022923	4	99409937	99411961	+	55.1629	6.47087	54.5148	51.1537	51.6847	51.9571	66.504	No	No
99409937..99411959	ENSSSCT00000039777	4	99409937	99411959	+	55.1629	6.47087	54.5148	51.1537	51.6847	51.9571	66.504	No	No
99410405..99410818	ENSSSCT00000007324	4	99410405	99410818	-	55.1629	6.47087	54.5148	51.1537	51.6847	51.9571	66.504	No	No
99411289..99411500	ENSSSCT00000007323	4	99411289	99411500	-	55.1629	6.47087	54.5148	51.1537	51.6847	51.9571	66.504	No	No
99414318..99414539	ENSSSCT00000007323	4	99414318	99414539	-	55.1629	6.47087	54.5148	51.1537	51.6847	51.9571	66.504	No	No
97377342..97377372	ENSSSCT00000046104	4	97377342	97377372	+	55.0166	5.32031	54.5979	54.1647	51.6292	64.0539	50.6377	No	No
55150275..55150449	ENSSSCT00000027619	6	55150275	55150449	+	55.0017	5.28795	50.0221	52.1969	52.6218	56.7774	63.3903	No	Yes
55151686..55151801	ENSSSCT00000027619	6	55151686	55151801	+	55.0017	5.28795	50.0221	52.1969	52.6218	56.7774	63.3903	No	Yes
16371792..16371891	ENSSSCT00000013302	X	16371792	16371891	-	54.9017	2.66488	55.4169	50.3026	55.3095	56.5573	56.9222	No	Yes
16372751..16372862	ENSSSCT00000013302	X	16372751	16372862	-	54.9017	2.66488	55.4169	50.3026	55.3095	56.5573	56.9222	No	Yes
23731308..23732102	ENSSSCT00000024402	12	23731308	23732102	+	54.8937	5.52232	54.712	52.8141	51.0108	51.4977	64.434	No	No
71863636..71868097	ENSSSCT00000042716	6	71863636	71868097	-	54.88	2.4956	52.9655	53.7456	55.275	59.0602	53.3538	No	Yes
71864736..71868097	ENSSSCT00000037878	6	71864736	71868097	-	54.88	2.4956	52.9655	53.7456	55.275	59.0602	53.3538	No	Yes
71864744..71868097	ENSSSCT00000003805	6	71864744	71868097	-	54.88	2.4956	52.9655	53.7456	55.275	59.0602	53.3538	No	Yes
71865235..71866637	ENSSSCT00000060759	6	71865235	71866637	-	54.88	2.4956	52.9655	53.7456	55.275	59.0602	53.3538	No	Yes
71866672..71868097	ENSSSCT00000060759	6	71866672	71868097	-	54.88	2.4956	52.9655	53.7456	55.275	59.0602	53.3538	No	Yes
5943914..5944856	ENSSSCT00000026744	9	5943914	5944856	-	54.7295	4.99907	51.2136	59.4658	51.6487	50.4661	60.8533	No	No
23441361..23445876	ENSSSCT00000025125	15	23441361	23445876	+	54.68	4.22977	52.9655	53.0812	52.6796	62.2332	52.4403	No	No
64185734..64185800	ENSSSCT00000052351	5	64185734	64185800	+	54.2799	3.23574	51.3133	59.4586	52.3529	53.0179	55.2567	No	Yes
2554670..2558517	ENSSSCT00000055019	18	2554670	2558517	+	54.1238	3.12994	51.8031	50.6694	56.0392	53.7351	58.3721	No	No
2554670..2555332	ENSSSCT00000017875	18	2554670	2555332	+	54.1238	3.12994	51.8031	50.6694	56.0392	53.7351	58.3721	No	No
2555334..2555484	ENSSSCT00000017875	18	2555334	2555484	+	54.1238	3.12994	51.8031	50.6694	56.0392	53.7351	58.3721	No	No
47108416..47108680	ENSSSCT00000019381	12	47108416	47108680	-	53.7714	1.5885	54.8743	54.1618	52.3187	51.9327	55.5696	No	Yes
47108685..47108743	ENSSSCT00000053086	12	47108685	47108743	+	53.7714	1.5885	54.8743	54.1618	52.3187	51.9327	55.5696	No	Yes
87660949..87661267	ENSSSCT00000063205	14	87660949	87661267	+	53.7125	5.43312	50.6123	53.9816	50.2822	63.049	50.6377	No	Yes
87660949..87661056	ENSSSCT00000011341	14	87660949	87661056	+	53.7125	5.43312	50.6123	53.9816	50.2822	63.049	50.6377	No	Yes
87661151..87661267	ENSSSCT00000060711	14	87661151	87661267	+	53.7125	5.43312	50.6123	53.9816	50.2822	63.049	50.6377	No	Yes
32915444..32915561	ENSSSCT00000045214	13	32915444	32915561	-	53.2244	4.51134	50.6123	61.1893	51.9966	51.9138	50.41	No	Yes

## Sheet: (D) Introns
ID	Transcript ID	Chr	Start	End	Strand	Type (First intron / Other intron)	Mean_allDays	St_Dev	D28F	D32F	D36F	D39F	D42F	PMR Blastocysts	PMR in Oocyte and Sperm
58829182..58851884	ENSSSCT00000066381	9	58829182	58851884	-	Other	67.2318	3.72751	69.7746	61.6254	65.2996	70.586	68.8735	No	Yes
58833409..58943812	ENSSSCT00000039847	9	58833409	58943812	+	Other	67.2318	3.72751	69.7746	61.6254	65.2996	70.586	68.8735	No	Yes
58851897..58853864	ENSSSCT00000066381	9	58851897	58853864	-	Other	67.2318	3.72751	69.7746	61.6254	65.2996	70.586	68.8735	No	Yes
75108660..75109479	ENSSSCT00000033693	13	75108660	75109479	-	First	67.188	1.91782	69.2793	65.2027	65.6569	69.1329	66.6683	No	No
75109603..75112059	ENSSSCT00000033693	13	75109603	75112059	-	Other	67.188	1.91782	69.2793	65.2027	65.6569	69.1329	66.6683	No	No
40564005..40580502	ENSSSCT00000010863	14	40564005	40580502	+	First	67.0487	5.85691	70.0957	67.2114	69.8723	56.9001	71.164	No	Yes
40580533..40580792	ENSSSCT00000010863	14	40580533	40580792	+	Other	67.0487	5.85691	70.0957	67.2114	69.8723	56.9001	71.164	No	Yes
40580936..40583566	ENSSSCT00000010863	14	40580936	40583566	+	Other	67.0487	5.85691	70.0957	67.2114	69.8723	56.9001	71.164	No	Yes
130348234..130411922	ENSSSCT00000011692	14	130348234	130411922	+	Other	67.0155	4.41096	71.9555	63.8911	70.4965	67.3268	61.4078	No	Yes
57811279..57889038	ENSSSCT00000054117	7	57811279	57889038	-	Other	66.7313	5.81731	69.4826	65.8324	57.0692	69.3847	71.8879	No	Yes
15869500..15935284	ENSSSCT00000048999	13	15869500	15935284	+	Other	66.6577	3.61338	70.9411	61.8501	66.9276	64.4762	69.0934	No	Yes
60713184..60867104	ENSSSCT00000054037	10	60713184	60867104	-	Other	66.412	3.25761	66.6684	67.4895	63.6137	63.1242	71.164	No	Yes
60713184..60854673	ENSSSCT00000040633	10	60713184	60854673	-	Other	66.412	3.25761	66.6684	67.4895	63.6137	63.1242	71.164	No	Yes
73162742..73166608	ENSSSCT00000059292	1	73162742	73166608	+	First	66.1508	3.97493	67.2499	70.6957	60.9392	68.588	63.281	No	Yes
73165447..73166608	ENSSSCT00000042798	1	73165447	73166608	+	First	66.1508	3.97493	67.2499	70.6957	60.9392	68.588	63.281	No	Yes
73167090..73169213	ENSSSCT00000059292	1	73167090	73169213	+	Other	66.1508	3.97493	67.2499	70.6957	60.9392	68.588	63.281	No	Yes
133109270..133111754	ENSSSCT00000012949	13	133109270	133111754	+	Other	66.0965	4.73223	69.2944	67.0695	63.7191	59.2356	71.164	No	Yes
133111851..133113318	ENSSSCT00000012949	13	133111851	133113318	+	Other	66.0965	4.73223	69.2944	67.0695	63.7191	59.2356	71.164	No	Yes
133113513..133114443	ENSSSCT00000012949	13	133113513	133114443	+	Other	66.0965	4.73223	69.2944	67.0695	63.7191	59.2356	71.164	No	Yes
73161613..73213220	ENSSSCT00000049612	3	73161613	73213220	-	First	65.9091	3.28277	70.1025	65.5342	65.3169	61.1475	67.4444	No	No
73198579..73213220	ENSSSCT00000009134	3	73198579	73213220	-	First	65.9091	3.28277	70.1025	65.5342	65.3169	61.1475	67.4444	No	No
74236843..74271864	ENSSSCT00000049223	6	74236843	74271864	+	First	65.6688	3.77294	68.4991	63.5796	62.0756	63.381	70.8088	No	Yes
115244774..115258528	ENSSSCT00000049938	7	115244774	115258528	-	Other	65.5261	5.33165	71.0511	66.8082	57.2263	63.8706	68.6741	No	Yes
4324052..4347411	ENSSSCT00000018692	12	4324052	4347411	-	Other	65.4916	4.37897	65.2707	58.1778	66.4241	69.2905	68.2951	No	No
5947930..5964133	ENSSSCT00000059889	5	5947930	5964133	+	Other	65.2771	3.69311	61.8817	68.2944	62.775	63.2882	70.1461	No	Yes
85011043..85013873	ENSSSCT00000032574	6	85011043	85013873	+	First	65.2628	1.8452	68.0118	65.8795	63.3839	65.2429	63.7961	No	No
85014014..85017087	ENSSSCT00000032574	6	85014014	85017087	+	Other	65.2628	1.8452	68.0118	65.8795	63.3839	65.2429	63.7961	No	No
133075908..133241753	ENSSSCT00000051392	15	133075908	133241753	-	First	65.165	3.85308	67.0341	59.5922	62.8544	69.0121	67.3321	No	Yes
133077380..133090060	ENSSSCT00000050216	15	133077380	133090060	+	Other	65.165	3.85308	67.0341	59.5922	62.8544	69.0121	67.3321	No	Yes
133083971..133090060	ENSSSCT00000057032	15	133083971	133090060	+	Other	65.165	3.85308	67.0341	59.5922	62.8544	69.0121	67.3321	No	Yes
111033984..111038097	ENSSSCT00000025711	13	111033984	111038097	-	Other	65.1617	3.06137	65.5856	65.616	59.9356	67.7466	66.9247	No	Yes
111038329..111051664	ENSSSCT00000025711	13	111038329	111051664	-	Other	65.1617	3.06137	65.5856	65.616	59.9356	67.7466	66.9247	No	Yes
111038329..111102851	ENSSSCT00000042290	13	111038329	111102851	-	Other	65.1617	3.06137	65.5856	65.616	59.9356	67.7466	66.9247	No	Yes
47546940..47551266	ENSSSCT00000063930	6	47546940	47551266	+	Other	65.1256	3.34566	68.8083	64.9361	61.7103	61.9635	68.2099	No	Yes
47548243..47551266	ENSSSCT00000057230	6	47548243	47551266	+	Other	65.1256	3.34566	68.8083	64.9361	61.7103	61.9635	68.2099	No	Yes
5089473..5093461	ENSSSCT00000056914	11	5089473	5093461	+	Other	65.0764	1.49478	65.6823	64.9888	62.6195	66.6146	65.4768	No	Yes
35148117..35325902	ENSSSCT00000049107	3	35148117	35325902	-	Other	65.0477	3.52841	68.706	66.9029	59.9154	63.0459	66.6683	No	Yes
137173770..137175115	ENSSSCT00000032114	2	137173770	137175115	+	Other	65.0453	4.71703	70.0912	58.5041	64.248	69.1487	63.2342	No	Yes
10658466..10749295	ENSSSCT00000009557	8	10658466	10749295	+	First	64.8778	3.89754	63.6248	63.8821	64.7821	60.7848	71.3152	No	No
17281969..17305972	ENSSSCT00000018849	12	17281969	17305972	-	Other	64.8658	6.79838	68.7092	69.3085	53.6519	63.142	69.5175	No	Yes
46305689..46306309	ENSSSCT00000035055	X	46305689	46306309	-	Other	64.857	1.92938	66.1914	62.6189	67.2522	64.9022	63.3204	No	Yes
46306538..46307818	ENSSSCT00000035055	X	46306538	46307818	-	Other	64.857	1.92938	66.1914	62.6189	67.2522	64.9022	63.3204	No	Yes
46306538..46309841	ENSSSCT00000034630	X	46306538	46309841	-	Other	64.857	1.92938	66.1914	62.6189	67.2522	64.9022	63.3204	No	Yes
46307987..46308171	ENSSSCT00000035055	X	46307987	46308171	-	Other	64.857	1.92938	66.1914	62.6189	67.2522	64.9022	63.3204	No	Yes
46308305..46308893	ENSSSCT00000035055	X	46308305	46308893	-	Other	64.857	1.92938	66.1914	62.6189	67.2522	64.9022	63.3204	No	Yes
46308305..46309841	ENSSSCT00000032330	X	46308305	46309841	-	Other	64.857	1.92938	66.1914	62.6189	67.2522	64.9022	63.3204	No	Yes
46308992..46309841	ENSSSCT00000035055	X	46308992	46309841	-	Other	64.857	1.92938	66.1914	62.6189	67.2522	64.9022	63.3204	No	Yes
46309917..46310665	ENSSSCT00000035055	X	46309917	46310665	-	Other	64.857	1.92938	66.1914	62.6189	67.2522	64.9022	63.3204	No	Yes
46310814..46311166	ENSSSCT00000035055	X	46310814	46311166	-	Other	64.857	1.92938	66.1914	62.6189	67.2522	64.9022	63.3204	No	Yes
46311339..46314294	ENSSSCT00000035055	X	46311339	46314294	-	Other	64.857	1.92938	66.1914	62.6189	67.2522	64.9022	63.3204	No	Yes
48773356..48783897	ENSSSCT00000043633	14	48773356	48783897	+	First	64.8247	3.8885	70.1303	67.0945	60.1865	64.1794	62.5331	No	No
8107634..8108635	ENSSSCT00000016179	9	8107634	8108635	+	Other	64.816	3.07512	67.381	63.7338	62.2276	61.9952	68.7426	No	Yes
8108675..8111789	ENSSSCT00000016179	9	8108675	8111789	+	Other	64.816	3.07512	67.381	63.7338	62.2276	61.9952	68.7426	No	Yes
8108675..8115835	ENSSSCT00000045022	9	8108675	8115835	+	Other	64.816	3.07512	67.381	63.7338	62.2276	61.9952	68.7426	No	Yes
81280123..81319424	ENSSSCT00000043997	2	81280123	81319424	-	First	64.7501	3.95852	70.4392	64.4415	61.8451	60.4533	66.5714	No	Yes
81288931..81291682	ENSSSCT00000015352	2	81288931	81291682	+	Other	64.7501	3.95852	70.4392	64.4415	61.8451	60.4533	66.5714	No	Yes
81291724..81291936	ENSSSCT00000015352	2	81291724	81291936	+	Other	64.7501	3.95852	70.4392	64.4415	61.8451	60.4533	66.5714	No	Yes
81292055..81296829	ENSSSCT00000015352	2	81292055	81296829	+	Other	64.7501	3.95852	70.4392	64.4415	61.8451	60.4533	66.5714	No	Yes
60034391..60042841	ENSSSCT00000002149	7	60034391	60042841	+	Other	64.7425	7.1217	53.7888	68.3075	68.5348	61.5739	71.5072	No	Yes
60043003..60045015	ENSSSCT00000002149	7	60043003	60045015	+	Other	64.7425	7.1217	53.7888	68.3075	68.5348	61.5739	71.5072	No	Yes
17504126..17512790	ENSSSCT00000024499	3	17504126	17512790	-	Other	64.6596	5.51628	67.3879	64.7203	55.1121	68.4112	67.6665	No	Yes
69988782..70012622	ENSSSCT00000012696	13	69988782	70012622	+	First	64.658	5.36762	63.9344	57.7473	68.8594	61.7151	71.0339	No	Yes
70004795..70012622	ENSSSCT00000061810	13	70004795	70012622	+	First	64.658	5.36762	63.9344	57.7473	68.8594	61.7151	71.0339	No	Yes
70012703..70012952	ENSSSCT00000061954	13	70012703	70012952	+	Other	64.658	5.36762	63.9344	57.7473	68.8594	61.7151	71.0339	No	Yes
70013088..70013841	ENSSSCT00000061954	13	70013088	70013841	+	Other	64.658	5.36762	63.9344	57.7473	68.8594	61.7151	71.0339	No	Yes
69326544..69326620	ENSSSCT00000014905	2	69326544	69326620	+	Other	64.6503	6.9788	65.5856	69.3704	64.9653	70.4326	52.8976	No	Yes
69326697..69326775	ENSSSCT00000014905	2	69326697	69326775	+	Other	64.6503	6.9788	65.5856	69.3704	64.9653	70.4326	52.8976	No	Yes
69326697..69327988	ENSSSCT00000055454	2	69326697	69327988	+	Other	64.6503	6.9788	65.5856	69.3704	64.9653	70.4326	52.8976	No	Yes
69326895..69327988	ENSSSCT00000014905	2	69326895	69327988	+	Other	64.6503	6.9788	65.5856	69.3704	64.9653	70.4326	52.8976	No	Yes
69329086..69329741	ENSSSCT00000014904	2	69329086	69329741	-	First	64.6503	6.9788	65.5856	69.3704	64.9653	70.4326	52.8976	No	Yes
69329840..69329955	ENSSSCT00000014904	2	69329840	69329955	-	Other	64.6503	6.9788	65.5856	69.3704	64.9653	70.4326	52.8976	No	Yes
69330020..69330410	ENSSSCT00000014904	2	69330020	69330410	-	Other	64.6503	6.9788	65.5856	69.3704	64.9653	70.4326	52.8976	No	Yes
131659384..131673384	ENSSSCT00000047470	15	131659384	131673384	-	First	64.5765	6.12607	70.3856	57.513	58.8033	66.0346	70.1461	No	No
26809619..26811442	ENSSSCT00000053265	12	26809619	26811442	+	Other	64.5461	3.85529	66.8282	59.5136	66.5598	68.4211	61.4078	No	Yes
36168591..36170807	ENSSSCT00000058108	6	36168591	36170807	+	Other	64.5395	6.91297	71.4248	57.4071	68.8579	56.7617	68.2458	No	Yes
36170915..36173221	ENSSSCT00000058108	6	36170915	36173221	+	Other	64.5395	6.91297	71.4248	57.4071	68.8579	56.7617	68.2458	No	Yes
118829500..118860521	ENSSSCT00000026733	9	118829500	118860521	-	Other	64.4326	7.07582	69.7746	70.1073	52.9372	66.5785	62.7654	No	Yes
280910..296709	ENSSSCT00000053029	8	280910	296709	-	Other	64.3693	5.80888	70.4648	55.1834	62.7965	66.9122	66.4897	No	Yes
293410..296178	ENSSSCT00000030183	8	293410	296178	-	Other	64.3693	5.80888	70.4648	55.1834	62.7965	66.9122	66.4897	No	Yes
43226961..43322168	ENSSSCT00000018168	18	43226961	43322168	-	Other	64.3596	5.78541	63.2202	70.2601	56.5381	69.8842	61.8954	No	No
43249080..43322168	ENSSSCT00000047996	18	43249080	43322168	-	Other	64.3596	5.78541	63.2202	70.2601	56.5381	69.8842	61.8954	No	No
49173872..49178137	ENSSSCT00000003339	6	49173872	49178137	-	Other	64.3017	4.23536	69.4796	61.3613	58.8566	66.7723	65.0387	No	Yes
107534914..107629147	ENSSSCT00000007417	4	107534914	107629147	+	First	64.3008	5.69442	71.9555	66.9942	60.3478	57.3761	64.8302	No	No
107544327..107638180	ENSSSCT00000007424	4	107544327	107638180	+	Other	64.3008	5.69442	71.9555	66.9942	60.3478	57.3761	64.8302	No	No
39479949..39480417	ENSSSCT00000050196	12	39479949	39480417	-	Other	64.1767	3.43713	68.7539	62.5968	65.6483	64.3566	59.528	No	Yes
39480613..39480886	ENSSSCT00000065828	12	39480613	39480886	-	Other	64.1767	3.43713	68.7539	62.5968	65.6483	64.3566	59.528	No	Yes
39481082..39521664	ENSSSCT00000065828	12	39481082	39521664	-	Other	64.1767	3.43713	68.7539	62.5968	65.6483	64.3566	59.528	No	Yes
108758692..108797430	ENSSSCT00000061163	X	108758692	108797430	-	First	64.1066	3.32003	65.3781	63.6019	68.6278	63.437	59.4882	No	No
9735604..9737736	ENSSSCT00000014293	2	9735604	9737736	+	First	64.0754	3.12094	65.6823	64.2008	68.1023	59.8612	62.5302	No	Yes
9737451..9737736	ENSSSCT00000014288	2	9737451	9737736	+	First	64.0754	3.12094	65.6823	64.2008	68.1023	59.8612	62.5302	No	Yes
9737847..9738427	ENSSSCT00000014293	2	9737847	9738427	+	Other	64.0754	3.12094	65.6823	64.2008	68.1023	59.8612	62.5302	No	Yes
9738625..9739455	ENSSSCT00000014293	2	9738625	9739455	+	Other	64.0754	3.12094	65.6823	64.2008	68.1023	59.8612	62.5302	No	Yes
9739557..9739656	ENSSSCT00000014293	2	9739557	9739656	+	Other	64.0754	3.12094	65.6823	64.2008	68.1023	59.8612	62.5302	No	Yes
9739785..9743558	ENSSSCT00000014293	2	9739785	9743558	+	Other	64.0754	3.12094	65.6823	64.2008	68.1023	59.8612	62.5302	No	Yes
64724964..64725070	ENSSSCT00000040638	2	64724964	64725070	-	Other	64.0531	2.96285	59.3243	64.6503	66.7404	66.2125	63.3382	No	Yes
64725176..64725260	ENSSSCT00000040638	2	64725176	64725260	-	Other	64.0531	2.96285	59.3243	64.6503	66.7404	66.2125	63.3382	No	Yes
64725376..64725454	ENSSSCT00000040638	2	64725376	64725454	-	Other	64.0531	2.96285	59.3243	64.6503	66.7404	66.2125	63.3382	No	Yes
64725558..64725653	ENSSSCT00000040638	2	64725558	64725653	-	Other	64.0531	2.96285	59.3243	64.6503	66.7404	66.2125	63.3382	No	Yes
64725698..64726016	ENSSSCT00000040638	2	64725698	64726016	-	Other	64.0531	2.96285	59.3243	64.6503	66.7404	66.2125	63.3382	No	Yes
64726068..64726743	ENSSSCT00000040638	2	64726068	64726743	-	Other	64.0531	2.96285	59.3243	64.6503	66.7404	66.2125	63.3382	No	Yes
64726794..64752056	ENSSSCT00000040638	2	64726794	64752056	-	Other	64.0531	2.96285	59.3243	64.6503	66.7404	66.2125	63.3382	No	Yes
5877043..5884099	ENSSSCT00000017898	18	5877043	5884099	+	Other	64.0151	5.03709	68.621	61.0567	63.1617	57.6817	69.5543	No	Yes
9895157..9902060	ENSSSCT00000053072	3	9895157	9902060	-	Other	63.8738	6.98909	71.0511	66.0632	52.1948	64.9574	65.1027	No	Yes
9897763..9902060	ENSSSCT00000025080	3	9897763	9902060	-	Other	63.8738	6.98909	71.0511	66.0632	52.1948	64.9574	65.1027	No	Yes
9902161..9908544	ENSSSCT00000025080	3	9902161	9908544	-	Other	63.8738	6.98909	71.0511	66.0632	52.1948	64.9574	65.1027	No	Yes
19673355..19689266	ENSSSCT00000050746	6	19673355	19689266	-	Other	63.8605	5.29964	60.2158	67.6312	65.8234	56.5389	69.0934	No	Yes
19682300..19685407	ENSSSCT00000040332	6	19682300	19685407	-	Other	63.8605	5.29964	60.2158	67.6312	65.8234	56.5389	69.0934	No	Yes
51666292..51670913	ENSSSCT00000059019	6	51666292	51670913	+	First	63.8148	4.56046	66.3473	67.2157	64.7052	64.9382	55.8677	No	Yes
56082722..56092059	ENSSSCT00000044996	6	56082722	56092059	+	Other	63.8087	6.22396	68.0604	54.7497	65.6393	60.4479	70.1461	No	Yes
56086875..56092059	ENSSSCT00000048264	6	56086875	56092059	+	Other	63.8087	6.22396	68.0604	54.7497	65.6393	60.4479	70.1461	No	Yes
56092152..56092263	ENSSSCT00000041664	6	56092152	56092263	+	Other	63.8087	6.22396	68.0604	54.7497	65.6393	60.4479	70.1461	No	Yes
56092291..56092394	ENSSSCT00000041664	6	56092291	56092394	+	Other	63.8087	6.22396	68.0604	54.7497	65.6393	60.4479	70.1461	No	Yes
56092479..56092584	ENSSSCT00000003621	6	56092479	56092584	+	Other	63.8087	6.22396	68.0604	54.7497	65.6393	60.4479	70.1461	No	Yes
56092616..56094787	ENSSSCT00000003621	6	56092616	56094787	+	Other	63.8087	6.22396	68.0604	54.7497	65.6393	60.4479	70.1461	No	Yes
99625389..99625955	ENSSSCT00000007332	4	99625389	99625955	+	First	63.7847	5.41434	70.6079	59.8695	57.0711	64.4504	66.9247	No	No
99626031..99642155	ENSSSCT00000007332	4	99626031	99642155	+	Other	63.7847	5.41434	70.6079	59.8695	57.0711	64.4504	66.9247	No	No
60288665..60316957	ENSSSCT00000019643	12	60288665	60316957	-	Other	63.7053	5.24664	69.7746	61.3433	68.1081	56.8734	62.4273	No	No
60308494..60314591	ENSSSCT00000019642	12	60308494	60314591	+	Other	63.7053	5.24664	69.7746	61.3433	68.1081	56.8734	62.4273	No	No
126095197..126132553	ENSSSCT00000031422	3	126095197	126132553	+	Other	63.6968	6.13524	67.6556	53.0952	67.9564	65.7587	64.0182	No	No
9633382..9657410	ENSSSCT00000065929	5	9633382	9657410	+	First	63.657	4.1832	63.5861	60.1975	69.7305	65.3774	59.3936	No	Yes
9633704..9657410	ENSSSCT00000038876	5	9633704	9657410	+	First	63.657	4.1832	63.5861	60.1975	69.7305	65.3774	59.3936	No	Yes
25760470..25761190	ENSSSCT00000052248	12	25760470	25761190	-	First	63.6531	3.67594	65.8145	66.6753	62.9736	65.2507	57.5514	No	No
12885728..13032653	ENSSSCT00000018798	12	12885728	13032653	+	Other	63.6435	4.50585	64.5746	59.1103	59.5072	64.9884	70.0369	No	Yes
230351186..230431569	ENSSSCT00000058701	1	230351186	230431569	-	Other	63.6264	4.42695	59.9526	62.3629	64.4259	60.4946	70.8962	No	Yes
38982213..39055623	ENSSSCT00000018143	18	38982213	39055623	-	Other	63.6161	5.31878	55.7396	68.2465	60.555	67.2256	66.3139	No	Yes
51814364..51823556	ENSSSCT00000024674	16	51814364	51823556	+	Other	63.6093	7.57282	64.4605	66.4173	69.0932	50.4091	67.6665	No	No
41137428..41169882	ENSSSCT00000048892	2	41137428	41169882	+	Other	63.6072	4.17947	71.0073	61.0816	61.3776	62.6476	61.922	No	Yes
41142313..41169882	ENSSSCT00000052530	2	41142313	41169882	+	Other	63.6072	4.17947	71.0073	61.0816	61.3776	62.6476	61.922	No	Yes
31653544..31656644	ENSSSCT00000008655	3	31653544	31656644	+	Other	63.5918	4.87742	67.7353	66.1187	65.5076	63.2404	55.3572	No	Yes
193457744..193534215	ENSSSCT00000038676	1	193457744	193534215	-	Other	63.5755	5.07057	61.3416	69.5384	56.1692	65.998	64.8302	No	Yes
62380070..62380341	ENSSSCT00000029966	2	62380070	62380341	+	Other	63.5709	4.7707	58.3037	61.0492	64.5039	62.9639	71.0339	No	Yes
62380495..62380890	ENSSSCT00000029966	2	62380495	62380890	+	Other	63.5709	4.7707	58.3037	61.0492	64.5039	62.9639	71.0339	No	Yes
62381075..62381645	ENSSSCT00000029966	2	62381075	62381645	+	Other	63.5709	4.7707	58.3037	61.0492	64.5039	62.9639	71.0339	No	Yes
62381778..62381864	ENSSSCT00000029966	2	62381778	62381864	+	Other	63.5709	4.7707	58.3037	61.0492	64.5039	62.9639	71.0339	No	Yes
62382122..62382210	ENSSSCT00000029966	2	62382122	62382210	+	Other	63.5709	4.7707	58.3037	61.0492	64.5039	62.9639	71.0339	No	Yes
62382329..62382752	ENSSSCT00000029966	2	62382329	62382752	+	Other	63.5709	4.7707	58.3037	61.0492	64.5039	62.9639	71.0339	No	Yes
35646061..35686942	ENSSSCT00000010810	14	35646061	35686942	-	Other	63.4799	6.02395	68.8083	58.8411	57.65	61.149	70.9512	No	Yes
46504462..46528437	ENSSSCT00000016481	9	46504462	46528437	+	Other	63.4782	4.31479	66.9414	61.6664	60.6385	59.0511	69.0934	No	Yes
46508892..46512118	ENSSSCT00000040411	9	46508892	46512118	+	Other	63.4782	4.31479	66.9414	61.6664	60.6385	59.0511	69.0934	No	Yes
46513843..46515997	ENSSSCT00000016482	9	46513843	46515997	-	First	63.4782	4.31479	66.9414	61.6664	60.6385	59.0511	69.0934	No	Yes
46513843..46516428	ENSSSCT00000034249	9	46513843	46516428	-	First	63.4782	4.31479	66.9414	61.6664	60.6385	59.0511	69.0934	No	Yes
46515542..46515997	ENSSSCT00000034703	9	46515542	46515997	-	First	63.4782	4.31479	66.9414	61.6664	60.6385	59.0511	69.0934	No	Yes
2366574..2368569	ENSSSCT00000025111	12	2366574	2368569	-	Other	63.4756	4.49328	57.5153	63.5853	60.775	68.5777	66.9247	No	Yes
66717051..66753793	ENSSSCT00000039617	5	66717051	66753793	-	Other	63.4744	2.82583	63.2195	66.6398	65.0124	63.4409	59.0596	No	No
68209525..68356721	ENSSSCT00000041268	6	68209525	68356721	+	Other	63.4721	6.17961	70.8912	58.8721	57.0924	61.4113	69.0934	No	No
6025236..6026962	ENSSSCT00000026824	18	6025236	6026962	+	Other	63.4343	7.1901	71.0511	56.7175	56.401	62.2948	70.7071	No	No
47523804..47543787	ENSSSCT00000056774	17	47523804	47543787	+	Other	63.376	7.08038	56.7796	70.4704	63.8915	55.5924	70.1461	No	No
100263574..100301799	ENSSSCT00000063994	7	100263574	100301799	+	First	63.3243	6.34938	64.5597	68.2376	53.3628	61.4168	69.0445	No	No
100275935..100294215	ENSSSCT00000057563	7	100275935	100294215	+	Other	63.3243	6.34938	64.5597	68.2376	53.3628	61.4168	69.0445	No	No
100275935..100295688	ENSSSCT00000002666	7	100275935	100295688	+	Other	63.3243	6.34938	64.5597	68.2376	53.3628	61.4168	69.0445	No	No
123509440..123575318	ENSSSCT00000036898	9	123509440	123575318	-	First	63.304	4.00946	60.5591	63.2333	58.2565	67.6665	66.8047	No	No
3071835..3238644	ENSSSCT00000060253	2	3071835	3238644	+	Other	63.3004	4.90997	69.7746	56.3159	61.5362	64.5674	64.3077	No	No
127851998..127852184	ENSSSCT00000005193	1	127851998	127852184	+	Other	63.2969	5.69507	71.1547	61.7305	57.9869	67.0991	58.5131	No	No
127852771..127852969	ENSSSCT00000041897	1	127852771	127852969	-	First	63.2969	5.69507	71.1547	61.7305	57.9869	67.0991	58.5131	No	No
127853095..127853267	ENSSSCT00000041897	1	127853095	127853267	-	Other	63.2969	5.69507	71.1547	61.7305	57.9869	67.0991	58.5131	No	No
127853402..127855434	ENSSSCT00000041897	1	127853402	127855434	-	Other	63.2969	5.69507	71.1547	61.7305	57.9869	67.0991	58.5131	No	No
127855558..127855685	ENSSSCT00000041897	1	127855558	127855685	-	Other	63.2969	5.69507	71.1547	61.7305	57.9869	67.0991	58.5131	No	No
127855771..127856088	ENSSSCT00000041897	1	127855771	127856088	-	Other	63.2969	5.69507	71.1547	61.7305	57.9869	67.0991	58.5131	No	No
127855771..127856693	ENSSSCT00000038761	1	127855771	127856693	-	Other	63.2969	5.69507	71.1547	61.7305	57.9869	67.0991	58.5131	No	No
127856310..127856693	ENSSSCT00000041897	1	127856310	127856693	-	Other	63.2969	5.69507	71.1547	61.7305	57.9869	67.0991	58.5131	No	No
127856789..127856992	ENSSSCT00000041897	1	127856789	127856992	-	Other	63.2969	5.69507	71.1547	61.7305	57.9869	67.0991	58.5131	No	No
53707672..53714562	ENSSSCT00000018518	16	53707672	53714562	+	Other	63.2893	6.583	71.1547	65.1175	53.6418	60.522	66.0105	No	Yes
47320763..47321202	ENSSSCT00000033758	6	47320763	47321202	-	First	63.2629	6.07589	66.8282	67.6069	53.6464	60.7885	67.4444	No	Yes
47321315..47321418	ENSSSCT00000033758	6	47321315	47321418	-	Other	63.2629	6.07589	66.8282	67.6069	53.6464	60.7885	67.4444	No	Yes
47321553..47321642	ENSSSCT00000033758	6	47321553	47321642	-	Other	63.2629	6.07589	66.8282	67.6069	53.6464	60.7885	67.4444	No	Yes
47321679..47322408	ENSSSCT00000033758	6	47321679	47322408	-	Other	63.2629	6.07589	66.8282	67.6069	53.6464	60.7885	67.4444	No	Yes
47322553..47322671	ENSSSCT00000033758	6	47322553	47322671	-	Other	63.2629	6.07589	66.8282	67.6069	53.6464	60.7885	67.4444	No	Yes
42791320..42801720	ENSSSCT00000041145	18	42791320	42801720	-	Other	63.2512	3.69682	66.6313	64.6295	66.1326	60.8195	58.0429	No	Yes
266139504..266189646	ENSSSCT00000060966	1	266139504	266189646	-	Other	63.2467	7.78063	68.9894	70.1568	50.5639	62.7276	63.7961	No	Yes
266154039..266189646	ENSSSCT00000038614	1	266154039	266189646	-	Other	63.2467	7.78063	68.9894	70.1568	50.5639	62.7276	63.7961	No	Yes
53603396..53637055	ENSSSCT00000042509	8	53603396	53637055	+	Other	63.2435	4.50853	70.4648	59.5741	62.3334	59.5374	64.3077	No	Yes
121144013..121300800	ENSSSCT00000062256	6	121144013	121300800	-	Other	63.2225	3.80121	66.9818	65.1526	60.6207	57.9102	65.4471	No	Yes
67233089..67234986	ENSSSCT00000038162	9	67233089	67234986	+	Other	63.2155	3.3111	63.5769	63.375	61.0091	59.7334	68.3831	No	Yes
7552741..7581617	ENSSSCT00000044259	6	7552741	7581617	+	Other	63.1559	7.6628	70.8216	66.862	66.7125	60.0672	51.3159	No	Yes
105525262..105642935	ENSSSCT00000063788	9	105525262	105642935	-	Other	63.0902	3.86319	68.9504	60.679	59.2605	61.7308	64.8302	No	Yes
91303907..91304834	ENSSSCT00000002553	7	91303907	91304834	+	Other	63.0872	4.91831	68.9894	57.042	64.3081	65.9619	59.1344	No	Yes
11159612..11165972	ENSSSCT00000052067	14	11159612	11165972	+	Other	63.0793	3.02852	61.3294	60.2662	67.5163	64.8769	61.4078	No	No
11166035..11166221	ENSSSCT00000052067	14	11166035	11166221	+	Other	63.0793	3.02852	61.3294	60.2662	67.5163	64.8769	61.4078	No	No
11166276..11166711	ENSSSCT00000052067	14	11166276	11166711	+	Other	63.0793	3.02852	61.3294	60.2662	67.5163	64.8769	61.4078	No	No
19298261..19301038	ENSSSCT00000003121	6	19298261	19301038	+	Other	63.051	2.55436	59.1832	65.448	62.6426	65.306	62.6753	No	Yes
110997758..111101330	ENSSSCT00000060193	3	110997758	111101330	-	Other	63.0244	6.60372	65.8145	67.3759	51.5823	67.1172	63.232	No	Yes
35159968..35234894	ENSSSCT00000001775	7	35159968	35234894	+	First	62.9877	6.18317	52.2544	63.643	66.8503	64.8585	67.3321	Yes	Yes
49719925..49753768	ENSSSCT00000055233	17	49719925	49753768	-	Other	62.9567	3.31388	60.3848	60.8587	60.9349	64.5089	68.0961	No	Yes
144336779..144344154	ENSSSCT00000005354	1	144336779	144344154	-	Other	62.9357	9.5568	67.2062	70.2137	51.9684	53.3266	71.9637	No	Yes
56790899..56793660	ENSSSCT00000034690	X	56790899	56793660	-	Other	62.8744	3.57872	57.2544	61.8151	63.6462	66.3163	65.3401	No	Yes
56793715..56828460	ENSSSCT00000034690	X	56793715	56828460	-	Other	62.8744	3.57872	57.2544	61.8151	63.6462	66.3163	65.3401	No	Yes
45256277..45257318	ENSSSCT00000042047	9	45256277	45257318	-	Other	62.8573	5.17601	60.3129	66.5161	62.5694	69.0348	55.8531	No	No
45257553..45269131	ENSSSCT00000042047	9	45257553	45269131	-	Other	62.8573	5.17601	60.3129	66.5161	62.5694	69.0348	55.8531	No	No
144782603..144837905	ENSSSCT00000046229	6	144782603	144837905	+	First	62.8153	6.57655	60.474	65.9992	52.3134	68.1166	67.1732	No	Yes
144782631..144837905	ENSSSCT00000038686	6	144782631	144837905	+	First	62.8153	6.57655	60.474	65.9992	52.3134	68.1166	67.1732	No	Yes
18577855..18578371	ENSSSCT00000060197	12	18577855	18578371	-	First	62.7912	3.96242	68.7841	63.5317	59.1054	59.2536	63.281	No	Yes
42703704..42705282	ENSSSCT00000027536	6	42703704	42705282	-	Other	62.7732	5.29394	68.0973	67.2316	54.995	62.5988	60.9431	No	Yes
42705395..42706021	ENSSSCT00000027536	6	42705395	42706021	-	Other	62.7732	5.29394	68.0973	67.2316	54.995	62.5988	60.9431	No	Yes
42705537..42706021	ENSSSCT00000037041	6	42705537	42706021	-	Other	62.7732	5.29394	68.0973	67.2316	54.995	62.5988	60.9431	No	Yes
157392483..157394201	ENSSSCT00000052183	6	157392483	157394201	-	Other	62.7687	3.48734	66.2999	62.7929	56.9759	63.6462	64.1287	No	No
157394379..157395447	ENSSSCT00000052183	6	157394379	157395447	-	Other	62.7687	3.48734	66.2999	62.7929	56.9759	63.6462	64.1287	No	No
108402998..108417815	ENSSSCT00000066155	4	108402998	108417815	+	Other	62.7314	5.01963	65.7454	55.2892	68.6278	61.5118	62.4829	No	No
14700065..14701419	ENSSSCT00000034511	12	14700065	14701419	+	Other	62.7285	6.6509	58.4926	69.8548	61.0437	54.8923	69.3592	No	No
14701482..14708008	ENSSSCT00000034511	12	14701482	14708008	+	Other	62.7285	6.6509	58.4926	69.8548	61.0437	54.8923	69.3592	No	No
14701482..14717642	ENSSSCT00000018809	12	14701482	14717642	+	Other	62.7285	6.6509	58.4926	69.8548	61.0437	54.8923	69.3592	No	No
14701482..14722267	ENSSSCT00000035158	12	14701482	14722267	+	Other	62.7285	6.6509	58.4926	69.8548	61.0437	54.8923	69.3592	No	No
136585284..136594768	ENSSSCT00000060494	9	136585284	136594768	-	Other	62.6795	5.00747	65.1227	60.1723	63.7666	68.7382	55.5975	No	No
87021553..87093222	ENSSSCT00000011333	14	87021553	87093222	-	Other	62.6665	4.69468	61.2887	64.0466	58.4644	59.387	70.1461	No	Yes
167024441..167058854	ENSSSCT00000037476	6	167024441	167058854	+	Other	62.6389	4.71838	68.451	65.0583	64.0648	58.4227	57.1975	No	Yes
167024441..167082105	ENSSSCT00000004352	6	167024441	167082105	+	Other	62.6389	4.71838	68.451	65.0583	64.0648	58.4227	57.1975	No	Yes
33919872..33965924	ENSSSCT00000036438	12	33919872	33965924	+	Other	62.6382	8.0078	69.4771	65.3575	51.5679	57.1236	69.6647	No	No
33941545..33965870	ENSSSCT00000061073	12	33941545	33965870	+	Other	62.6382	8.0078	69.4771	65.3575	51.5679	57.1236	69.6647	No	No
33941545..33965924	ENSSSCT00000064756	12	33941545	33965924	+	Other	62.6382	8.0078	69.4771	65.3575	51.5679	57.1236	69.6647	No	No
33945244..33965924	ENSSSCT00000044888	12	33945244	33965924	+	Other	62.6382	8.0078	69.4771	65.3575	51.5679	57.1236	69.6647	No	No
12570618..12667728	ENSSSCT00000055788	6	12570618	12667728	-	Other	62.6283	2.93096	65.486	65.1079	63.1644	58.571	60.8123	No	Yes
53286816..53503831	ENSSSCT00000018515	16	53286816	53503831	-	Other	62.6178	3.7068	65.3187	67.6318	59.8893	61.2755	58.9736	No	No
113967200..113970588	ENSSSCT00000049871	8	113967200	113970588	-	Other	62.5983	7.50405	70.4392	64.9381	50.4889	61.3504	65.7752	No	Yes
113970715..113974760	ENSSSCT00000049871	8	113970715	113974760	-	Other	62.5983	7.50405	70.4392	64.9381	50.4889	61.3504	65.7752	No	Yes
45096642..45136826	ENSSSCT00000010922	14	45096642	45136826	-	First	62.5971	5.50515	61.8817	69.3389	55.8889	66.813	59.0631	No	Yes
64154053..64155733	ENSSSCT00000037637	16	64154053	64155733	+	Other	62.5579	4.4683	57.0737	65.414	61.027	68.5513	60.7237	No	Yes
64155891..64157254	ENSSSCT00000037637	16	64155891	64157254	+	Other	62.5579	4.4683	57.0737	65.414	61.027	68.5513	60.7237	No	Yes
64157386..64157868	ENSSSCT00000018557	16	64157386	64157868	+	Other	62.5579	4.4683	57.0737	65.414	61.027	68.5513	60.7237	No	Yes
90119793..90122676	ENSSSCT00000011376	14	90119793	90122676	+	Other	62.5076	5.75497	66.9759	66.2162	66.8386	55.31	57.1975	No	Yes
90122868..90123555	ENSSSCT00000011376	14	90122868	90123555	+	Other	62.5076	5.75497	66.9759	66.2162	66.8386	55.31	57.1975	No	Yes
90123674..90125785	ENSSSCT00000011376	14	90123674	90125785	+	Other	62.5076	5.75497	66.9759	66.2162	66.8386	55.31	57.1975	No	Yes
90125839..90128143	ENSSSCT00000011376	14	90125839	90128143	+	Other	62.5076	5.75497	66.9759	66.2162	66.8386	55.31	57.1975	No	Yes
10941225..10943622	ENSSSCT00000041000	2	10941225	10943622	-	First	62.4968	5.38931	57.3371	67.7997	56.0535	65.4532	65.8405	No	No
10943733..10945148	ENSSSCT00000041000	2	10943733	10945148	-	Other	62.4968	5.38931	57.3371	67.7997	56.0535	65.4532	65.8405	No	No
122120957..122183781	ENSSSCT00000043136	X	122120957	122183781	+	First	62.4414	6.50354	66.2175	66.0093	55.4742	55.4126	69.0934	No	No
122121539..122183781	ENSSSCT00000047760	X	122121539	122183781	+	First	62.4414	6.50354	66.2175	66.0093	55.4742	55.4126	69.0934	No	No
122124468..122183781	ENSSSCT00000013930	X	122124468	122183781	+	First	62.4414	6.50354	66.2175	66.0093	55.4742	55.4126	69.0934	No	No
24501510..24608262	ENSSSCT00000048677	14	24501510	24608262	+	Other	62.3957	4.68549	60.7289	56.5892	64.9985	60.7881	68.8735	No	Yes
64732533..64767892	ENSSSCT00000016646	9	64732533	64767892	+	First	62.3695	5.28342	69.7746	62.1936	59.5612	64.5824	55.7357	No	No
140283906..140286857	ENSSSCT00000065396	15	140283906	140286857	+	Other	62.3411	4.19718	65.344	57.9882	61.7956	58.7941	67.7836	No	Yes
21920948..22067125	ENSSSCT00000061092	1	21920948	22067125	-	Other	62.3263	6.6212	66.2613	54.9088	67.5054	55.2895	67.6665	No	No
21960265..22067125	ENSSSCT00000056974	1	21960265	22067125	-	Other	62.3263	6.6212	66.2613	54.9088	67.5054	55.2895	67.6665	No	No
22549955..22550529	ENSSSCT00000033757	7	22549955	22550529	-	First	62.2459	4.73654	54.2543	64.1205	66.6801	63.8878	62.2867	No	Yes
22550673..22550861	ENSSSCT00000033757	7	22550673	22550861	-	Other	62.2459	4.73654	54.2543	64.1205	66.6801	63.8878	62.2867	No	Yes
22550990..22551529	ENSSSCT00000033757	7	22550990	22551529	-	Other	62.2459	4.73654	54.2543	64.1205	66.6801	63.8878	62.2867	No	Yes
22551657..22552343	ENSSSCT00000033757	7	22551657	22552343	-	Other	62.2459	4.73654	54.2543	64.1205	66.6801	63.8878	62.2867	No	Yes
12562859..12573885	ENSSSCT00000048515	5	12562859	12573885	+	Other	62.2082	4.07723	65.6823	63.9976	65.5407	56.6509	59.1693	No	Yes
60316539..60321714	ENSSSCT00000019642	12	60316539	60321714	+	Other	62.1644	8.09163	71.1547	51.4026	63.4372	68.049	56.7785	No	No
60317093..60322217	ENSSSCT00000019643	12	60317093	60322217	-	Other	62.1644	8.09163	71.1547	51.4026	63.4372	68.049	56.7785	No	No
34372070..34373546	ENSSSCT00000007877	17	34372070	34373546	+	Other	62.1499	8.09578	55.5317	68.2487	51.4284	66.5381	69.0029	No	No
34373668..34376442	ENSSSCT00000007877	17	34373668	34376442	+	Other	62.1499	8.09578	55.5317	68.2487	51.4284	66.5381	69.0029	No	No
75874338..75882700	ENSSSCT00000003868	6	75874338	75882700	+	First	62.0929	4.04175	63.4868	64.647	58.2088	57.4899	66.6319	No	No
75882881..75885069	ENSSSCT00000003868	6	75882881	75885069	+	Other	62.0929	4.04175	63.4868	64.647	58.2088	57.4899	66.6319	No	No
75882881..75889424	ENSSSCT00000003867	6	75882881	75889424	+	Other	62.0929	4.04175	63.4868	64.647	58.2088	57.4899	66.6319	No	No
19027815..19029257	ENSSSCT00000050156	6	19027815	19029257	+	Other	62.0901	6.4385	68.4991	53.8447	59.5496	59.766	68.7908	No	Yes
19029341..19029684	ENSSSCT00000050156	6	19029341	19029684	+	Other	62.0901	6.4385	68.4991	53.8447	59.5496	59.766	68.7908	No	Yes
19029768..19030042	ENSSSCT00000050156	6	19029768	19030042	+	Other	62.0901	6.4385	68.4991	53.8447	59.5496	59.766	68.7908	No	Yes
19030126..19030272	ENSSSCT00000050156	6	19030126	19030272	+	Other	62.0901	6.4385	68.4991	53.8447	59.5496	59.766	68.7908	No	Yes
19030350..19031268	ENSSSCT00000050156	6	19030350	19031268	+	Other	62.0901	6.4385	68.4991	53.8447	59.5496	59.766	68.7908	No	Yes
19031352..19031438	ENSSSCT00000050156	6	19031352	19031438	+	Other	62.0901	6.4385	68.4991	53.8447	59.5496	59.766	68.7908	No	Yes
133528045..133557013	ENSSSCT00000039099	9	133528045	133557013	+	Other	62.0762	5.45385	66.4168	59.2362	55.5755	68.8955	60.2571	No	Yes
77030091..77030976	ENSSSCT00000040123	2	77030091	77030976	-	Other	62.0726	8.4151	69.7746	52.3011	53.5605	67.2823	67.4444	No	Yes
77031157..77031269	ENSSSCT00000040123	2	77031157	77031269	-	Other	62.0726	8.4151	69.7746	52.3011	53.5605	67.2823	67.4444	No	Yes
77031360..77031538	ENSSSCT00000040123	2	77031360	77031538	-	Other	62.0726	8.4151	69.7746	52.3011	53.5605	67.2823	67.4444	No	Yes
77031697..77037922	ENSSSCT00000040123	2	77031697	77037922	-	Other	62.0726	8.4151	69.7746	52.3011	53.5605	67.2823	67.4444	No	Yes
77031700..77034394	ENSSSCT00000022673	2	77031700	77034394	-	Other	62.0726	8.4151	69.7746	52.3011	53.5605	67.2823	67.4444	No	Yes
44775449..44818420	ENSSSCT00000057513	18	44775449	44818420	+	Other	62.0628	6.5638	68.1288	68.4384	54.2299	56.3736	63.1432	No	Yes
44818590..44824701	ENSSSCT00000057513	18	44818590	44824701	+	Other	62.0628	6.5638	68.1288	68.4384	54.2299	56.3736	63.1432	No	Yes
1663793..1698343	ENSSSCT00000039396	1	1663793	1698343	-	Other	62.062	5.53589	64.1764	66.9362	61.0482	52.9314	65.218	Yes	Yes
1663793..1697099	ENSSSCT00000043070	1	1663793	1697099	-	Other	62.062	5.53589	64.1764	66.9362	61.0482	52.9314	65.218	Yes	Yes
9676745..9679733	ENSSSCT00000065929	5	9676745	9679733	+	Other	62.0524	5.36315	64.7396	57.2297	67.5693	55.4414	65.2823	No	Yes
9676745..9678804	ENSSSCT00000038876	5	9676745	9678804	+	Other	62.0524	5.36315	64.7396	57.2297	67.5693	55.4414	65.2823	No	Yes
46909668..47051001	ENSSSCT00000022331	12	46909668	47051001	+	First	62.0288	5.78584	54.1662	67.6722	58.1186	66.8487	63.3382	No	Yes
39694471..39736489	ENSSSCT00000008007	17	39694471	39736489	+	Other	62.0232	2.39476	59.6921	63.2929	59.2425	63.3203	64.5684	No	Yes
39706744..39736489	ENSSSCT00000057850	17	39706744	39736489	+	First	62.0232	2.39476	59.6921	63.2929	59.2425	63.3203	64.5684	No	Yes
7306951..7325687	ENSSSCT00000058904	9	7306951	7325687	-	Other	62.0159	4.40809	59.2712	62.3917	60.4463	58.5156	69.4546	No	Yes
6610120..6611179	ENSSSCT00000059095	9	6610120	6611179	-	Other	61.9967	7.1665	67.1908	62.7004	50.408	61.1362	68.5482	No	Yes
6611259..6615899	ENSSSCT00000059095	9	6611259	6615899	-	Other	61.9967	7.1665	67.1908	62.7004	50.408	61.1362	68.5482	No	Yes
89513951..89533659	ENSSSCT00000044781	6	89513951	89533659	+	First	61.989	4.45154	66.6313	58.6414	63.4657	56.1041	65.1027	No	Yes
89528378..89533659	ENSSSCT00000047669	6	89528378	89533659	+	First	61.989	4.45154	66.6313	58.6414	63.4657	56.1041	65.1027	No	Yes
92196703..92290497	ENSSSCT00000036287	4	92196703	92290497	-	Other	61.9855	3.22866	56.3438	63.3532	64.4637	63.2327	62.5341	No	No
97623301..97623303	ENSSSCT00000002625	7	97623301	97623303	+	Other	61.9794	8.07355	70.3856	68.2775	54.0636	64.2728	52.8976	No	Yes
75561015..75633915	ENSSSCT00000040785	8	75561015	75633915	-	Other	61.974	6.18726	70.8638	65.7865	56.3771	59.645	57.1975	No	Yes
50033292..50137624	ENSSSCT00000030037	6	50033292	50137624	-	First	61.9494	8.14619	50.6123	69.4826	56.1323	66.9092	66.6104	No	Yes
50112343..50137624	ENSSSCT00000042086	6	50112343	50137624	-	First	61.9494	8.14619	50.6123	69.4826	56.1323	66.9092	66.6104	No	Yes
50137984..50138901	ENSSSCT00000030037	6	50137984	50138901	-	Other	61.9494	8.14619	50.6123	69.4826	56.1323	66.9092	66.6104	No	Yes
50137984..50158513	ENSSSCT00000042086	6	50137984	50158513	-	Other	61.9494	8.14619	50.6123	69.4826	56.1323	66.9092	66.6104	No	Yes
123246137..123259849	ENSSSCT00000007545	4	123246137	123259849	+	Other	61.9474	6.46467	63.6807	61.4693	56.5181	56.1053	71.9637	No	No
135402262..135409009	ENSSSCT00000042367	14	135402262	135409009	-	Other	61.9076	4.79054	61.9966	59.708	59.2344	58.4532	70.1461	No	No
81868432..81925291	ENSSSCT00000064614	13	81868432	81925291	+	Other	61.9004	6.54382	52.0724	66.5628	69.0137	60.4455	61.4078	No	Yes
87647625..87766822	ENSSSCT00000052928	7	87647625	87766822	-	Other	61.869	6.76653	66.7211	69.0128	55.7149	64.1266	53.7697	No	No
87647625..87766092	ENSSSCT00000002519	7	87647625	87766092	-	Other	61.869	6.76653	66.7211	69.0128	55.7149	64.1266	53.7697	No	No
55633802..55638772	ENSSSCT00000025232	7	55633802	55638772	+	First	61.867	7.89977	70.8041	66.0261	58.9169	63.5864	50.0013	No	Yes
55635360..55638772	ENSSSCT00000064177	7	55635360	55638772	+	First	61.867	7.89977	70.8041	66.0261	58.9169	63.5864	50.0013	No	Yes
6321735..6330607	ENSSSCT00000041015	5	6321735	6330607	+	Other	61.8433	6.1982	55.7053	61.7612	58.115	61.689	71.946	No	Yes
84735922..84746966	ENSSSCT00000061931	6	84735922	84746966	-	First	61.8403	3.96872	59.9526	59.7135	64.0434	57.8257	67.6665	No	Yes
84735922..84739248	ENSSSCT00000003974	6	84735922	84739248	-	First	61.8403	3.96872	59.9526	59.7135	64.0434	57.8257	67.6665	No	Yes
41939987..41940050	ENSSSCT00000037590	12	41939987	41940050	+	First	61.8395	5.50339	62.9158	68.0832	53.8686	59.2272	65.1027	No	No
41940108..41944700	ENSSSCT00000037590	12	41940108	41944700	+	Other	61.8395	5.50339	62.9158	68.0832	53.8686	59.2272	65.1027	No	No
41940408..41944705	ENSSSCT00000065544	12	41940408	41944705	+	First	61.8395	5.50339	62.9158	68.0832	53.8686	59.2272	65.1027	No	No
41940887..41944705	ENSSSCT00000060584	12	41940887	41944705	+	First	61.8395	5.50339	62.9158	68.0832	53.8686	59.2272	65.1027	No	No
41971157..42086425	ENSSSCT00000037298	17	41971157	42086425	+	Other	61.8348	2.47456	64.692	57.9658	62.7492	61.3738	62.3934	No	No
128776477..128788813	ENSSSCT00000059118	3	128776477	128788813	-	Other	61.7842	4.59766	55.0966	66.9086	63.6052	59.3945	63.9159	No	No
196694..216538	ENSSSCT00000064018	16	196694	216538	+	Other	61.7826	4.84491	70.165	60.7032	58.969	61.0328	58.0429	No	Yes
66252416..66311309	ENSSSCT00000058733	8	66252416	66311309	-	First	61.7608	2.14501	60.8311	63.7017	58.4478	63.184	62.6392	No	No
66296468..66297089	ENSSSCT00000009784	8	66296468	66297089	-	Other	61.7608	2.14501	60.8311	63.7017	58.4478	63.184	62.6392	No	No
66297826..66323741	ENSSSCT00000051620	8	66297826	66323741	-	Other	61.7608	2.14501	60.8311	63.7017	58.4478	63.184	62.6392	No	No
66297901..66323239	ENSSSCT00000039525	8	66297901	66323239	-	Other	61.7608	2.14501	60.8311	63.7017	58.4478	63.184	62.6392	No	No
55837002..55856462	ENSSSCT00000027719	9	55837002	55856462	+	First	61.7346	6.83443	70.0957	63.146	51.4759	59.7893	64.1663	No	No
15502363..15644381	ENSSSCT00000008475	3	15502363	15644381	-	Other	61.7333	6.70345	66.3473	65.734	57.8281	66.998	51.7591	No	Yes
32870515..32878133	ENSSSCT00000045214	13	32870515	32878133	-	Other	61.718	5.62371	55.4809	61.1279	57.7321	64.5845	69.6647	No	Yes
41625166..41640419	ENSSSCT00000064596	2	41625166	41640419	+	Other	61.7035	5.58249	67.3336	57.3696	54.8955	66.9732	61.9456	No	No
41633674..41637239	ENSSSCT00000014611	2	41633674	41637239	+	Other	61.7035	5.58249	67.3336	57.3696	54.8955	66.9732	61.9456	No	No
41637359..41638662	ENSSSCT00000014611	2	41637359	41638662	+	Other	61.7035	5.58249	67.3336	57.3696	54.8955	66.9732	61.9456	No	No
41638713..41640419	ENSSSCT00000014611	2	41638713	41640419	+	Other	61.7035	5.58249	67.3336	57.3696	54.8955	66.9732	61.9456	No	No
12378129..12416258	ENSSSCT00000064149	2	12378129	12416258	+	Other	61.6915	4.44974	65.9103	66.8356	57.259	57.9736	60.4788	No	Yes
12382723..12383139	ENSSSCT00000039208	2	12382723	12383139	+	Other	61.6915	4.44974	65.9103	66.8356	57.259	57.9736	60.4788	No	Yes
12384192..12395468	ENSSSCT00000026680	2	12384192	12395468	+	Other	61.6915	4.44974	65.9103	66.8356	57.259	57.9736	60.4788	No	Yes
53097778..53140646	ENSSSCT00000050125	12	53097778	53140646	+	First	61.6908	5.1668	55.2146	60.5956	59.3258	64.5755	68.7426	No	No
53104290..53105601	ENSSSCT00000064298	12	53104290	53105601	+	Other	61.6908	5.1668	55.2146	60.5956	59.3258	64.5755	68.7426	No	No
53105807..53105915	ENSSSCT00000064298	12	53105807	53105915	+	Other	61.6908	5.1668	55.2146	60.5956	59.3258	64.5755	68.7426	No	No
53105980..53106062	ENSSSCT00000064298	12	53105980	53106062	+	Other	61.6908	5.1668	55.2146	60.5956	59.3258	64.5755	68.7426	No	No
53105980..53106065	ENSSSCT00000057572	12	53105980	53106065	+	Other	61.6908	5.1668	55.2146	60.5956	59.3258	64.5755	68.7426	No	No
53106134..53106230	ENSSSCT00000064298	12	53106134	53106230	+	Other	61.6908	5.1668	55.2146	60.5956	59.3258	64.5755	68.7426	No	No
53106379..53106524	ENSSSCT00000064298	12	53106379	53106524	+	Other	61.6908	5.1668	55.2146	60.5956	59.3258	64.5755	68.7426	No	No
464874..517967	ENSSSCT00000037201	18	464874	517967	+	Other	61.6808	5.88257	55.0787	63.8137	56.4817	63.6414	69.3884	No	No
464874..466120	ENSSSCT00000059584	18	464874	466120	+	Other	61.6808	5.88257	55.0787	63.8137	56.4817	63.6414	69.3884	No	No
54067080..54121487	ENSSSCT00000033803	X	54067080	54121487	-	Other	61.6092	6.29647	68.9348	60.8406	57.2639	66.9454	54.0614	No	Yes
54121635..54162526	ENSSSCT00000033803	X	54121635	54162526	-	Other	61.6092	6.29647	68.9348	60.8406	57.2639	66.9454	54.0614	No	Yes
3783935..3788602	ENSSSCT00000054200	11	3783935	3788602	+	Other	61.6033	4.81835	66.065	66.3659	62.0864	55.5404	57.9586	No	Yes
896877..931492	ENSSSCT00000051324	2	896877	931492	+	First	61.5862	6.20085	66.1273	69.1839	54.2099	57.0023	61.4078	No	No
120426132..120781456	ENSSSCT00000047044	15	120426132	120781456	-	First	61.5758	8.82394	70.6439	50.4718	55.9507	60.6664	70.1461	No	No
120476502..120476622	ENSSSCT00000017637	15	120476502	120476622	+	Other	61.5758	8.82394	70.6439	50.4718	55.9507	60.6664	70.1461	No	No
120476701..120476918	ENSSSCT00000017637	15	120476701	120476918	+	Other	61.5758	8.82394	70.6439	50.4718	55.9507	60.6664	70.1461	No	No
120477017..120477686	ENSSSCT00000017637	15	120477017	120477686	+	Other	61.5758	8.82394	70.6439	50.4718	55.9507	60.6664	70.1461	No	No
120477840..120478364	ENSSSCT00000017637	15	120477840	120478364	+	Other	61.5758	8.82394	70.6439	50.4718	55.9507	60.6664	70.1461	No	No
120478465..120478559	ENSSSCT00000017637	15	120478465	120478559	+	Other	61.5758	8.82394	70.6439	50.4718	55.9507	60.6664	70.1461	No	No
54074437..54119776	ENSSSCT00000012605	13	54074437	54119776	-	First	61.5583	2.09296	60.7759	65.2312	59.9454	60.9481	60.8907	No	Yes
262471098..262474625	ENSSSCT00000053729	1	262471098	262474625	+	Other	61.5279	3.50854	58.9863	63.8992	66.5591	59.2214	58.9736	No	No
113723341..113758725	ENSSSCT00000025548	3	113723341	113758725	-	Other	61.4913	4.95057	54.207	61.0458	60.3295	64.5421	67.3321	No	No
52001628..52055270	ENSSSCT00000057026	7	52001628	52055270	+	First	61.4815	7.42154	59.9526	70.8781	64.9273	61.0116	50.6377	No	Yes
15927085..15945256	ENSSSCT00000056772	X	15927085	15945256	-	Other	61.4641	3.44511	66.065	60.5691	60.3303	56.9444	63.4116	No	Yes
67473064..67500782	ENSSSCT00000000812	5	67473064	67500782	+	Other	61.4377	7.78938	50.6123	67.8505	62.415	69.3815	56.9294	No	Yes
67473064..67482757	ENSSSCT00000052900	5	67473064	67482757	+	Other	61.4377	7.78938	50.6123	67.8505	62.415	69.3815	56.9294	No	Yes
752843..909532	ENSSSCT00000044508	7	752843	909532	-	First	61.4103	4.18563	62.0761	65.7073	55.3954	64.6231	59.2493	No	No
3215225..3219817	ENSSSCT00000039169	9	3215225	3219817	-	Other	61.3961	4.70866	57.2068	60.7973	60.0311	69.4718	59.4735	No	Yes
138560864..138733140	ENSSSCT00000039290	14	138560864	138733140	+	Other	61.3861	4.98754	58.9863	64.7169	54.5091	61.3859	67.3321	No	Yes
123957752..123957962	ENSSSCT00000013949	X	123957752	123957962	+	Other	61.3757	7.07197	62.8635	55.9703	65.0672	70.2912	52.6863	No	No
123957752..123957965	ENSSSCT00000027243	X	123957752	123957965	+	Other	61.3757	7.07197	62.8635	55.9703	65.0672	70.2912	52.6863	No	No
123958004..123958541	ENSSSCT00000013949	X	123958004	123958541	+	Other	61.3757	7.07197	62.8635	55.9703	65.0672	70.2912	52.6863	No	No
123958625..123959052	ENSSSCT00000013949	X	123958625	123959052	+	Other	61.3757	7.07197	62.8635	55.9703	65.0672	70.2912	52.6863	No	No
123959142..123963338	ENSSSCT00000013949	X	123959142	123963338	+	Other	61.3757	7.07197	62.8635	55.9703	65.0672	70.2912	52.6863	No	No
123959142..123964924	ENSSSCT00000027243	X	123959142	123964924	+	Other	61.3757	7.07197	62.8635	55.9703	65.0672	70.2912	52.6863	No	No
52079761..52085903	ENSSSCT00000053298	6	52079761	52085903	+	Other	61.3699	2.68013	62.1693	62.5149	56.6604	62.1282	63.3768	No	Yes
52086019..52088563	ENSSSCT00000053298	6	52086019	52088563	+	Other	61.3699	2.68013	62.1693	62.5149	56.6604	62.1282	63.3768	No	Yes
70779817..70806050	ENSSSCT00000023278	13	70779817	70806050	-	Other	61.3692	6.35946	65.8732	62.7879	54.9777	54.5855	68.6219	No	Yes
42608417..42612377	ENSSSCT00000003158	6	42608417	42612377	+	First	61.346	8.8758	71.4248	68.5046	54.9616	61.516	50.3232	No	Yes
83382412..83520527	ENSSSCT00000041666	2	83382412	83520527	-	First	61.3349	3.3485	61.4275	57.0381	60.145	61.7501	66.3139	No	Yes
65873171..65877260	ENSSSCT00000012633	13	65873171	65877260	-	First	61.3345	7.78725	70.7232	52.651	54.0355	66.0453	63.2176	No	Yes
133428580..133459695	ENSSSCT00000041201	15	133428580	133459695	-	Other	61.3266	6.21316	69.443	63.5315	63.55	55.2116	54.8971	No	Yes
6672142..6674332	ENSSSCT00000034617	12	6672142	6674332	-	Other	61.3137	4.82811	56.9725	59.4678	63.6646	57.8419	68.6219	No	No
6674486..6675170	ENSSSCT00000034617	12	6674486	6675170	-	Other	61.3137	4.82811	56.9725	59.4678	63.6646	57.8419	68.6219	No	No
919848..1066134	ENSSSCT00000044508	7	919848	1066134	-	Other	61.2974	5.15282	54.207	64.744	66.0148	57.5031	64.0182	Yes	No
65137305..65149450	ENSSSCT00000046849	13	65137305	65149450	-	Other	61.2952	5.5437	70.8912	61.2429	58.6323	58.0551	57.6545	No	Yes
65138764..65152545	ENSSSCT00000051112	13	65138764	65152545	-	First	61.2952	5.5437	70.8912	61.2429	58.6323	58.0551	57.6545	No	Yes
55463587..55554250	ENSSSCT00000049769	8	55463587	55554250	+	Other	61.2765	7.38452	69.7746	66.757	57.4471	61.187	51.2168	No	No
55463587..55537545	ENSSSCT00000052252	8	55463587	55537545	+	First	61.2765	7.38452	69.7746	66.757	57.4471	61.187	51.2168	No	No
55477165..55537545	ENSSSCT00000054813	8	55477165	55537545	+	Other	61.2765	7.38452	69.7746	66.757	57.4471	61.187	51.2168	No	No
55537717..55554250	ENSSSCT00000054813	8	55537717	55554250	+	Other	61.2765	7.38452	69.7746	66.757	57.4471	61.187	51.2168	No	No
56504417..56535840	ENSSSCT00000052293	6	56504417	56535840	+	Other	61.2606	4.13404	56.8879	59.8686	61.028	60.434	68.0845	No	No
9966313..9967485	ENSSSCT00000051684	3	9966313	9967485	+	Other	61.2484	6.81693	63.6807	64.6595	54.2426	69.5294	54.1298	No	No
9967563..9968526	ENSSSCT00000051684	3	9967563	9968526	+	Other	61.2484	6.81693	63.6807	64.6595	54.2426	69.5294	54.1298	No	No
31222671..31281608	ENSSSCT00000041431	7	31222671	31281608	+	First	61.2412	5.02604	64.7396	58.747	53.5094	64.902	64.3077	No	Yes
31226350..31281608	ENSSSCT00000058985	7	31226350	31281608	+	Other	61.2412	5.02604	64.7396	58.747	53.5094	64.902	64.3077	No	Yes
31257001..31281608	ENSSSCT00000001714	7	31257001	31281608	+	Other	61.2412	5.02604	64.7396	58.747	53.5094	64.902	64.3077	No	Yes
69651453..69668091	ENSSSCT00000012695	13	69651453	69668091	-	Other	61.2391	3.37715	60.8363	57.1145	60.465	61.2635	66.5161	No	Yes
7676554..7677699	ENSSSCT00000010227	11	7676554	7677699	+	First	61.2365	2.0931	63.0102	61.0177	63.3935	58.1998	60.561	No	Yes
7677767..7679567	ENSSSCT00000010227	11	7677767	7679567	+	Other	61.2365	2.0931	63.0102	61.0177	63.3935	58.1998	60.561	No	Yes
30796382..30958611	ENSSSCT00000001707	7	30796382	30958611	+	Other	61.234	4.28511	66.5505	55.8568	58.0576	62.1671	63.538	No	Yes
30813281..30887753	ENSSSCT00000048052	7	30813281	30887753	+	First	61.234	4.28511	66.5505	55.8568	58.0576	62.1671	63.538	No	Yes
81737917..81801277	ENSSSCT00000057202	2	81737917	81801277	-	Other	61.2277	5.7377	63.3263	59.7949	67.3719	52.1531	63.4924	No	Yes
49063614..49063905	ENSSSCT00000063929	6	49063614	49063905	-	Other	61.2146	7.14763	64.3093	59.9919	59.2984	51.5	70.9736	No	No
111022253..111024409	ENSSSCT00000011534	14	111022253	111024409	+	Other	61.207	6.64034	54.6355	55.2878	60.0867	66.5516	69.4734	No	Yes
111024511..111025358	ENSSSCT00000011534	14	111024511	111025358	+	Other	61.207	6.64034	54.6355	55.2878	60.0867	66.5516	69.4734	No	Yes
111025502..111026639	ENSSSCT00000011534	14	111025502	111026639	+	Other	61.207	6.64034	54.6355	55.2878	60.0867	66.5516	69.4734	No	Yes
111026798..111028266	ENSSSCT00000011534	14	111026798	111028266	+	Other	61.207	6.64034	54.6355	55.2878	60.0867	66.5516	69.4734	No	Yes
34973000..35022224	ENSSSCT00000017148	15	34973000	35022224	-	Other	61.191	4.81465	61.6542	68.6348	55.8002	61.4935	58.3721	No	Yes
35022399..35022758	ENSSSCT00000017148	15	35022399	35022758	-	Other	61.191	4.81465	61.6542	68.6348	55.8002	61.4935	58.3721	No	Yes
49622803..49712038	ENSSSCT00000049090	7	49622803	49712038	+	First	61.144	7.17219	63.9038	67.0709	55.091	51.9879	67.6665	No	No
170197663..170198506	ENSSSCT00000061035	6	170197663	170198506	+	Other	61.144	4.5279	67.4091	61.7582	57.8863	55.783	62.8834	No	No
99605108..99642155	ENSSSCT00000030375	4	99605108	99642155	+	First	61.1409	3.95515	62.0354	59.5056	55.4287	66.0479	62.6869	No	No
77912811..77921661	ENSSSCT00000015295	2	77912811	77921661	+	First	61.1005	4.51049	65.4543	62.1426	54.5203	58.7485	64.6368	No	Yes
77921752..77922428	ENSSSCT00000015295	2	77921752	77922428	+	Other	61.1005	4.51049	65.4543	62.1426	54.5203	58.7485	64.6368	No	Yes
77922571..77925688	ENSSSCT00000015295	2	77922571	77925688	+	Other	61.1005	4.51049	65.4543	62.1426	54.5203	58.7485	64.6368	No	Yes
30816769..30831845	ENSSSCT00000044534	17	30816769	30831845	-	Other	61.1001	3.03818	64.0492	64.1741	61.1493	58.4732	57.6545	No	Yes
30831942..30839429	ENSSSCT00000044534	17	30831942	30839429	-	Other	61.1001	3.03818	64.0492	64.1741	61.1493	58.4732	57.6545	No	Yes
69949685..70012622	ENSSSCT00000061954	13	69949685	70012622	+	First	61.093	2.67377	64.9114	60.7949	60.3861	57.5103	61.8625	No	Yes
135575085..135632636	ENSSSCT00000042367	14	135575085	135632636	-	Other	61.0904	6.45567	50.6123	59.9871	62.3974	65.4519	67.0034	No	Yes
3643018..3661280	ENSSSCT00000054200	11	3643018	3661280	+	Other	61.0861	6.04714	59.3243	62.0812	51.6756	67.1315	65.218	No	Yes
32372721..32378943	ENSSSCT00000001745	7	32372721	32378943	+	First	61.0851	3.48535	60.8687	59.3657	67.1345	59.5435	58.5131	No	No
257608545..257740098	ENSSSCT00000044339	1	257608545	257740098	-	Other	61.064	6.38579	62.5858	62.1451	57.328	53.115	70.1461	No	Yes
30887834..30889892	ENSSSCT00000048052	7	30887834	30889892	+	Other	61.0219	5.29944	69.7746	60.9178	56.3485	57.3062	60.7622	No	Yes
127749343..127790182	ENSSSCT00000037967	3	127749343	127790182	+	Other	61.0163	5.26283	65.8577	61.0384	55.9982	55.5187	66.6683	No	No
19603471..19607416	ENSSSCT00000003117	6	19603471	19607416	+	First	60.9928	6.40759	65.6823	66.3979	53.2368	54.8169	64.8302	No	No
94027914..94029273	ENSSSCT00000065203	7	94027914	94029273	+	First	60.9842	6.68176	54.5979	55.4475	60.0616	63.9587	70.8555	No	Yes
94027931..94030659	ENSSSCT00000047382	7	94027931	94030659	+	First	60.9842	6.68176	54.5979	55.4475	60.0616	63.9587	70.8555	No	Yes
94027984..94030435	ENSSSCT00000043374	7	94027984	94030435	+	First	60.9842	6.68176	54.5979	55.4475	60.0616	63.9587	70.8555	No	Yes
66530675..66548200	ENSSSCT00000000795	5	66530675	66548200	+	First	60.9706	7.04709	66.9992	54.4617	54.1114	59.8468	69.4337	No	No
66533284..66548214	ENSSSCT00000050127	5	66533284	66548214	+	First	60.9706	7.04709	66.9992	54.4617	54.1114	59.8468	69.4337	No	No
39481524..39489464	ENSSSCT00000053532	9	39481524	39489464	-	Other	60.9548	5.43299	62.24	65.2523	64.8694	51.8745	60.5377	No	Yes
111403739..111403915	ENSSSCT00000011544	14	111403739	111403915	-	Other	60.9469	6.65112	70.3394	65.2677	58.5347	54.8569	55.7357	No	Yes
111404086..111404748	ENSSSCT00000011544	14	111404086	111404748	-	Other	60.9469	6.65112	70.3394	65.2677	58.5347	54.8569	55.7357	No	Yes
111404977..111405145	ENSSSCT00000011544	14	111404977	111405145	-	Other	60.9469	6.65112	70.3394	65.2677	58.5347	54.8569	55.7357	No	Yes
111405370..111406002	ENSSSCT00000011544	14	111405370	111406002	-	Other	60.9469	6.65112	70.3394	65.2677	58.5347	54.8569	55.7357	No	Yes
111406068..111406097	ENSSSCT00000011544	14	111406068	111406097	-	Other	60.9469	6.65112	70.3394	65.2677	58.5347	54.8569	55.7357	No	Yes
111406255..111407106	ENSSSCT00000011544	14	111406255	111407106	-	Other	60.9469	6.65112	70.3394	65.2677	58.5347	54.8569	55.7357	No	Yes
59681529..60033925	ENSSSCT00000029994	10	59681529	60033925	-	First	60.8764	3.43218	57.9016	61.3787	61.4097	57.6121	66.08	Yes	Yes
59986966..60105379	ENSSSCT00000029333	10	59986966	60105379	+	Other	60.8764	3.43218	57.9016	61.3787	61.4097	57.6121	66.08	Yes	Yes
59986966..60088701	ENSSSCT00000061084	10	59986966	60088701	+	Other	60.8764	3.43218	57.9016	61.3787	61.4097	57.6121	66.08	Yes	Yes
59986966..60047633	ENSSSCT00000065261	10	59986966	60047633	+	Other	60.8764	3.43218	57.9016	61.3787	61.4097	57.6121	66.08	Yes	Yes
71346868..71347968	ENSSSCT00000025675	2	71346868	71347968	-	Other	60.8674	6.75258	61.0803	63.5075	52.0005	57.6026	70.1461	No	Yes
71348058..71348233	ENSSSCT00000025675	2	71348058	71348233	-	Other	60.8674	6.75258	61.0803	63.5075	52.0005	57.6026	70.1461	No	Yes
71348377..71349629	ENSSSCT00000025675	2	71348377	71349629	-	Other	60.8674	6.75258	61.0803	63.5075	52.0005	57.6026	70.1461	No	Yes
12180702..12183943	ENSSSCT00000045440	5	12180702	12183943	+	Other	60.8494	3.8185	58.3997	63.7181	62.6581	64.114	55.3572	No	Yes
16811300..16860815	ENSSSCT00000037897	18	16811300	16860815	+	Other	60.8117	2.08211	62.6392	63.0981	59.6	58.1168	60.6044	No	Yes
16811305..16860823	ENSSSCT00000064268	18	16811305	16860823	+	Other	60.8117	2.08211	62.6392	63.0981	59.6	58.1168	60.6044	No	Yes
120703444..120806760	ENSSSCT00000040196	7	120703444	120806760	+	First	60.8008	6.82229	60.3848	71.1943	62.6819	56.3082	53.435	No	No
120738221..120806760	ENSSSCT00000027109	7	120738221	120806760	+	First	60.8008	6.82229	60.3848	71.1943	62.6819	56.3082	53.435	No	No
120738925..120806760	ENSSSCT00000031136	7	120738925	120806760	+	First	60.8008	6.82229	60.3848	71.1943	62.6819	56.3082	53.435	No	No
120755327..120806760	ENSSSCT00000065578	7	120755327	120806760	+	First	60.8008	6.82229	60.3848	71.1943	62.6819	56.3082	53.435	No	No
24237987..24238813	ENSSSCT00000001593	7	24237987	24238813	-	Other	60.7544	3.84705	58.1812	56.4478	62.8356	66.1692	60.1384	No	No
24238926..24239175	ENSSSCT00000001593	7	24238926	24239175	-	Other	60.7544	3.84705	58.1812	56.4478	62.8356	66.1692	60.1384	No	No
24239428..24242119	ENSSSCT00000001593	7	24239428	24242119	-	Other	60.7544	3.84705	58.1812	56.4478	62.8356	66.1692	60.1384	No	No
24242304..24243716	ENSSSCT00000001593	7	24242304	24243716	-	Other	60.7544	3.84705	58.1812	56.4478	62.8356	66.1692	60.1384	No	No
68465843..68471171	ENSSSCT00000009049	3	68465843	68471171	+	Other	60.7394	5.15101	68.6885	62.3417	59.8205	57.4893	55.3572	No	Yes
68471343..68472022	ENSSSCT00000009049	3	68471343	68472022	+	Other	60.7394	5.15101	68.6885	62.3417	59.8205	57.4893	55.3572	No	Yes
68472164..68490991	ENSSSCT00000009049	3	68472164	68490991	+	Other	60.7394	5.15101	68.6885	62.3417	59.8205	57.4893	55.3572	No	Yes
47689455..47716546	ENSSSCT00000010972	14	47689455	47716546	+	Other	60.7374	5.79286	65.9953	65.5959	60.239	51.6578	60.199	No	Yes
147666063..147677726	ENSSSCT00000064266	1	147666063	147677726	-	Other	60.7313	7.53483	60.2845	51.2841	55.846	69.6316	66.6104	No	No
147667185..147678968	ENSSSCT00000060007	1	147667185	147678968	-	Other	60.7313	7.53483	60.2845	51.2841	55.846	69.6316	66.6104	No	No
147674041..147674449	ENSSSCT00000042153	1	147674041	147674449	+	Other	60.7313	7.53483	60.2845	51.2841	55.846	69.6316	66.6104	No	No
147674482..147678445	ENSSSCT00000042153	1	147674482	147678445	+	Other	60.7313	7.53483	60.2845	51.2841	55.846	69.6316	66.6104	No	No
18082672..18129822	ENSSSCT00000026658	10	18082672	18129822	+	Other	60.7077	6.702	70.5759	63.8169	56.4404	59.2231	53.4824	No	No
26844452..26899160	ENSSSCT00000016321	9	26844452	26899160	+	Other	60.6982	5.6978	68.2405	53.9654	64.5907	59.1947	57.4997	No	No
26844452..26904865	ENSSSCT00000059208	9	26844452	26904865	+	First	60.6982	5.6978	68.2405	53.9654	64.5907	59.1947	57.4997	No	No
43599920..43618686	ENSSSCT00000010912	14	43599920	43618686	+	Other	60.6865	6.00411	60.474	56.083	58.4652	57.3763	71.0339	No	Yes
136092167..136096149	ENSSSCT00000017771	15	136092167	136096149	-	Other	60.6803	5.62254	59.9526	66.4093	56.9267	66.3108	53.8022	No	No
83201941..83208291	ENSSSCT00000026086	6	83201941	83208291	+	Other	60.6722	1.58973	58.9317	59.6729	61.7347	60.1796	62.8423	No	No
83208424..83211807	ENSSSCT00000026086	6	83208424	83211807	+	Other	60.6722	1.58973	58.9317	59.6729	61.7347	60.1796	62.8423	No	No
18988703..19051857	ENSSSCT00000026157	3	18988703	19051857	+	Other	60.6597	4.95926	61.6723	64.5375	64.7903	52.6447	59.6535	No	Yes
28096345..28104580	ENSSSCT00000003074	6	28096345	28104580	-	Other	60.6565	4.18683	57.0737	64.7738	63.4585	55.3199	62.6564	No	Yes
763793..803535	ENSSSCT00000012241	13	763793	803535	+	Other	60.6446	5.16662	62.6082	59.3521	55.6178	57.0564	68.5885	No	Yes
782484..782590	ENSSSCT00000046606	13	782484	782590	+	First	60.6446	5.16662	62.6082	59.3521	55.6178	57.0564	68.5885	No	Yes
782973..783323	ENSSSCT00000046606	13	782973	783323	+	Other	60.6446	5.16662	62.6082	59.3521	55.6178	57.0564	68.5885	No	Yes
33047475..33049063	ENSSSCT00000029175	13	33047475	33049063	+	First	60.6415	7.26992	70.9605	58.5519	64.8972	55.9003	52.8976	No	Yes
33049442..33049732	ENSSSCT00000029175	13	33049442	33049732	+	Other	60.6415	7.26992	70.9605	58.5519	64.8972	55.9003	52.8976	No	Yes
33049824..33050123	ENSSSCT00000029175	13	33049824	33050123	+	Other	60.6415	7.26992	70.9605	58.5519	64.8972	55.9003	52.8976	No	Yes
33050217..33054332	ENSSSCT00000029175	13	33050217	33054332	+	Other	60.6415	7.26992	70.9605	58.5519	64.8972	55.9003	52.8976	No	Yes
8572175..8574423	ENSSSCT00000026720	1	8572175	8574423	-	Other	60.6313	4.22702	67.381	59.006	61.6557	58.8445	56.2691	No	Yes
137230346..137230790	ENSSSCT00000044622	15	137230346	137230790	+	First	60.6266	6.58942	56.7796	62.109	57.6674	71.4664	55.1106	No	No
137230949..137232336	ENSSSCT00000044622	15	137230949	137232336	+	Other	60.6266	6.58942	56.7796	62.109	57.6674	71.4664	55.1106	No	No
256882382..256990253	ENSSSCT00000044339	1	256882382	256990253	-	Other	60.6201	7.43165	52.3679	66.6475	52.6176	65.4568	66.0105	No	Yes
144611105..144612625	ENSSSCT00000048485	2	144611105	144612625	+	Other	60.6186	4.93029	60.5367	62.4386	55.8648	56.3487	67.9043	No	Yes
144612731..144670120	ENSSSCT00000048485	2	144612731	144670120	+	Other	60.6186	4.93029	60.5367	62.4386	55.8648	56.3487	67.9043	No	Yes
168356100..168356784	ENSSSCT00000004383	6	168356100	168356784	+	First	60.5931	8.83072	69.2441	60.91	50.5205	52.9322	69.3589	No	Yes
168356827..168356838	ENSSSCT00000004383	6	168356827	168356838	+	Other	60.5931	8.83072	69.2441	60.91	50.5205	52.9322	69.3589	No	Yes
168356878..168358256	ENSSSCT00000004383	6	168356878	168358256	+	Other	60.5931	8.83072	69.2441	60.91	50.5205	52.9322	69.3589	No	Yes
168358458..168358974	ENSSSCT00000004383	6	168358458	168358974	+	Other	60.5931	8.83072	69.2441	60.91	50.5205	52.9322	69.3589	No	Yes
168359043..168359254	ENSSSCT00000004383	6	168359043	168359254	+	Other	60.5931	8.83072	69.2441	60.91	50.5205	52.9322	69.3589	No	Yes
168359358..168359867	ENSSSCT00000004383	6	168359358	168359867	+	Other	60.5931	8.83072	69.2441	60.91	50.5205	52.9322	69.3589	No	Yes
71412856..71448631	ENSSSCT00000003786	6	71412856	71448631	-	Other	60.5817	8.56054	67.5753	64.8952	50.4162	52.2126	67.8092	No	No
80812938..80821814	ENSSSCT00000028438	6	80812938	80821814	+	Other	60.5769	7.83066	55.4917	68.5374	51.6711	58.1814	69.0029	No	Yes
93480625..93484417	ENSSSCT00000059958	3	93480625	93484417	-	Other	60.5693	4.38254	60.7759	65.3863	53.413	61.419	61.8524	No	Yes
93484534..93501824	ENSSSCT00000059958	3	93484534	93501824	-	Other	60.5693	4.38254	60.7759	65.3863	53.413	61.419	61.8524	No	Yes
32048063..32056358	ENSSSCT00000035852	3	32048063	32056358	-	Other	60.5327	1.82449	59.9526	59.0088	61.2771	59.0704	63.3547	No	Yes
168535671..168544751	ENSSSCT00000029090	6	168535671	168544751	+	First	60.5251	4.10194	58.5833	60.1258	67.4936	59.6442	56.7785	No	Yes
168536941..168544745	ENSSSCT00000028401	6	168536941	168544745	+	Other	60.5251	4.10194	58.5833	60.1258	67.4936	59.6442	56.7785	No	Yes
168544847..168555794	ENSSSCT00000029090	6	168544847	168555794	+	Other	60.5251	4.10194	58.5833	60.1258	67.4936	59.6442	56.7785	No	Yes
81710749..81751263	ENSSSCT00000062493	14	81710749	81751263	-	Other	60.5237	5.74523	68.9894	52.8798	61.0716	60.4284	59.2493	No	Yes
81751464..81763524	ENSSSCT00000062493	14	81751464	81763524	-	Other	60.5237	5.74523	68.9894	52.8798	61.0716	60.4284	59.2493	No	Yes
8721389..8916741	ENSSSCT00000006536	4	8721389	8916741	+	First	60.5233	6.43101	65.3781	54.3084	53.2778	62.208	67.4444	No	No
97420533..97488477	ENSSSCT00000042440	3	97420533	97488477	-	First	60.5222	6.25748	59.6094	70.9202	54.7646	56.7122	60.6044	No	No
97423485..97488470	ENSSSCT00000057013	3	97423485	97488470	-	Other	60.5222	6.25748	59.6094	70.9202	54.7646	56.7122	60.6044	No	No
97423498..97488477	ENSSSCT00000063905	3	97423498	97488477	-	Other	60.5222	6.25748	59.6094	70.9202	54.7646	56.7122	60.6044	No	No
46711041..46798672	ENSSSCT00000061110	12	46711041	46798672	+	First	60.5157	3.3378	56.9362	62.7458	59.508	58.3043	65.0842	No	Yes
46751417..46798672	ENSSSCT00000065827	12	46751417	46798672	+	First	60.5157	3.3378	56.9362	62.7458	59.508	58.3043	65.0842	No	Yes
46757191..46798672	ENSSSCT00000049367	12	46757191	46798672	+	First	60.5157	3.3378	56.9362	62.7458	59.508	58.3043	65.0842	No	Yes
53914582..53925463	ENSSSCT00000039607	16	53914582	53925463	-	Other	60.4944	4.75705	61.8817	56.855	66.0486	63.262	54.4248	No	Yes
133347714..133370492	ENSSSCT00000041201	15	133347714	133370492	-	Other	60.4652	5.23369	67.5942	57.6938	53.7264	60.4694	62.8423	No	No
84177040..84177137	ENSSSCT00000003956	6	84177040	84177137	+	Other	60.4625	7.25237	60.8687	68.5816	52.5388	66.5389	53.7846	No	Yes
84177186..84177660	ENSSSCT00000003956	6	84177186	84177660	+	Other	60.4625	7.25237	60.8687	68.5816	52.5388	66.5389	53.7846	No	Yes
84177763..84179266	ENSSSCT00000003956	6	84177763	84179266	+	Other	60.4625	7.25237	60.8687	68.5816	52.5388	66.5389	53.7846	No	Yes
81261873..81268033	ENSSSCT00000050435	2	81261873	81268033	-	First	60.4589	2.68962	59.1339	56.6276	60.6265	62.8318	63.0748	No	Yes
133335833..133337045	ENSSSCT00000017012	9	133335833	133337045	+	Other	60.4499	4.77339	63.9776	54.0595	57.2113	65.5931	61.4078	No	No
133337201..133337501	ENSSSCT00000017012	9	133337201	133337501	+	Other	60.4499	4.77339	63.9776	54.0595	57.2113	65.5931	61.4078	No	No
133337698..133338032	ENSSSCT00000017012	9	133337698	133338032	+	Other	60.4499	4.77339	63.9776	54.0595	57.2113	65.5931	61.4078	No	No
30591832..30645737	ENSSSCT00000010736	14	30591832	30645737	-	Other	60.4302	4.8916	63.9958	62.7334	53.6208	56.971	64.8302	No	Yes
8061327..8061641	ENSSSCT00000054056	3	8061327	8061641	-	Other	60.3908	4.59279	62.9905	62.2801	60.9435	63.3941	52.3458	No	Yes
821020..908346	ENSSSCT00000012241	13	821020	908346	+	Other	60.3768	5.26523	55.9313	68.3073	59.5385	55.5873	62.5198	No	Yes
1592528..1639349	ENSSSCT00000031472	7	1592528	1639349	-	Other	60.3718	4.95392	65.2707	53.3863	58.1261	64.8769	60.199	No	No
1592528..1634781	ENSSSCT00000062868	7	1592528	1634781	-	Other	60.3718	4.95392	65.2707	53.3863	58.1261	64.8769	60.199	No	No
64578114..64584078	ENSSSCT00000036466	5	64578114	64584078	+	Other	60.3691	4.20777	56.0559	67.0062	61.5441	59.1964	58.0429	No	No
66579079..66582367	ENSSSCT00000038542	13	66579079	66582367	-	Other	60.3685	6.40483	66.6456	66.7838	51.8348	57.2746	59.304	No	Yes
66582526..66591311	ENSSSCT00000038542	13	66582526	66591311	-	Other	60.3685	6.40483	66.6456	66.7838	51.8348	57.2746	59.304	No	Yes
66582526..66583380	ENSSSCT00000056176	13	66582526	66583380	-	Other	60.3685	6.40483	66.6456	66.7838	51.8348	57.2746	59.304	No	Yes
66583422..66591311	ENSSSCT00000056176	13	66583422	66591311	-	Other	60.3685	6.40483	66.6456	66.7838	51.8348	57.2746	59.304	No	Yes
66583422..66588448	ENSSSCT00000061352	13	66583422	66588448	-	Other	60.3685	6.40483	66.6456	66.7838	51.8348	57.2746	59.304	No	Yes
66583422..66589648	ENSSSCT00000013960	13	66583422	66589648	-	Other	60.3685	6.40483	66.6456	66.7838	51.8348	57.2746	59.304	No	Yes
43946581..44098523	ENSSSCT00000018171	18	43946581	44098523	-	Other	60.3679	7.04144	71.8093	54.1222	61.3947	59.2566	55.2567	No	Yes
43946581..43975912	ENSSSCT00000051038	18	43946581	43975912	-	Other	60.3679	7.04144	71.8093	54.1222	61.3947	59.2566	55.2567	No	Yes
170369097..170401205	ENSSSCT00000004397	6	170369097	170401205	-	Other	60.3653	5.0255	65.0505	66.492	58.0311	56.3996	55.8531	No	No
65946246..65951721	ENSSSCT00000041657	6	65946246	65951721	+	Other	60.3468	6.01931	57.9596	69.8698	56.2274	62.5144	55.1628	No	No
19325..19906	ENSSSCT00000015904	2	19325	19906	+	First	60.3413	3.31633	64.3093	62.1915	60.6703	55.5616	58.9736	No	No
20106..20550	ENSSSCT00000015904	2	20106	20550	+	Other	60.3413	3.31633	64.3093	62.1915	60.6703	55.5616	58.9736	No	No
81543310..81551689	ENSSSCT00000011307	14	81543310	81551689	+	Other	60.335	2.51799	62.4246	58.5176	58.4876	63.6758	58.5692	No	Yes
87928880..87930474	ENSSSCT00000064532	14	87928880	87930474	+	First	60.3348	5.24825	53.413	60.9813	57.0776	63.3973	66.8047	No	No
87930515..87930517	ENSSSCT00000064532	14	87930515	87930517	+	Other	60.3348	5.24825	53.413	60.9813	57.0776	63.3973	66.8047	No	No
87930536..87930747	ENSSSCT00000064532	14	87930536	87930747	+	Other	60.3348	5.24825	53.413	60.9813	57.0776	63.3973	66.8047	No	No
19156157..19173125	ENSSSCT00000011908	10	19156157	19173125	+	Other	60.3326	5.85147	68.8515	62.4635	60.5866	54.4728	55.2883	No	Yes
88329517..88331162	ENSSSCT00000004001	6	88329517	88331162	-	Other	60.3255	7.16351	66.6313	62.1205	52.5977	52.9804	67.2976	No	No
88331279..88331387	ENSSSCT00000004001	6	88331279	88331387	-	Other	60.3255	7.16351	66.6313	62.1205	52.5977	52.9804	67.2976	No	No
88331547..88332332	ENSSSCT00000004001	6	88331547	88332332	-	Other	60.3255	7.16351	66.6313	62.1205	52.5977	52.9804	67.2976	No	No
88331547..88331569	ENSSSCT00000023384	6	88331547	88331569	-	Other	60.3255	7.16351	66.6313	62.1205	52.5977	52.9804	67.2976	No	No
88331647..88331677	ENSSSCT00000023384	6	88331647	88331677	-	Other	60.3255	7.16351	66.6313	62.1205	52.5977	52.9804	67.2976	No	No
88332480..88332507	ENSSSCT00000004001	6	88332480	88332507	-	Other	60.3255	7.16351	66.6313	62.1205	52.5977	52.9804	67.2976	No	No
88332598..88333408	ENSSSCT00000004001	6	88332598	88333408	-	Other	60.3255	7.16351	66.6313	62.1205	52.5977	52.9804	67.2976	No	No
88220387..88220471	ENSSSCT00000065960	6	88220387	88220471	-	Other	60.3248	1.30077	58.5833	60.198	62.2399	60.143	60.4599	No	Yes
88220516..88220890	ENSSSCT00000065960	6	88220516	88220890	-	Other	60.3248	1.30077	58.5833	60.198	62.2399	60.143	60.4599	No	Yes
88220953..88221318	ENSSSCT00000065960	6	88220953	88221318	-	Other	60.3248	1.30077	58.5833	60.198	62.2399	60.143	60.4599	No	Yes
88221354..88221449	ENSSSCT00000065960	6	88221354	88221449	-	Other	60.3248	1.30077	58.5833	60.198	62.2399	60.143	60.4599	No	Yes
88221494..88221622	ENSSSCT00000065960	6	88221494	88221622	-	Other	60.3248	1.30077	58.5833	60.198	62.2399	60.143	60.4599	No	Yes
88221664..88221936	ENSSSCT00000065960	6	88221664	88221936	-	Other	60.3248	1.30077	58.5833	60.198	62.2399	60.143	60.4599	No	Yes
88221999..88223116	ENSSSCT00000065960	6	88221999	88223116	-	Other	60.3248	1.30077	58.5833	60.198	62.2399	60.143	60.4599	No	Yes
136933357..136951026	ENSSSCT00000054136	13	136933357	136951026	+	Other	60.3159	5.0149	63.3263	61.3729	64.0385	61.2282	51.6138	No	Yes
34268861..34301920	ENSSSCT00000007876	17	34268861	34301920	+	First	60.3129	5.69546	63.9038	52.2636	56.3019	64.7875	64.3077	No	No
34302109..34302806	ENSSSCT00000007876	17	34302109	34302806	+	Other	60.3129	5.69546	63.9038	52.2636	56.3019	64.7875	64.3077	No	No
6977268..6981649	ENSSSCT00000022263	X	6977268	6981649	+	First	60.3044	3.41753	61.5588	54.6553	61.9895	59.8261	63.4924	No	Yes
6981749..6984638	ENSSSCT00000022263	X	6981749	6984638	+	Other	60.3044	3.41753	61.5588	54.6553	61.9895	59.8261	63.4924	No	Yes
6363931..6364335	ENSSSCT00000046552	18	6363931	6364335	+	First	60.2938	8.61686	70.4648	65.2544	63.0921	50.8984	51.7591	No	No
6364431..6365919	ENSSSCT00000046552	18	6364431	6365919	+	Other	60.2938	8.61686	70.4648	65.2544	63.0921	50.8984	51.7591	No	No
6366003..6367885	ENSSSCT00000046552	18	6366003	6367885	+	Other	60.2938	8.61686	70.4648	65.2544	63.0921	50.8984	51.7591	No	No
6366003..6367935	ENSSSCT00000055450	18	6366003	6367935	+	Other	60.2938	8.61686	70.4648	65.2544	63.0921	50.8984	51.7591	No	No
40978884..41006013	ENSSSCT00000008030	17	40978884	41006013	+	First	60.281	3.85363	61.2887	65.1988	58.7628	54.7468	61.4078	No	No
70019091..70021265	ENSSSCT00000061954	13	70019091	70021265	+	Other	60.28	4.17114	57.5153	64.0001	56.5402	65.5611	57.7831	No	No
70021452..70021947	ENSSSCT00000061954	13	70021452	70021947	+	Other	60.28	4.17114	57.5153	64.0001	56.5402	65.5611	57.7831	No	No
70022093..70022796	ENSSSCT00000061954	13	70022093	70022796	+	Other	60.28	4.17114	57.5153	64.0001	56.5402	65.5611	57.7831	No	No
74579275..74579479	ENSSSCT00000065612	2	74579275	74579479	-	First	60.2739	4.03111	60.648	64.8864	60.1168	61.8525	53.8655	No	Yes
74579576..74579779	ENSSSCT00000065612	2	74579576	74579779	-	Other	60.2739	4.03111	60.648	64.8864	60.1168	61.8525	53.8655	No	Yes
74579864..74581305	ENSSSCT00000065612	2	74579864	74581305	-	Other	60.2739	4.03111	60.648	64.8864	60.1168	61.8525	53.8655	No	Yes
74581374..74582831	ENSSSCT00000065612	2	74581374	74582831	-	Other	60.2739	4.03111	60.648	64.8864	60.1168	61.8525	53.8655	No	Yes
39162326..39162409	ENSSSCT00000042790	3	39162326	39162409	-	Other	60.2604	3.79136	64.1139	62.8552	61.9422	56.056	56.3349	No	Yes
39162512..39162610	ENSSSCT00000042790	3	39162512	39162610	-	Other	60.2604	3.79136	64.1139	62.8552	61.9422	56.056	56.3349	No	Yes
39162682..39162817	ENSSSCT00000042790	3	39162682	39162817	-	Other	60.2604	3.79136	64.1139	62.8552	61.9422	56.056	56.3349	No	Yes
39162682..39163066	ENSSSCT00000026356	3	39162682	39163066	-	Other	60.2604	3.79136	64.1139	62.8552	61.9422	56.056	56.3349	No	Yes
39162866..39162949	ENSSSCT00000042790	3	39162866	39162949	-	Other	60.2604	3.79136	64.1139	62.8552	61.9422	56.056	56.3349	No	Yes
39162987..39163066	ENSSSCT00000042790	3	39162987	39163066	-	Other	60.2604	3.79136	64.1139	62.8552	61.9422	56.056	56.3349	No	Yes
39163170..39163260	ENSSSCT00000042790	3	39163170	39163260	-	Other	60.2604	3.79136	64.1139	62.8552	61.9422	56.056	56.3349	No	Yes
39163325..39163417	ENSSSCT00000042790	3	39163325	39163417	-	Other	60.2604	3.79136	64.1139	62.8552	61.9422	56.056	56.3349	No	Yes
39163533..39164297	ENSSSCT00000042790	3	39163533	39164297	-	Other	60.2604	3.79136	64.1139	62.8552	61.9422	56.056	56.3349	No	Yes
39163533..39164113	ENSSSCT00000050374	3	39163533	39164113	-	Other	60.2604	3.79136	64.1139	62.8552	61.9422	56.056	56.3349	No	Yes
107288253..107295099	ENSSSCT00000005024	1	107288253	107295099	+	Other	60.2572	5.33718	66.9992	60.4917	61.7238	59.9497	52.1217	No	Yes
11721493..11739486	ENSSSCT00000014339	2	11721493	11739486	-	Other	60.25	3.6776	59.3791	65.7527	55.7803	58.9301	61.4078	No	Yes
27209450..27238766	ENSSSCT00000008627	3	27209450	27238766	-	Other	60.236	3.87275	57.7603	63.298	57.827	56.8449	65.4499	No	No
11343141..11344154	ENSSSCT00000055702	14	11343141	11344154	-	Other	60.2357	6.34018	69.7746	57.97	56.3431	63.2249	53.8655	No	No
11344325..11347199	ENSSSCT00000055702	14	11344325	11347199	-	Other	60.2357	6.34018	69.7746	57.97	56.3431	63.2249	53.8655	No	No
11347348..11347721	ENSSSCT00000055702	14	11347348	11347721	-	Other	60.2357	6.34018	69.7746	57.97	56.3431	63.2249	53.8655	No	No
11347348..11348880	ENSSSCT00000047882	14	11347348	11348880	-	Other	60.2357	6.34018	69.7746	57.97	56.3431	63.2249	53.8655	No	No
11347845..11348880	ENSSSCT00000055702	14	11347845	11348880	-	Other	60.2357	6.34018	69.7746	57.97	56.3431	63.2249	53.8655	No	No
7885242..7886681	ENSSSCT00000062729	18	7885242	7886681	-	Other	60.233	4.83758	65.1227	52.4311	61.8101	62.5516	59.2493	No	No
7886766..7887374	ENSSSCT00000062729	18	7886766	7887374	-	Other	60.233	4.83758	65.1227	52.4311	61.8101	62.5516	59.2493	No	No
7887523..7890514	ENSSSCT00000062729	18	7887523	7890514	-	Other	60.233	4.83758	65.1227	52.4311	61.8101	62.5516	59.2493	No	No
7890631..7890723	ENSSSCT00000062729	18	7890631	7890723	-	Other	60.233	4.83758	65.1227	52.4311	61.8101	62.5516	59.2493	No	No
7890758..7890872	ENSSSCT00000062729	18	7890758	7890872	-	Other	60.233	4.83758	65.1227	52.4311	61.8101	62.5516	59.2493	No	No
135638342..135717153	ENSSSCT00000015616	2	135638342	135717153	-	Other	60.2328	7.88451	63.3544	69.1302	53.5631	64.663	50.4531	Yes	Yes
75752553..75795263	ENSSSCT00000040095	7	75752553	75795263	+	First	60.2188	6.87191	63.6569	57.793	50.5225	60.1185	69.0029	No	Yes
75778097..75779976	ENSSSCT00000002260	7	75778097	75779976	+	Other	60.2188	6.87191	63.6569	57.793	50.5225	60.1185	69.0029	No	Yes
75780117..75780403	ENSSSCT00000054243	7	75780117	75780403	+	Other	60.2188	6.87191	63.6569	57.793	50.5225	60.1185	69.0029	No	Yes
75780117..75780276	ENSSSCT00000002260	7	75780117	75780276	+	Other	60.2188	6.87191	63.6569	57.793	50.5225	60.1185	69.0029	No	Yes
33377..33855	ENSSSCT00000015907	2	33377	33855	+	Other	60.215	4.04145	62.7675	63.9378	60.2914	60.559	53.5191	No	No
272829242..272912243	ENSSSCT00000045468	1	272829242	272912243	-	Other	60.2072	5.73002	66.9414	64.293	55.2286	60.9905	53.5823	No	No
47267743..47301909	ENSSSCT00000014639	2	47267743	47301909	-	Other	60.2006	5.00405	68.185	61.7492	58.1222	55.4965	57.4501	No	Yes
5132443..5185882	ENSSSCT00000059237	8	5132443	5185882	-	Other	60.1917	7.91004	56.5262	51.0453	56.4155	69.3048	67.6665	No	No
284760..284940	ENSSSCT00000051105	4	284760	284940	-	Other	60.1758	4.23094	64.3357	59.8042	64.1301	54.2369	58.3721	No	Yes
285294..286472	ENSSSCT00000051105	4	285294	286472	-	Other	60.1758	4.23094	64.3357	59.8042	64.1301	54.2369	58.3721	No	Yes
285294..286795	ENSSSCT00000040780	4	285294	286795	-	Other	60.1758	4.23094	64.3357	59.8042	64.1301	54.2369	58.3721	No	Yes
285309..286486	ENSSSCT00000060112	4	285309	286486	-	Other	60.1758	4.23094	64.3357	59.8042	64.1301	54.2369	58.3721	No	Yes
114676629..114720639	ENSSSCT00000047287	14	114676629	114720639	-	Other	60.1493	4.825	66.4879	53.1911	62.0599	59.3542	59.6535	No	Yes
257210542..257309260	ENSSSCT00000044339	1	257210542	257309260	-	Other	60.1378	2.23528	63.8809	59.0645	59.8434	59.9286	57.9716	No	Yes
59067248..59105349	ENSSSCT00000030886	15	59067248	59105349	+	First	60.1236	6.59402	63.718	52.2379	61.7796	54.6366	68.2458	No	Yes
104719288..104843876	ENSSSCT00000049872	8	104719288	104843876	-	Other	60.1172	8.69669	69.7746	60.3934	51.0202	67.6388	51.7591	No	No
35767804..35914212	ENSSSCT00000001777	7	35767804	35914212	-	Other	60.0843	4.91534	52.4877	63.09	57.7891	62.8477	64.2068	No	Yes
13526061..13576277	ENSSSCT00000023267	2	13526061	13576277	+	Other	60.064	6.52913	66.4	61.5838	50.2414	64.8974	57.1975	No	No
13526061..13565346	ENSSSCT00000040049	2	13526061	13565346	+	First	60.064	6.52913	66.4	61.5838	50.2414	64.8974	57.1975	No	No
13535263..13565346	ENSSSCT00000025751	2	13535263	13565346	+	Other	60.064	6.52913	66.4	61.5838	50.2414	64.8974	57.1975	No	No
13535263..13576277	ENSSSCT00000042004	2	13535263	13576277	+	First	60.064	6.52913	66.4	61.5838	50.2414	64.8974	57.1975	No	No
13544677..13565346	ENSSSCT00000057270	2	13544677	13565346	+	Other	60.064	6.52913	66.4	61.5838	50.2414	64.8974	57.1975	No	No
13548123..13579265	ENSSSCT00000048098	2	13548123	13579265	+	Other	60.064	6.52913	66.4	61.5838	50.2414	64.8974	57.1975	No	No
13564881..13565346	ENSSSCT00000055874	2	13564881	13565346	+	First	60.064	6.52913	66.4	61.5838	50.2414	64.8974	57.1975	No	No
13565657..13566421	ENSSSCT00000040049	2	13565657	13566421	+	Other	60.064	6.52913	66.4	61.5838	50.2414	64.8974	57.1975	No	No
74551974..74552147	ENSSSCT00000048578	2	74551974	74552147	-	Other	60.0498	6.2858	55.5951	68.7335	52.7542	60.023	63.1432	No	Yes
74552254..74552420	ENSSSCT00000048578	2	74552254	74552420	-	Other	60.0498	6.2858	55.5951	68.7335	52.7542	60.023	63.1432	No	Yes
74552491..74554124	ENSSSCT00000048578	2	74552491	74554124	-	Other	60.0498	6.2858	55.5951	68.7335	52.7542	60.023	63.1432	No	Yes
74554182..74554768	ENSSSCT00000048578	2	74554182	74554768	-	Other	60.0498	6.2858	55.5951	68.7335	52.7542	60.023	63.1432	No	Yes
74554833..74555738	ENSSSCT00000048578	2	74554833	74555738	-	Other	60.0498	6.2858	55.5951	68.7335	52.7542	60.023	63.1432	No	Yes
74555827..74555904	ENSSSCT00000048578	2	74555827	74555904	-	Other	60.0498	6.2858	55.5951	68.7335	52.7542	60.023	63.1432	No	Yes
74556035..74564830	ENSSSCT00000048578	2	74556035	74564830	-	Other	60.0498	6.2858	55.5951	68.7335	52.7542	60.023	63.1432	No	Yes
74556035..74557327	ENSSSCT00000063857	2	74556035	74557327	-	Other	60.0498	6.2858	55.5951	68.7335	52.7542	60.023	63.1432	No	Yes
74556035..74557019	ENSSSCT00000014743	2	74556035	74557019	-	Other	60.0498	6.2858	55.5951	68.7335	52.7542	60.023	63.1432	No	Yes
53577661..53612424	ENSSSCT00000049254	12	53577661	53612424	+	Other	60.04	5.67287	55.8942	65.7761	52.6814	64.9052	60.9431	No	Yes
34918442..34984002	ENSSSCT00000010802	14	34918442	34984002	+	Other	59.9979	5.23599	65.9797	59.0414	60.9652	51.8019	62.2015	No	Yes
141966098..142009761	ENSSSCT00000064238	2	141966098	142009761	+	Other	59.9942	4.44241	62.6932	63.5217	63.0007	57.3202	53.435	Yes	Yes
122203307..122224952	ENSSSCT00000043136	X	122203307	122224952	+	Other	59.9853	4.77913	63.7157	64.3529	52.9922	57.3287	61.5372	No	No
65117981..65130544	ENSSSCT00000040521	13	65117981	65130544	+	First	59.9819	5.06556	56.4951	67.3296	54.1925	61.6935	60.199	No	Yes
65119653..65125621	ENSSSCT00000046849	13	65119653	65125621	-	Other	59.9819	5.06556	56.4951	67.3296	54.1925	61.6935	60.199	No	Yes
65125640..65128141	ENSSSCT00000046849	13	65125640	65128141	-	Other	59.9819	5.06556	56.4951	67.3296	54.1925	61.6935	60.199	No	Yes
5824711..5947791	ENSSSCT00000059889	5	5824711	5947791	+	First	59.9685	8.0344	55.6902	69.1386	56.8836	50.5602	67.5698	No	Yes
5853549..5947791	ENSSSCT00000063611	5	5853549	5947791	+	First	59.9685	8.0344	55.6902	69.1386	56.8836	50.5602	67.5698	No	Yes
5890285..5947791	ENSSSCT00000058272	5	5890285	5947791	+	Other	59.9685	8.0344	55.6902	69.1386	56.8836	50.5602	67.5698	No	Yes
5899310..5947791	ENSSSCT00000000038	5	5899310	5947791	+	First	59.9685	8.0344	55.6902	69.1386	56.8836	50.5602	67.5698	No	Yes
144154702..144224142	ENSSSCT00000028925	2	144154702	144224142	-	Other	59.9452	8.94651	69.3583	70.0207	53.0228	52.4049	54.9193	No	No
273235813..273250608	ENSSSCT00000044173	1	273235813	273250608	-	Other	59.9324	4.59898	56.6433	62.6477	59.1862	66.2925	54.8922	No	No
273236804..273250608	ENSSSCT00000063695	1	273236804	273250608	-	Other	59.9324	4.59898	56.6433	62.6477	59.1862	66.2925	54.8922	No	No
5768365..5882407	ENSSSCT00000036764	12	5768365	5882407	+	Other	59.9312	6.73654	64.0492	65.254	65.2108	52.4931	52.6488	Yes	Yes
5772924..5774194	ENSSSCT00000039357	12	5772924	5774194	-	Other	59.9312	6.73654	64.0492	65.254	65.2108	52.4931	52.6488	No	Yes
5774271..5774669	ENSSSCT00000039357	12	5774271	5774669	-	Other	59.9312	6.73654	64.0492	65.254	65.2108	52.4931	52.6488	No	Yes
104963920..104968519	ENSSSCT00000017535	15	104963920	104968519	-	Other	59.9273	6.59511	51.3999	65.6651	65.9685	54.6573	61.9456	No	No
104966923..104968519	ENSSSCT00000048748	15	104966923	104968519	-	Other	59.9273	6.59511	51.3999	65.6651	65.9685	54.6573	61.9456	No	No
104968617..104970712	ENSSSCT00000017535	15	104968617	104970712	-	Other	59.9273	6.59511	51.3999	65.6651	65.9685	54.6573	61.9456	No	No
104968673..104972988	ENSSSCT00000048748	15	104968673	104972988	-	Other	59.9273	6.59511	51.3999	65.6651	65.9685	54.6573	61.9456	No	No
104970774..104972988	ENSSSCT00000017535	15	104970774	104972988	-	Other	59.9273	6.59511	51.3999	65.6651	65.9685	54.6573	61.9456	No	No
32860744..32860930	ENSSSCT00000045214	13	32860744	32860930	-	Other	59.9264	3.75756	63.0178	53.5666	60.2168	62.4038	60.4271	No	Yes
32860980..32861580	ENSSSCT00000045214	13	32860980	32861580	-	Other	59.9264	3.75756	63.0178	53.5666	60.2168	62.4038	60.4271	No	Yes
32861659..32861756	ENSSSCT00000045214	13	32861659	32861756	-	Other	59.9264	3.75756	63.0178	53.5666	60.2168	62.4038	60.4271	No	Yes
32861864..32862079	ENSSSCT00000045214	13	32861864	32862079	-	Other	59.9264	3.75756	63.0178	53.5666	60.2168	62.4038	60.4271	No	Yes
32862238..32862351	ENSSSCT00000045214	13	32862238	32862351	-	Other	59.9264	3.75756	63.0178	53.5666	60.2168	62.4038	60.4271	No	Yes
32862451..32862583	ENSSSCT00000045214	13	32862451	32862583	-	Other	59.9264	3.75756	63.0178	53.5666	60.2168	62.4038	60.4271	No	Yes
32862634..32863373	ENSSSCT00000045214	13	32862634	32863373	-	Other	59.9264	3.75756	63.0178	53.5666	60.2168	62.4038	60.4271	No	Yes
16176599..16178119	ENSSSCT00000006569	4	16176599	16178119	-	Other	59.9102	7.91932	64.4605	52.6413	51.4456	60.8576	70.1461	No	No
16178287..16184297	ENSSSCT00000006569	4	16178287	16184297	-	Other	59.9102	7.91932	64.4605	52.6413	51.4456	60.8576	70.1461	No	No
48503385..48510503	ENSSSCT00000031058	9	48503385	48510503	+	Other	59.9097	3.67773	58.7262	65.3561	55.8235	61.6001	58.0429	No	Yes
48510180..48510503	ENSSSCT00000016501	9	48510180	48510503	+	First	59.9097	3.67773	58.7262	65.3561	55.8235	61.6001	58.0429	No	Yes
48510629..48517168	ENSSSCT00000031058	9	48510629	48517168	+	Other	59.9097	3.67773	58.7262	65.3561	55.8235	61.6001	58.0429	No	Yes
103629303..103632072	ENSSSCT00000031433	4	103629303	103632072	-	Other	59.8882	6.38549	68.185	51.5008	61.4233	55.9634	62.3684	No	Yes
23378109..23565531	ENSSSCT00000022928	11	23378109	23565531	+	Other	59.8777	7.17489	69.0878	54.9598	59.645	51.1917	64.5041	No	Yes
23447564..23565531	ENSSSCT00000045599	11	23447564	23565531	+	Other	59.8777	7.17489	69.0878	54.9598	59.645	51.1917	64.5041	No	Yes
206216061..206244489	ENSSSCT00000044003	1	206216061	206244489	+	Other	59.875	8.29063	57.5153	52.2577	67.0016	52.4545	70.1461	No	Yes
10509717..10532156	ENSSSCT00000041815	18	10509717	10532156	+	First	59.8688	6.93267	50.6123	56.5346	60.5483	69.292	62.3566	No	Yes
10520285..10532159	ENSSSCT00000017979	18	10520285	10532159	+	First	59.8688	6.93267	50.6123	56.5346	60.5483	69.292	62.3566	No	Yes
401610..404202	ENSSSCT00000037789	6	401610	404202	-	Other	59.8677	9.01643	71.0511	50.5075	67.7352	56.3737	53.6711	No	No
401610..404169	ENSSSCT00000052381	6	401610	404169	-	Other	59.8677	9.01643	71.0511	50.5075	67.7352	56.3737	53.6711	No	No
404311..404337	ENSSSCT00000037789	6	404311	404337	-	Other	59.8677	9.01643	71.0511	50.5075	67.7352	56.3737	53.6711	No	No
404388..405928	ENSSSCT00000037789	6	404388	405928	-	Other	59.8677	9.01643	71.0511	50.5075	67.7352	56.3737	53.6711	No	No
164091597..164130404	ENSSSCT00000027580	1	164091597	164130404	-	Other	59.8592	3.12053	60.7759	56.0394	57.9604	60.2124	64.3077	No	Yes
108797517..108835761	ENSSSCT00000061163	X	108797517	108835761	-	Other	59.8214	3.34548	57.4165	63.1274	56.0989	58.9716	63.4924	No	No
3105131..3203514	ENSSSCT00000059768	X	3105131	3203514	-	First	59.7981	4.33591	59.9526	63.4485	52.8266	63.4106	59.3523	No	Yes
76892631..76907735	ENSSSCT00000042253	2	76892631	76907735	-	First	59.7924	5.83071	61.5588	69.0027	54.1174	58.0843	56.1986	No	Yes
11046013..11233997	ENSSSCT00000054610	10	11046013	11233997	-	Other	59.7893	4.75389	56.1871	54.4272	62.9888	65.9745	59.3689	No	No
11207275..11233997	ENSSSCT00000060605	10	11207275	11233997	-	Other	59.7893	4.75389	56.1871	54.4272	62.9888	65.9745	59.3689	No	No
11234099..11297147	ENSSSCT00000054610	10	11234099	11297147	-	Other	59.7893	4.75389	56.1871	54.4272	62.9888	65.9745	59.3689	No	No
105636166..105638998	ENSSSCT00000026139	6	105636166	105638998	+	Other	59.7772	7.30656	65.4934	52.3462	62.4564	66.9764	51.6138	No	Yes
105639040..105639824	ENSSSCT00000026139	6	105639040	105639824	+	Other	59.7772	7.30656	65.4934	52.3462	62.4564	66.9764	51.6138	No	Yes
105639954..105640197	ENSSSCT00000026139	6	105639954	105640197	+	Other	59.7772	7.30656	65.4934	52.3462	62.4564	66.9764	51.6138	No	Yes
105640297..105641447	ENSSSCT00000026139	6	105640297	105641447	+	Other	59.7772	7.30656	65.4934	52.3462	62.4564	66.9764	51.6138	No	Yes
17535322..17634633	ENSSSCT00000014502	2	17535322	17634633	-	Other	59.7758	3.06117	60.1681	62.7788	59.2231	61.8162	54.8929	No	No
47197387..47223035	ENSSSCT00000008910	3	47197387	47223035	-	Other	59.7577	5.5999	58.9863	60.2384	68.9026	56.2738	54.3872	No	Yes
47205189..47223035	ENSSSCT00000056157	3	47205189	47223035	-	Other	59.7577	5.5999	58.9863	60.2384	68.9026	56.2738	54.3872	No	Yes
47205189..47239172	ENSSSCT00000064067	3	47205189	47239172	-	Other	59.7577	5.5999	58.9863	60.2384	68.9026	56.2738	54.3872	No	Yes
3238684..3436809	ENSSSCT00000060253	2	3238684	3436809	+	Other	59.7431	4.72962	63.8668	60.7997	51.841	62.7176	59.4903	No	No
203239686..203360414	ENSSSCT00000065837	13	203239686	203360414	+	Other	59.7351	5.97715	60.4318	56.0186	58.5014	54.1794	69.5443	No	No
160806768..160825063	ENSSSCT00000063689	6	160806768	160825063	+	First	59.7315	5.61515	63.3263	66.9811	57.2009	52.438	58.7111	No	Yes
160806768..160830716	ENSSSCT00000004287	6	160806768	160830716	+	First	59.7315	5.61515	63.3263	66.9811	57.2009	52.438	58.7111	No	Yes
44213456..44326953	ENSSSCT00000055475	12	44213456	44326953	-	Other	59.7031	3.79569	60.9818	62.5499	53.1343	59.9879	61.8616	No	Yes
44275038..44277100	ENSSSCT00000050331	12	44275038	44277100	-	Other	59.7031	3.79569	60.9818	62.5499	53.1343	59.9879	61.8616	No	Yes
44277243..44289588	ENSSSCT00000050331	12	44277243	44289588	-	Other	59.7031	3.79569	60.9818	62.5499	53.1343	59.9879	61.8616	No	Yes
55572440..55638772	ENSSSCT00000051280	7	55572440	55638772	+	Other	59.6947	4.03703	61.3455	60.343	58.8546	64.4551	53.4755	No	Yes
55574013..55638772	ENSSSCT00000051401	7	55574013	55638772	+	First	59.6947	4.03703	61.3455	60.343	58.8546	64.4551	53.4755	No	Yes
55575485..55638772	ENSSSCT00000040454	7	55575485	55638772	+	First	59.6947	4.03703	61.3455	60.343	58.8546	64.4551	53.4755	No	Yes
55576437..55638772	ENSSSCT00000065985	7	55576437	55638772	+	First	59.6947	4.03703	61.3455	60.343	58.8546	64.4551	53.4755	No	Yes
55576966..55638772	ENSSSCT00000043631	7	55576966	55638772	+	First	59.6947	4.03703	61.3455	60.343	58.8546	64.4551	53.4755	No	Yes
55577563..55638772	ENSSSCT00000059397	7	55577563	55638772	+	Other	59.6947	4.03703	61.3455	60.343	58.8546	64.4551	53.4755	No	Yes
55619982..55638725	ENSSSCT00000038325	7	55619982	55638725	+	First	59.6947	4.03703	61.3455	60.343	58.8546	64.4551	53.4755	No	Yes
27341344..27368415	ENSSSCT00000045147	5	27341344	27368415	-	Other	59.6674	6.81891	68.5754	61.2368	62.8204	52.0335	53.6711	No	Yes
89783093..89803636	ENSSSCT00000044740	14	89783093	89803636	-	Other	59.6632	2.62741	60.7759	60.9619	58.2834	55.8117	62.4829	No	Yes
131464382..131466917	ENSSSCT00000057325	8	131464382	131466917	-	Other	59.6626	8.37555	63.8478	52.6552	50.4176	60.419	70.9736	No	Yes
131467157..131472581	ENSSSCT00000057325	8	131467157	131472581	-	Other	59.6626	8.37555	63.8478	52.6552	50.4176	60.419	70.9736	No	Yes
131467157..131471147	ENSSSCT00000010102	8	131467157	131471147	-	Other	59.6626	8.37555	63.8478	52.6552	50.4176	60.419	70.9736	No	Yes
131471212..131472581	ENSSSCT00000010102	8	131471212	131472581	-	Other	59.6626	8.37555	63.8478	52.6552	50.4176	60.419	70.9736	No	Yes
53589400..53621511	ENSSSCT00000050766	9	53589400	53621511	-	Other	59.6411	7.61554	53.4027	57.1224	52.4047	69.4353	65.8405	No	No
74630816..74640924	ENSSSCT00000011250	14	74630816	74640924	+	Other	59.6191	6.33174	68.0604	60.8007	56.652	61.6184	50.964	No	Yes
74634326..74637691	ENSSSCT00000041566	14	74634326	74637691	-	First	59.6191	6.33174	68.0604	60.8007	56.652	61.6184	50.964	No	Yes
68741081..68806983	ENSSSCT00000024704	2	68741081	68806983	-	Other	59.6132	2.87063	60.7317	63.297	60.6436	56.5099	56.884	No	No
68741081..68789439	ENSSSCT00000014932	2	68741081	68789439	-	Other	59.6132	2.87063	60.7317	63.297	60.6436	56.5099	56.884	No	No
45376095..45376277	ENSSSCT00000040344	12	45376095	45376277	-	Other	59.5854	5.16795	56.1252	64.3753	52.735	60.1381	64.5534	No	Yes
45376341..45377157	ENSSSCT00000040344	12	45376341	45377157	-	Other	59.5854	5.16795	56.1252	64.3753	52.735	60.1381	64.5534	No	Yes
120008450..120032207	ENSSSCT00000036673	15	120008450	120032207	-	First	59.5844	6.73258	56.3654	58.4378	50.6823	65.1305	67.3062	No	No
83145805..83195061	ENSSSCT00000026086	6	83145805	83195061	+	Other	59.5833	6.90054	63.124	53.806	51.8382	60.4057	68.7426	No	Yes
40398397..40421790	ENSSSCT00000029156	13	40398397	40421790	-	Other	59.5703	7.6839	71.8093	59.2309	55.6714	59.9891	51.151	No	Yes
114437321..114494123	ENSSSCT00000011599	14	114437321	114494123	+	First	59.5542	5.40957	57.7603	58.8722	60.0892	53.0682	67.9813	No	Yes
255029908..255031287	ENSSSCT00000055262	1	255029908	255031287	-	Other	59.5393	5.33501	54.9202	62.1676	57.3513	67.6324	55.6252	No	No
255031324..255032370	ENSSSCT00000055262	1	255031324	255032370	-	Other	59.5393	5.33501	54.9202	62.1676	57.3513	67.6324	55.6252	No	No
23563232..23567700	ENSSSCT00000012328	13	23563232	23567700	-	Other	59.5268	6.22095	67.6556	62.3571	51.0493	56.588	59.9839	No	Yes
23567828..23570109	ENSSSCT00000012328	13	23567828	23570109	-	Other	59.5268	6.22095	67.6556	62.3571	51.0493	56.588	59.9839	No	Yes
71633293..71634332	ENSSSCT00000003790	6	71633293	71634332	+	Other	59.5146	4.03449	57.5153	61.0153	54.0237	60.1887	64.8302	No	No
71634459..71634959	ENSSSCT00000003790	6	71634459	71634959	+	Other	59.5146	4.03449	57.5153	61.0153	54.0237	60.1887	64.8302	No	No
134524230..134571710	ENSSSCT00000054574	2	134524230	134571710	-	Other	59.5105	3.63121	58.0821	61.1807	54.3285	59.876	64.085	No	Yes
134533604..134571001	ENSSSCT00000043347	2	134533604	134571001	-	Other	59.5105	3.63121	58.0821	61.1807	54.3285	59.876	64.085	No	Yes
134533604..134571710	ENSSSCT00000047498	2	134533604	134571710	-	Other	59.5105	3.63121	58.0821	61.1807	54.3285	59.876	64.085	No	Yes
134533604..134594756	ENSSSCT00000041671	2	134533604	134594756	-	Other	59.5105	3.63121	58.0821	61.1807	54.3285	59.876	64.085	No	Yes
134560745..134564466	ENSSSCT00000037605	2	134560745	134564466	+	Other	59.5105	3.63121	58.0821	61.1807	54.3285	59.876	64.085	No	Yes
134564548..134568919	ENSSSCT00000037605	2	134564548	134568919	+	Other	59.5105	3.63121	58.0821	61.1807	54.3285	59.876	64.085	No	Yes
35156362..35268121	ENSSSCT00000055710	6	35156362	35268121	+	Other	59.4642	5.40602	63.2971	64.1388	50.6081	58.6727	60.6044	No	No
17463579..17662780	ENSSSCT00000055101	1	17463579	17662780	-	Other	59.4567	5.05028	56.7796	53.7433	58.1836	61.652	66.9247	No	No
32805934..32806335	ENSSSCT00000059457	13	32805934	32806335	-	First	59.4466	7.25604	69.4606	55.4035	51.2172	57.1336	64.0182	No	Yes
32805934..32806937	ENSSSCT00000043639	13	32805934	32806937	-	First	59.4466	7.25604	69.4606	55.4035	51.2172	57.1336	64.0182	No	Yes
32806425..32806937	ENSSSCT00000059457	13	32806425	32806937	-	Other	59.4466	7.25604	69.4606	55.4035	51.2172	57.1336	64.0182	No	Yes
3537550..3714429	ENSSSCT00000064989	8	3537550	3714429	-	Other	59.4378	2.57623	57.5153	62.4628	60.3878	56.0994	60.7237	No	No
30210416..30233034	ENSSSCT00000001696	7	30210416	30233034	-	Other	59.4175	5.40124	68.8083	56.607	57.4695	58.8456	55.3572	No	Yes
5650715..5691416	ENSSSCT00000062215	18	5650715	5691416	+	Other	59.4048	7.49435	55.4809	57.6046	50.6487	63.1438	70.1461	No	No
5650715..5708324	ENSSSCT00000025093	18	5650715	5708324	+	Other	59.4048	7.49435	55.4809	57.6046	50.6487	63.1438	70.1461	No	No
47913565..47915166	ENSSSCT00000024173	14	47913565	47915166	+	First	59.4004	5.45897	52.631	54.576	63.765	61.4465	64.5836	No	Yes
47916308..47916689	ENSSSCT00000024173	14	47916308	47916689	+	Other	59.4004	5.45897	52.631	54.576	63.765	61.4465	64.5836	No	Yes
47916809..47916931	ENSSSCT00000024173	14	47916809	47916931	+	Other	59.4004	5.45897	52.631	54.576	63.765	61.4465	64.5836	No	Yes
47917040..47917272	ENSSSCT00000024173	14	47917040	47917272	+	Other	59.4004	5.45897	52.631	54.576	63.765	61.4465	64.5836	No	Yes
17074679..17084537	ENSSSCT00000044798	5	17074679	17084537	+	Other	59.3848	4.86582	53.5278	58.2856	58.0508	60.1349	66.9247	No	Yes
32316985..32317206	ENSSSCT00000031683	3	32316985	32317206	-	Other	59.3642	3.89637	52.6797	60.1449	59.7753	62.412	61.8089	No	Yes
32317317..32318764	ENSSSCT00000031683	3	32317317	32318764	-	Other	59.3642	3.89637	52.6797	60.1449	59.7753	62.412	61.8089	No	Yes
3279123..3286615	ENSSSCT00000055302	2	3279123	3286615	-	Other	59.3247	6.90485	56.9121	57.1212	50.9351	69.3682	62.2867	No	No
67904523..67924933	ENSSSCT00000027258	11	67904523	67924933	-	Other	59.3226	4.83796	56.7796	61.3143	57.4231	54.36	66.7357	No	Yes
134682759..134721018	ENSSSCT00000045720	9	134682759	134721018	+	Other	59.3174	6.41064	59.3243	50.6101	56.6513	62.0968	67.9043	No	No
3750509..3804192	ENSSSCT00000060253	2	3750509	3804192	+	Other	59.2942	3.98023	64.2462	55.5814	56.1885	57.6126	62.8423	No	No
62155475..62165316	ENSSSCT00000050346	17	62155475	62165316	-	Other	59.2733	5.17832	66.6313	55.3084	56.2536	55.3308	62.8423	No	Yes
26789411..26935335	ENSSSCT00000064911	11	26789411	26935335	+	Other	59.2636	2.99122	55.8942	63.1499	60.8478	59.7323	56.6938	No	Yes
41149105..41158924	ENSSSCT00000037401	3	41149105	41158924	-	Other	59.2518	6.74855	69.7746	58.5547	52.9009	54.0084	61.0203	No	Yes
32230092..32230268	ENSSSCT00000050496	13	32230092	32230268	+	Other	59.2512	2.47593	57.2068	56.2937	62.148	59.6014	61.0062	No	Yes
32230340..32230519	ENSSSCT00000050496	13	32230340	32230519	+	Other	59.2512	2.47593	57.2068	56.2937	62.148	59.6014	61.0062	No	Yes
32230640..32231216	ENSSSCT00000050496	13	32230640	32231216	+	Other	59.2512	2.47593	57.2068	56.2937	62.148	59.6014	61.0062	No	Yes
32231318..32232558	ENSSSCT00000050496	13	32231318	32232558	+	Other	59.2512	2.47593	57.2068	56.2937	62.148	59.6014	61.0062	No	Yes
135561472..135634447	ENSSSCT00000015616	2	135561472	135634447	-	Other	59.2468	4.57532	53.8193	55.7922	64.2662	63.379	58.9774	No	Yes
62003541..62007629	ENSSSCT00000049206	6	62003541	62007629	+	First	59.2401	0.874344	59.7324	60.3891	59.0425	58.0631	58.9736	No	Yes
134584881..134610419	ENSSSCT00000045720	9	134584881	134610419	+	First	59.2331	5.84629	68.9894	55.5777	60.4213	55.2788	55.8983	No	No
134584887..134610429	ENSSSCT00000029838	9	134584887	134610429	+	First	59.2331	5.84629	68.9894	55.5777	60.4213	55.2788	55.8983	No	No
59997379..60023810	ENSSSCT00000011151	14	59997379	60023810	-	Other	59.2313	6.83362	51.1571	55.8105	56.4458	66.6633	66.08	No	Yes
106936726..106946148	ENSSSCT00000057451	14	106936726	106946148	-	Other	59.2227	2.58856	58.3997	58.5446	55.7461	60.9402	62.4829	No	Yes
11621256..11644039	ENSSSCT00000044731	3	11621256	11644039	+	Other	59.215	6.14238	69.7746	56.4583	58.2913	57.6855	53.8655	No	No
24061895..24063211	ENSSSCT00000010684	14	24061895	24063211	-	First	59.2044	3.48141	53.5031	62.4458	58.7936	59.8716	61.4078	No	No
24062682..24063211	ENSSSCT00000066096	14	24062682	24063211	-	First	59.2044	3.48141	53.5031	62.4458	58.7936	59.8716	61.4078	No	No
24063304..24064589	ENSSSCT00000010684	14	24063304	24064589	-	Other	59.2044	3.48141	53.5031	62.4458	58.7936	59.8716	61.4078	No	No
132833024..133019353	ENSSSCT00000010108	8	132833024	133019353	-	Other	59.1971	7.42543	69.3532	64.5539	52.738	52.938	56.4025	No	Yes
150562160..150574516	ENSSSCT00000050426	2	150562160	150574516	-	First	59.1728	5.25383	65.6823	55.1142	55.1256	64.0886	55.8531	No	No
150572738..150574868	ENSSSCT00000065818	2	150572738	150574868	+	Other	59.1728	5.25383	65.6823	55.1142	55.1256	64.0886	55.8531	No	No
150574548..150577651	ENSSSCT00000050426	2	150574548	150577651	-	Other	59.1728	5.25383	65.6823	55.1142	55.1256	64.0886	55.8531	No	No
100401467..100405109	ENSSSCT00000042564	4	100401467	100405109	-	Other	59.1629	4.78597	61.9945	64.462	60.7794	52.6452	55.9333	No	Yes
39626965..39679540	ENSSSCT00000008007	17	39626965	39679540	+	First	59.1396	5.78151	53.5716	54.4545	64.5603	57.1009	66.0105	No	Yes
57764608..57811235	ENSSSCT00000054117	7	57764608	57811235	-	Other	59.1373	4.22736	63.9836	55.6568	59.6019	54.0995	62.3446	No	Yes
135553844..135577453	ENSSSCT00000052970	13	135553844	135577453	+	Other	59.1178	5.59728	56.1871	61.6082	51.6799	59.5806	66.5334	No	Yes
100904395..100967431	ENSSSCT00000032933	X	100904395	100967431	+	Other	59.1137	5.52043	56.1871	55.836	55.6044	59.3283	68.6127	No	Yes
105982252..105983740	ENSSSCT00000044936	6	105982252	105983740	+	Other	59.0924	7.17273	69.4125	53.2197	51.594	59.2186	62.0174	No	Yes
105983850..105990247	ENSSSCT00000044936	6	105983850	105990247	+	Other	59.0924	7.17273	69.4125	53.2197	51.594	59.2186	62.0174	No	Yes
18290323..18290620	ENSSSCT00000023545	3	18290323	18290620	-	Other	59.0762	8.44357	50.0251	53.9088	70.2252	65.4864	55.7357	No	Yes
167896293..167896352	ENSSSCT00000036082	6	167896293	167896352	-	First	59.0476	4.98373	58.2255	61.0067	54.1147	55.3199	66.5714	No	Yes
167896528..167896741	ENSSSCT00000036082	6	167896528	167896741	-	Other	59.0476	4.98373	58.2255	61.0067	54.1147	55.3199	66.5714	No	Yes
167896829..167899066	ENSSSCT00000036082	6	167896829	167899066	-	Other	59.0476	4.98373	58.2255	61.0067	54.1147	55.3199	66.5714	No	Yes
18553480..18554298	ENSSSCT00000008553	3	18553480	18554298	+	Other	59.0386	3.61995	61.5588	54.3779	62.757	60.4025	56.0966	No	Yes
18554384..18554705	ENSSSCT00000008553	3	18554384	18554705	+	Other	59.0386	3.61995	61.5588	54.3779	62.757	60.4025	56.0966	No	Yes
18555003..18555759	ENSSSCT00000008553	3	18555003	18555759	+	Other	59.0386	3.61995	61.5588	54.3779	62.757	60.4025	56.0966	No	Yes
1825610..1914656	ENSSSCT00000059171	2	1825610	1914656	+	Other	59.0212	7.2065	62.8635	57.5179	53.3486	51.9422	69.4337	Yes	Yes
109346601..109421114	ENSSSCT00000013861	X	109346601	109421114	-	Other	59.0201	3.78039	57.5153	58.5525	61.5669	53.8325	63.6336	No	No
45378164..45447099	ENSSSCT00000064094	3	45378164	45447099	-	Other	59.0142	5.66	66.5948	59.9604	51.8596	61.2988	55.3572	No	Yes
90003444..90015611	ENSSSCT00000004018	6	90003444	90015611	-	Other	59.0116	3.93768	61.5588	59.6686	53.2771	57.1933	63.3603	No	No
90015806..90020030	ENSSSCT00000004018	6	90015806	90020030	-	Other	59.0116	3.93768	61.5588	59.6686	53.2771	57.1933	63.3603	No	No
157043..166948	ENSSSCT00000002930	6	157043	166948	-	Other	58.9963	3.43819	60.198	63.7882	54.3305	57.9961	58.6686	No	Yes
42714121..42879380	ENSSSCT00000059344	9	42714121	42879380	-	Other	58.9665	5.66587	68.5532	58.0307	56.6714	53.5344	58.0429	No	No
49615579..49729641	ENSSSCT00000016270	14	49615579	49729641	-	First	58.9534	5.85475	62.8635	59.5448	50.9838	55.5911	65.7839	No	Yes
49695147..49719978	ENSSSCT00000060726	14	49695147	49719978	-	Other	58.9534	5.85475	62.8635	59.5448	50.9838	55.5911	65.7839	No	Yes
49695954..49719978	ENSSSCT00000043820	14	49695954	49719978	-	Other	58.9534	5.85475	62.8635	59.5448	50.9838	55.5911	65.7839	No	Yes
49696998..49719978	ENSSSCT00000064360	14	49696998	49719978	-	Other	58.9534	5.85475	62.8635	59.5448	50.9838	55.5911	65.7839	No	Yes
49720092..49725317	ENSSSCT00000043820	14	49720092	49725317	-	Other	58.9534	5.85475	62.8635	59.5448	50.9838	55.5911	65.7839	No	Yes
4950407..4951070	ENSSSCT00000061459	2	4950407	4951070	+	First	58.9446	5.16914	51.4987	65.3367	60.5962	56.6869	60.6044	No	Yes
4951203..4952064	ENSSSCT00000061459	2	4951203	4952064	+	Other	58.9446	5.16914	51.4987	65.3367	60.5962	56.6869	60.6044	No	Yes
4952142..4952232	ENSSSCT00000061459	2	4952142	4952232	+	Other	58.9446	5.16914	51.4987	65.3367	60.5962	56.6869	60.6044	No	Yes
4953801..4954394	ENSSSCT00000041129	2	4953801	4954394	+	First	58.9446	5.16914	51.4987	65.3367	60.5962	56.6869	60.6044	No	Yes
15785497..15809413	ENSSSCT00000036543	X	15785497	15809413	-	Other	58.9407	5.2852	54.3353	61.917	52.1735	63.696	62.5818	No	Yes
8293649..8301844	ENSSSCT00000006531	4	8293649	8301844	-	Other	58.9368	4.06122	61.5588	57.3325	62.5236	60.7001	52.5689	No	No
54788523..54842548	ENSSSCT00000065181	X	54788523	54842548	+	Other	58.9349	6.67335	66.7587	53.2601	53.1478	56.0311	65.4768	No	Yes
98233606..98251518	ENSSSCT00000064712	1	98233606	98251518	+	Other	58.9169	3.76769	56.5825	62.5709	55.3565	56.6613	63.4132	No	Yes
19452818..19453515	ENSSSCT00000065215	3	19452818	19453515	-	Other	58.9148	5.4094	66.2487	60.1548	51.086	58.8205	58.2642	No	Yes
19453693..19455008	ENSSSCT00000065215	3	19453693	19455008	-	Other	58.9148	5.4094	66.2487	60.1548	51.086	58.8205	58.2642	No	Yes
92965174..93127776	ENSSSCT00000047236	6	92965174	93127776	-	Other	58.8974	3.4774	62.1438	58.6995	53.5544	58.2266	61.8628	No	No
92976706..93128199	ENSSSCT00000044707	6	92976706	93128199	-	Other	58.8974	3.4774	62.1438	58.6995	53.5544	58.2266	61.8628	No	No
92976706..93127776	ENSSSCT00000004036	6	92976706	93127776	-	Other	58.8974	3.4774	62.1438	58.6995	53.5544	58.2266	61.8628	No	No
98719195..98745663	ENSSSCT00000022285	7	98719195	98745663	+	Other	58.8847	6.48707	51.9084	56.9468	60.8405	68.9922	55.7357	No	No
49639982..49640078	ENSSSCT00000003361	6	49639982	49640078	-	First	58.838	4.48753	56.5262	52.5331	63.9603	59.3378	61.8325	No	Yes
49640210..49640521	ENSSSCT00000003361	6	49640210	49640521	-	Other	58.838	4.48753	56.5262	52.5331	63.9603	59.3378	61.8325	No	Yes
49640653..49640732	ENSSSCT00000003361	6	49640653	49640732	-	Other	58.838	4.48753	56.5262	52.5331	63.9603	59.3378	61.8325	No	Yes
49640887..49640985	ENSSSCT00000003361	6	49640887	49640985	-	Other	58.838	4.48753	56.5262	52.5331	63.9603	59.3378	61.8325	No	Yes
129476011..129623191	ENSSSCT00000007595	4	129476011	129623191	-	First	58.8357	6.90236	68.7367	53.5097	53.1348	55.4592	63.3382	No	No
129476577..129656106	ENSSSCT00000007600	4	129476577	129656106	+	First	58.8357	6.90236	68.7367	53.5097	53.1348	55.4592	63.3382	No	No
129573491..129575043	ENSSSCT00000038664	4	129573491	129575043	-	Other	58.8357	6.90236	68.7367	53.5097	53.1348	55.4592	63.3382	No	No
129575221..129577653	ENSSSCT00000038664	4	129575221	129577653	-	Other	58.8357	6.90236	68.7367	53.5097	53.1348	55.4592	63.3382	No	No
48146503..48150458	ENSSSCT00000001986	7	48146503	48150458	-	Other	58.8354	5.67308	67.3079	58.3398	58.648	51.3121	58.5692	No	Yes
120248225..120287789	ENSSSCT00000009426	3	120248225	120287789	-	Other	58.8249	4.49096	65.4543	58.8985	52.9544	57.4309	59.3865	No	Yes
57632090..57728991	ENSSSCT00000042598	12	57632090	57728991	-	First	58.8123	5.43497	52.0329	62.9427	61.0526	54.015	64.0182	No	No
58720311..58721423	ENSSSCT00000002127	7	58720311	58721423	-	Other	58.7918	5.57611	67.5179	58.2139	56.7819	59.2591	52.1861	No	Yes
58721491..58722536	ENSSSCT00000002127	7	58721491	58722536	-	Other	58.7918	5.57611	67.5179	58.2139	56.7819	59.2591	52.1861	No	Yes
58722688..58722979	ENSSSCT00000002127	7	58722688	58722979	-	Other	58.7918	5.57611	67.5179	58.2139	56.7819	59.2591	52.1861	No	Yes
58723112..58723706	ENSSSCT00000002127	7	58723112	58723706	-	Other	58.7918	5.57611	67.5179	58.2139	56.7819	59.2591	52.1861	No	Yes
58723762..58724560	ENSSSCT00000002127	7	58723762	58724560	-	Other	58.7918	5.57611	67.5179	58.2139	56.7819	59.2591	52.1861	No	Yes
39739966..39752731	ENSSSCT00000043520	12	39739966	39752731	+	First	58.7908	3.43774	62.0278	61.9737	57.3953	53.8196	58.7379	No	No
136719523..136726066	ENSSSCT00000062883	13	136719523	136726066	+	Other	58.7899	6.4836	63.9038	65.4887	51.0927	60.5666	52.8976	No	Yes
136726138..136726582	ENSSSCT00000062883	13	136726138	136726582	+	Other	58.7899	6.4836	63.9038	65.4887	51.0927	60.5666	52.8976	No	Yes
113839098..113949905	ENSSSCT00000002720	7	113839098	113949905	+	Other	58.7824	5.94492	61.2887	55.2689	51.3834	58.944	67.0268	No	Yes
6241899..6380221	ENSSSCT00000063663	11	6241899	6380221	+	Other	58.7539	6.12954	68.8045	56.943	56.997	52.204	58.821	No	Yes
6241899..6405826	ENSSSCT00000024217	11	6241899	6405826	+	Other	58.7539	6.12954	68.8045	56.943	56.997	52.204	58.821	No	Yes
61436823..61517683	ENSSSCT00000011167	14	61436823	61517683	-	Other	58.7069	4.2289	63.1211	58.2612	52.0815	58.548	61.5229	No	Yes
30378849..30509552	ENSSSCT00000017133	15	30378849	30509552	-	Other	58.7031	5.18875	63.2971	63.3055	52.0586	54.427	60.4271	No	No
33371712..33395810	ENSSSCT00000007853	17	33371712	33395810	-	First	58.695	3.41557	53.509	59.9893	57.0762	61.0679	61.8325	No	Yes
239952556..239952892	ENSSSCT00000005915	1	239952556	239952892	-	Other	58.6703	3.80371	65.1873	55.8236	56.7474	58.8148	56.7785	No	No
239953005..239954826	ENSSSCT00000005915	1	239953005	239954826	-	Other	58.6703	3.80371	65.1873	55.8236	56.7474	58.8148	56.7785	No	No
239954923..239955690	ENSSSCT00000005915	1	239954923	239955690	-	Other	58.6703	3.80371	65.1873	55.8236	56.7474	58.8148	56.7785	No	No
239955795..239956526	ENSSSCT00000005915	1	239955795	239956526	-	Other	58.6703	3.80371	65.1873	55.8236	56.7474	58.8148	56.7785	No	No
40626819..40633369	ENSSSCT00000039725	17	40626819	40633369	-	Other	58.6691	6.05149	69.443	55.9895	56.4712	55.01	56.4318	Yes	Yes
40628836..40628873	ENSSSCT00000047759	17	40628836	40628873	+	First	58.6691	6.05149	69.443	55.9895	56.4712	55.01	56.4318	No	Yes
40629001..40630789	ENSSSCT00000047759	17	40629001	40630789	+	Other	58.6691	6.05149	69.443	55.9895	56.4712	55.01	56.4318	No	Yes
10180156..10186104	ENSSSCT00000031464	3	10180156	10186104	+	Other	58.6523	7.92208	65.7454	52.9806	51.6627	68.6544	54.2183	No	Yes
30621837..30656208	ENSSSCT00000007802	17	30621837	30656208	+	First	58.6493	4.71253	52.1366	55.3733	61.1355	61.1085	63.4924	No	No
30638278..30656208	ENSSSCT00000047376	17	30638278	30656208	+	First	58.6493	4.71253	52.1366	55.3733	61.1355	61.1085	63.4924	No	No
1593097..1597872	ENSSSCT00000039458	4	1593097	1597872	-	Other	58.6404	5.23306	62.782	59.7481	51.1525	55.7232	63.7961	No	No
40189755..40212649	ENSSSCT00000036276	X	40189755	40212649	-	Other	58.6198	8.58157	52.1823	67.9243	54.3501	50.7379	67.9043	No	No
40212917..40222307	ENSSSCT00000036276	X	40212917	40222307	-	Other	58.6198	8.58157	52.1823	67.9243	54.3501	50.7379	67.9043	No	No
71131812..71325095	ENSSSCT00000057719	13	71131812	71325095	+	Other	58.585	5.74391	63.7584	56.4767	65.1973	56.006	51.4866	No	No
71204348..71325095	ENSSSCT00000031104	13	71204348	71325095	+	First	58.585	5.74391	63.7584	56.4767	65.1973	56.006	51.4866	No	No
71229555..71325095	ENSSSCT00000056049	13	71229555	71325095	+	Other	58.585	5.74391	63.7584	56.4767	65.1973	56.006	51.4866	No	No
71235199..71325095	ENSSSCT00000048994	13	71235199	71325095	+	First	58.585	5.74391	63.7584	56.4767	65.1973	56.006	51.4866	No	No
269237272..269242721	ENSSSCT00000045865	1	269237272	269242721	+	Other	58.5758	4.26819	59.9526	55.8582	52.7245	60.8513	63.4924	No	Yes
9948190..9973741	ENSSSCT00000047036	2	9948190	9973741	+	First	58.5757	3.67362	56.9362	56.1268	57.303	57.4284	65.0842	No	No
87840..122937	ENSSSCT00000036984	4	87840	122937	-	First	58.5453	6.83605	51.2227	69.3721	57.692	54.7862	59.6535	Yes	Yes
69602376..69628422	ENSSSCT00000014888	2	69602376	69628422	+	First	58.5187	6.05221	54.0865	61.5735	50.2801	62.0166	64.6368	No	Yes
3130092..3139669	ENSSSCT00000009536	8	3130092	3139669	+	Other	58.4681	5.73611	55.2146	60.1527	58.1957	67.0182	51.7591	No	Yes
3130092..3143680	ENSSSCT00000032392	8	3130092	3143680	+	Other	58.4681	5.73611	55.2146	60.1527	58.1957	67.0182	51.7591	No	Yes
7164641..7168059	ENSSSCT00000016167	9	7164641	7168059	-	Other	58.4459	5.4098	62.5492	54.6857	56.2541	65.6781	53.0627	No	No
22824519..22938700	ENSSSCT00000060862	7	22824519	22938700	+	First	58.424	4.47512	59.2737	53.3571	56.0172	58.132	65.3401	No	No
22824519..22889304	ENSSSCT00000057961	7	22824519	22889304	+	First	58.424	4.47512	59.2737	53.3571	56.0172	58.132	65.3401	No	No
52796979..52982047	ENSSSCT00000064298	12	52796979	52982047	+	First	58.4069	3.56882	57.9318	54.525	61.5149	55.4808	62.5818	No	Yes
52955877..52965881	ENSSSCT00000051295	12	52955877	52965881	+	Other	58.4069	3.56882	57.9318	54.525	61.5149	55.4808	62.5818	No	Yes
27558311..27628618	ENSSSCT00000007772	17	27558311	27628618	+	Other	58.4057	6.35947	63.9038	56.3904	52.8919	52.5287	66.3139	No	No
70578288..70587222	ENSSSCT00000009102	3	70578288	70587222	+	Other	58.3978	2.95712	62.6656	57.5162	54.7624	57.3521	59.6928	No	Yes
57939668..58016277	ENSSSCT00000061443	X	57939668	58016277	+	First	58.3598	2.47514	60.2845	58.2707	54.7649	57.4617	61.0175	No	No
57939668..58020985	ENSSSCT00000049498	X	57939668	58020985	+	First	58.3598	2.47514	60.2845	58.2707	54.7649	57.4617	61.0175	No	No
57952579..58020985	ENSSSCT00000013568	X	57952579	58020985	+	First	58.3598	2.47514	60.2845	58.2707	54.7649	57.4617	61.0175	No	No
58013163..58016277	ENSSSCT00000048588	X	58013163	58016277	+	First	58.3598	2.47514	60.2845	58.2707	54.7649	57.4617	61.0175	No	No
58016405..58016690	ENSSSCT00000061443	X	58016405	58016690	+	Other	58.3598	2.47514	60.2845	58.2707	54.7649	57.4617	61.0175	No	No
45856368..45856451	ENSSSCT00000032292	3	45856368	45856451	+	Other	58.3479	4.89545	51.8432	58.0511	61.9825	55.7338	64.1287	No	Yes
45856517..45856754	ENSSSCT00000032292	3	45856517	45856754	+	Other	58.3479	4.89545	51.8432	58.0511	61.9825	55.7338	64.1287	No	Yes
45856810..45857105	ENSSSCT00000032292	3	45856810	45857105	+	Other	58.3479	4.89545	51.8432	58.0511	61.9825	55.7338	64.1287	No	Yes
45857681..45857790	ENSSSCT00000050246	3	45857681	45857790	-	First	58.3479	4.89545	51.8432	58.0511	61.9825	55.7338	64.1287	No	Yes
45857878..45857988	ENSSSCT00000050246	3	45857878	45857988	-	Other	58.3479	4.89545	51.8432	58.0511	61.9825	55.7338	64.1287	No	Yes
45858097..45858999	ENSSSCT00000050246	3	45858097	45858999	-	Other	58.3479	4.89545	51.8432	58.0511	61.9825	55.7338	64.1287	No	Yes
45859162..45859366	ENSSSCT00000050246	3	45859162	45859366	-	Other	58.3479	4.89545	51.8432	58.0511	61.9825	55.7338	64.1287	No	Yes
45859426..45863280	ENSSSCT00000050246	3	45859426	45863280	-	Other	58.3479	4.89545	51.8432	58.0511	61.9825	55.7338	64.1287	No	Yes
43687..54958	ENSSSCT00000044982	7	43687	54958	+	First	58.3304	5.64626	61.3261	55.5376	51.639	56.8351	66.3139	No	Yes
42180490..42191042	ENSSSCT00000028880	14	42180490	42191042	+	First	58.3279	4.00125	64.602	54.0635	58.919	58.2017	55.8531	No	No
17020423..17137601	ENSSSCT00000024450	1	17020423	17137601	-	Other	58.3232	3.82583	60.648	62.6352	52.5596	58.5758	57.1975	No	Yes
28659552..28678994	ENSSSCT00000054518	17	28659552	28678994	-	Other	58.3169	4.42254	54.0521	64.3553	53.936	58.9165	60.3249	No	Yes
45400832..45414221	ENSSSCT00000016452	9	45400832	45414221	+	Other	58.3083	1.033	57.2938	59.0534	57.3859	58.1549	59.6535	No	No
39218358..39224064	ENSSSCT00000053303	7	39218358	39224064	+	First	58.2667	3.78898	63.3936	58.5176	60.253	54.4907	54.6787	No	No
91111459..91142448	ENSSSCT00000059816	X	91111459	91142448	+	First	58.2603	3.46127	55.3223	55.6026	63.1868	56.6287	60.561	No	Yes
91112666..91142448	ENSSSCT00000040422	X	91112666	91142448	+	Other	58.2603	3.46127	55.3223	55.6026	63.1868	56.6287	60.561	No	Yes
91113675..91117746	ENSSSCT00000026617	X	91113675	91117746	+	First	58.2603	3.46127	55.3223	55.6026	63.1868	56.6287	60.561	No	Yes
91117905..91142448	ENSSSCT00000026617	X	91117905	91142448	+	Other	58.2603	3.46127	55.3223	55.6026	63.1868	56.6287	60.561	No	Yes
1014724..1038216	ENSSSCT00000007621	4	1014724	1038216	+	Other	58.2485	6.67754	65.2707	52.5984	51.6698	56.3636	65.3401	No	Yes
3433833..3537482	ENSSSCT00000064989	8	3433833	3537482	-	Other	58.2351	3.46009	52.7433	60.1088	62.0022	58.2505	58.0706	Yes	Yes
30009281..30024061	ENSSSCT00000010728	14	30009281	30024061	-	Other	58.2185	6.73437	51.5954	56.7778	58.7471	69.2935	54.6787	No	Yes
30009281..30030806	ENSSSCT00000046516	14	30009281	30030806	-	Other	58.2185	6.73437	51.5954	56.7778	58.7471	69.2935	54.6787	No	Yes
52744665..52759451	ENSSSCT00000031905	16	52744665	52759451	-	Other	58.1968	6.91738	64.9121	53.0247	50.8264	66.0223	56.1986	No	Yes
14623605..14634387	ENSSSCT00000054103	10	14623605	14634387	+	Other	58.1935	6.48601	69.7746	55.2818	54.6755	55.5	55.7357	No	Yes
97626559..97787481	ENSSSCT00000029595	1	97626559	97787481	-	Other	58.1745	5.68867	53.4272	62.3407	58.2146	65.1309	51.7591	No	Yes
56137670..56174293	ENSSSCT00000032638	X	56137670	56174293	+	First	58.1715	4.19238	52.5603	59.7631	55.0814	60.8708	62.5818	No	Yes
70933357..70945840	ENSSSCT00000061720	6	70933357	70945840	-	Other	58.1501	3.32577	59.0849	54.8812	63.1364	58.2906	55.3572	No	No
52294394..52414111	ENSSSCT00000040620	12	52294394	52414111	+	Other	58.1294	7.12521	50.6123	62.8937	66.0146	60.4889	50.6377	No	Yes
52406105..52406900	ENSSSCT00000019513	12	52406105	52406900	+	Other	58.1294	7.12521	50.6123	62.8937	66.0146	60.4889	50.6377	No	Yes
52407110..52409701	ENSSSCT00000019513	12	52407110	52409701	+	Other	58.1294	7.12521	50.6123	62.8937	66.0146	60.4889	50.6377	No	Yes
43363054..43509049	ENSSSCT00000047996	18	43363054	43509049	-	Other	58.1246	5.19873	55.9334	53.5419	58.6695	55.6441	66.8341	No	No
88893374..88954259	ENSSSCT00000056858	7	88893374	88954259	-	Other	58.1111	6.01759	60.6985	58.0703	51.2791	53.8394	66.6683	No	Yes
88230757..88239332	ENSSSCT00000003998	6	88230757	88239332	-	Other	58.1089	3.11695	57.7336	59.2548	59.8882	60.7705	52.8976	No	No
43254004..43261783	ENSSSCT00000003169	6	43254004	43261783	-	Other	58.0878	5.59361	60.1771	54.1829	51.2602	59.1255	65.6935	No	Yes
79184598..79263582	ENSSSCT00000022836	2	79184598	79263582	+	Other	58.0829	3.18264	56.453	60.2386	54.6042	56.6654	62.4535	No	Yes
43939199..43961539	ENSSSCT00000010913	14	43939199	43961539	+	Other	58.0811	7.77467	56.4315	53.6376	50.9087	58.3936	71.0339	No	Yes
55824219..55824650	ENSSSCT00000041925	7	55824219	55824650	+	Other	58.0771	3.83389	61.7357	54.8573	60.6871	59.9867	53.1189	No	No
55824831..55825120	ENSSSCT00000041925	7	55824831	55825120	+	Other	58.0771	3.83389	61.7357	54.8573	60.6871	59.9867	53.1189	No	No
55825300..55825880	ENSSSCT00000042115	7	55825300	55825880	+	Other	58.0771	3.83389	61.7357	54.8573	60.6871	59.9867	53.1189	No	No
55826210..55826864	ENSSSCT00000042115	7	55826210	55826864	+	Other	58.0771	3.83389	61.7357	54.8573	60.6871	59.9867	53.1189	No	No
55826436..55826562	ENSSSCT00000041925	7	55826436	55826562	+	Other	58.0771	3.83389	61.7357	54.8573	60.6871	59.9867	53.1189	No	No
55826669..55826780	ENSSSCT00000041925	7	55826669	55826780	+	Other	58.0771	3.83389	61.7357	54.8573	60.6871	59.9867	53.1189	No	No
23967597..24014298	ENSSSCT00000057767	10	23967597	24014298	+	Other	58.0385	6.0177	65.8145	53.5356	50.6623	59.2894	60.8907	No	No
41480190..41481700	ENSSSCT00000010887	14	41480190	41481700	-	Other	58.0251	3.97891	60.8993	58.2585	62.2736	56.5722	52.1217	No	Yes
41481777..41485636	ENSSSCT00000010887	14	41481777	41485636	-	Other	58.0251	3.97891	60.8993	58.2585	62.2736	56.5722	52.1217	No	Yes
12879133..13067790	ENSSSCT00000000171	5	12879133	13067790	-	Other	58.0193	8.24551	55.9391	50.0924	51.0628	63.9992	69.0029	No	Yes
19207207..19207625	ENSSSCT00000030078	12	19207207	19207625	+	First	58.0149	6.03953	58.1926	66.8963	53.6135	59.9739	51.398	No	No
28663914..28684206	ENSSSCT00000053722	3	28663914	28684206	+	Other	58.0065	6.54413	67.5144	61.8311	55.1805	53.9973	51.5093	No	Yes
98585296..98585480	ENSSSCT00000007287	4	98585296	98585480	-	Other	57.9887	6.4933	57.3969	60.6818	67.4931	53.4842	50.8877	No	No
98585296..98586135	ENSSSCT00000037797	4	98585296	98586135	-	Other	57.9887	6.4933	57.3969	60.6818	67.4931	53.4842	50.8877	No	No
98585821..98586135	ENSSSCT00000007287	4	98585821	98586135	-	Other	57.9887	6.4933	57.3969	60.6818	67.4931	53.4842	50.8877	No	No
98586193..98586391	ENSSSCT00000007287	4	98586193	98586391	-	Other	57.9887	6.4933	57.3969	60.6818	67.4931	53.4842	50.8877	No	No
98586607..98589089	ENSSSCT00000007287	4	98586607	98589089	-	Other	57.9887	6.4933	57.3969	60.6818	67.4931	53.4842	50.8877	No	No
98586607..98588504	ENSSSCT00000037797	4	98586607	98588504	-	Other	57.9887	6.4933	57.3969	60.6818	67.4931	53.4842	50.8877	No	No
98586607..98589345	ENSSSCT00000059881	4	98586607	98589345	-	Other	57.9887	6.4933	57.3969	60.6818	67.4931	53.4842	50.8877	No	No
105500582..105525039	ENSSSCT00000063788	9	105500582	105525039	-	Other	57.9859	7.26253	55.2146	68.0807	52.429	51.231	62.9742	No	Yes
4703658..4716469	ENSSSCT00000018694	12	4703658	4716469	-	Other	57.9738	4.52602	54.3353	63.9621	56.8496	61.2869	53.435	No	No
11651765..11712864	ENSSSCT00000052909	8	11651765	11712864	-	Other	57.9521	5.06711	57.7603	58.6455	55.8653	51.7957	65.6935	No	No
44175547..44176160	ENSSSCT00000055475	12	44175547	44176160	-	First	57.9382	6.78619	50.6123	63.9884	64.1049	60.1804	50.8052	No	Yes
44176355..44177492	ENSSSCT00000055475	12	44176355	44177492	-	Other	57.9382	6.78619	50.6123	63.9884	64.1049	60.1804	50.8052	No	Yes
75223110..75225626	ENSSSCT00000046051	7	75223110	75225626	-	First	57.9037	5.79626	56.7796	50.5752	64.3872	63.0977	54.6787	No	Yes
49304759..49323876	ENSSSCT00000001996	7	49304759	49323876	+	Other	57.8909	3.55777	56.7796	57.7351	55.5491	55.3723	64.0182	No	No
49304759..49312163	ENSSSCT00000061153	7	49304759	49312163	+	Other	57.8909	3.55777	56.7796	57.7351	55.5491	55.3723	64.0182	No	No
49312211..49323876	ENSSSCT00000061153	7	49312211	49323876	+	Other	57.8909	3.55777	56.7796	57.7351	55.5491	55.3723	64.0182	No	No
72809379..72861832	ENSSSCT00000045080	14	72809379	72861832	+	Other	57.8824	5.33899	54.2408	52.974	62.8405	64.4549	54.9017	No	Yes
72861867..72864347	ENSSSCT00000045080	14	72861867	72864347	+	Other	57.8824	5.33899	54.2408	52.974	62.8405	64.4549	54.9017	No	Yes
36460450..36460621	ENSSSCT00000001793	7	36460450	36460621	-	Other	57.8466	7.41318	53.6025	66.7598	50.9925	64.9804	52.8976	No	No
18904823..18988655	ENSSSCT00000026157	3	18904823	18988655	+	First	57.8184	5.24522	61.3294	58.8529	52.9387	51.953	64.0182	No	Yes
26310484..26332506	ENSSSCT00000044361	2	26310484	26332506	-	Other	57.8096	7.16249	51.1421	68.9827	52.1241	59.6019	57.1975	No	Yes
26310484..26326659	ENSSSCT00000042017	2	26310484	26326659	-	Other	57.8096	7.16249	51.1421	68.9827	52.1241	59.6019	57.1975	No	Yes
26310484..26340198	ENSSSCT00000059578	2	26310484	26340198	-	Other	57.8096	7.16249	51.1421	68.9827	52.1241	59.6019	57.1975	No	Yes
26312295..26332506	ENSSSCT00000014526	2	26312295	26332506	-	Other	57.8096	7.16249	51.1421	68.9827	52.1241	59.6019	57.1975	No	Yes
158426478..158445337	ENSSSCT00000057878	6	158426478	158445337	+	Other	57.8073	6.51629	64.1764	50.7113	53.5505	55.3801	65.218	No	Yes
158432112..158445337	ENSSSCT00000026980	6	158432112	158445337	+	Other	57.8073	6.51629	64.1764	50.7113	53.5505	55.3801	65.218	No	Yes
51012798..51016180	ENSSSCT00000056223	6	51012798	51016180	-	First	57.8044	4.35938	65.1227	55.243	54.8333	58.5663	55.2567	No	Yes
57438161..57580452	ENSSSCT00000004778	1	57438161	57580452	+	First	57.8032	4.22239	57.4429	60.9195	59.5564	60.4593	50.6377	No	Yes
48012232..48045161	ENSSSCT00000049193	9	48012232	48045161	+	Other	57.7457	4.40918	59.7495	62.2933	56.6032	59.3503	50.7324	No	No
48114163..48503415	ENSSSCT00000008156	17	48114163	48503415	-	Other	57.7275	5.80001	57.2544	54.0856	63.8933	50.34	63.0643	No	No
50888160..50888417	ENSSSCT00000057129	12	50888160	50888417	+	Other	57.6896	4.51357	57.05	56.2178	62.7904	61.1156	51.2741	No	No
50888567..50890617	ENSSSCT00000057129	12	50888567	50890617	+	Other	57.6896	4.51357	57.05	56.2178	62.7904	61.1156	51.2741	No	No
60885423..60886020	ENSSSCT00000022758	9	60885423	60886020	+	Other	57.6872	5.83279	66.3473	57.5459	59.7896	52.7268	52.0265	No	Yes
4350178..4364815	ENSSSCT00000040268	6	4350178	4364815	-	Other	57.6872	2.7471	56.5603	58.5344	53.4593	60.2283	59.6535	No	Yes
10106809..10196046	ENSSSCT00000007678	17	10106809	10196046	-	Other	57.5564	4.6534	59.0082	63.1014	60.2168	52.8865	52.5689	No	Yes
140888873..140941022	ENSSSCT00000015670	2	140888873	140941022	-	Other	57.5463	4.19197	54.7684	52.6283	58.2141	58.4872	63.6336	No	Yes
2107740..2141223	ENSSSCT00000050886	9	2107740	2141223	-	Other	57.5268	5.77554	51.5777	60.7123	52.3477	57.6563	65.3401	No	Yes
112271109..112300524	ENSSSCT00000055754	7	112271109	112300524	-	First	57.5077	2.80263	53.2746	59.416	59.0703	59.7764	56.0012	No	No
67503297..67518371	ENSSSCT00000000812	5	67503297	67518371	+	Other	57.5018	3.12292	58.0371	61.7874	55.6742	53.5015	58.5091	No	Yes
13807220..13813164	ENSSSCT00000063780	10	13807220	13813164	-	Other	57.4728	6.47303	60.5367	51.9292	57.3139	66.6653	50.9189	No	No
13809936..13813164	ENSSSCT00000042074	10	13809936	13813164	-	Other	57.4728	6.47303	60.5367	51.9292	57.3139	66.6653	50.9189	No	No
13809936..13812770	ENSSSCT00000053194	10	13809936	13812770	-	Other	57.4728	6.47303	60.5367	51.9292	57.3139	66.6653	50.9189	No	No
52974361..52987379	ENSSSCT00000008185	17	52974361	52987379	-	Other	57.4718	4.72175	56.0787	57.295	65.5647	53.7421	54.6787	No	Yes
32878193..32915444	ENSSSCT00000045214	13	32878193	32915444	-	Other	57.4712	3.43365	53.0466	61.1586	54.8644	58.2491	60.0374	No	Yes
50454600..50468948	ENSSSCT00000061667	12	50454600	50468948	+	First	57.4692	3.20593	59.4656	57.3716	61.5989	55.4277	53.4824	No	Yes
50454600..50478162	ENSSSCT00000019456	12	50454600	50478162	+	First	57.4692	3.20593	59.4656	57.3716	61.5989	55.4277	53.4824	No	Yes
50469014..50478162	ENSSSCT00000061667	12	50469014	50478162	+	Other	57.4692	3.20593	59.4656	57.3716	61.5989	55.4277	53.4824	No	Yes
46390750..46396643	ENSSSCT00000053488	14	46390750	46396643	+	Other	57.4659	7.33837	56.6741	69.6391	50.141	53.9026	56.9728	No	Yes
46390750..46397587	ENSSSCT00000010931	14	46390750	46397587	+	Other	57.4659	7.33837	56.6741	69.6391	50.141	53.9026	56.9728	No	Yes
46396728..46401277	ENSSSCT00000053488	14	46396728	46401277	+	Other	57.4659	7.33837	56.6741	69.6391	50.141	53.9026	56.9728	No	Yes
46396728..46397587	ENSSSCT00000054478	14	46396728	46397587	+	Other	57.4659	7.33837	56.6741	69.6391	50.141	53.9026	56.9728	No	Yes
46397678..46401277	ENSSSCT00000010931	14	46397678	46401277	+	Other	57.4659	7.33837	56.6741	69.6391	50.141	53.9026	56.9728	No	Yes
128640664..128642192	ENSSSCT00000004155	6	128640664	128642192	+	Other	57.4559	5.1222	55.9541	65.9377	53.7296	58.2348	53.4235	No	Yes
128642288..128642761	ENSSSCT00000004155	6	128642288	128642761	+	Other	57.4559	5.1222	55.9541	65.9377	53.7296	58.2348	53.4235	No	Yes
49996229..49996369	ENSSSCT00000041398	6	49996229	49996369	-	Other	57.4406	6.22991	55.8942	57.0986	56.325	67.5154	50.3701	No	Yes
49996438..49997226	ENSSSCT00000041398	6	49996438	49997226	-	Other	57.4406	6.22991	55.8942	57.0986	56.325	67.5154	50.3701	No	Yes
49997345..49997602	ENSSSCT00000041398	6	49997345	49997602	-	Other	57.4406	6.22991	55.8942	57.0986	56.325	67.5154	50.3701	No	Yes
49997896..49999218	ENSSSCT00000041398	6	49997896	49999218	-	Other	57.4406	6.22991	55.8942	57.0986	56.325	67.5154	50.3701	No	Yes
48503430..48814332	ENSSSCT00000008156	17	48503430	48814332	-	Other	57.4325	5.88565	57.1226	50.6705	52.7486	62.3868	64.2339	No	Yes
238775027..238825089	ENSSSCT00000005898	1	238775027	238825089	-	Other	57.3985	5.64077	51.7287	61.4218	62.3903	60.6466	50.8052	No	Yes
2792298..2913156	ENSSSCT00000060253	2	2792298	2913156	+	First	57.3582	8.0457	52.0329	71.3538	52.6894	53.7929	56.9222	No	Yes
2829666..2864924	ENSSSCT00000026062	2	2829666	2864924	+	Other	57.3582	8.0457	52.0329	71.3538	52.6894	53.7929	56.9222	No	Yes
88521623..88523712	ENSSSCT00000011358	14	88521623	88523712	-	First	57.354	2.20854	59.7324	57.269	57.6122	53.7842	58.3721	No	No
88523900..88526091	ENSSSCT00000011358	14	88523900	88526091	-	Other	57.354	2.20854	59.7324	57.269	57.6122	53.7842	58.3721	No	No
31179342..31179588	ENSSSCT00000012435	13	31179342	31179588	+	First	57.3334	5.67431	66.065	53.9744	58.661	51.0629	56.9036	No	Yes
108643599..108649973	ENSSSCT00000004108	6	108643599	108649973	+	Other	57.3235	4.4283	56.6826	54.6215	60.4202	51.9191	62.9742	No	Yes
64211519..64212959	ENSSSCT00000016641	9	64211519	64212959	+	First	57.3045	4.84788	58.0821	59.9424	63.1228	50.456	54.9193	No	No
41920044..41921585	ENSSSCT00000042049	18	41920044	41921585	-	Other	57.3017	5.78958	62.5273	51.096	57.7111	63.415	51.7591	No	Yes
41921627..41922992	ENSSSCT00000042049	18	41921627	41922992	-	Other	57.3017	5.78958	62.5273	51.096	57.7111	63.415	51.7591	No	Yes
56104057..56111499	ENSSSCT00000012148	10	56104057	56111499	-	Other	57.2709	3.94239	63.6569	52.97	57.5285	56.3009	55.8983	No	Yes
56111566..56130368	ENSSSCT00000012148	10	56111566	56130368	-	Other	57.2709	3.94239	63.6569	52.97	57.5285	56.3009	55.8983	No	Yes
56111566..56172979	ENSSSCT00000034074	10	56111566	56172979	-	Other	57.2709	3.94239	63.6569	52.97	57.5285	56.3009	55.8983	No	Yes
56111566..56138110	ENSSSCT00000033219	10	56111566	56138110	-	Other	57.2709	3.94239	63.6569	52.97	57.5285	56.3009	55.8983	No	Yes
53442906..53475791	ENSSSCT00000060123	9	53442906	53475791	+	First	57.2345	6.37184	63.2577	50.121	51.5561	63.8101	57.4277	No	No
53445849..53454052	ENSSSCT00000016598	9	53445849	53454052	+	First	57.2345	6.37184	63.2577	50.121	51.5561	63.8101	57.4277	No	No
53445849..53454075	ENSSSCT00000064845	9	53445849	53454075	+	First	57.2345	6.37184	63.2577	50.121	51.5561	63.8101	57.4277	No	No
53445849..53475791	ENSSSCT00000041454	9	53445849	53475791	+	First	57.2345	6.37184	63.2577	50.121	51.5561	63.8101	57.4277	No	No
47538120..47538989	ENSSSCT00000054869	X	47538120	47538989	-	First	57.2112	3.31242	56.4672	62.6904	53.875	57.2875	55.7357	No	Yes
47539367..47540317	ENSSSCT00000054869	X	47539367	47540317	-	Other	57.2112	3.31242	56.4672	62.6904	53.875	57.2875	55.7357	No	Yes
47540431..47540612	ENSSSCT00000054869	X	47540431	47540612	-	Other	57.2112	3.31242	56.4672	62.6904	53.875	57.2875	55.7357	No	Yes
47540648..47541697	ENSSSCT00000054869	X	47540648	47541697	-	Other	57.2112	3.31242	56.4672	62.6904	53.875	57.2875	55.7357	No	Yes
47541790..47543609	ENSSSCT00000054869	X	47541790	47543609	-	Other	57.2112	3.31242	56.4672	62.6904	53.875	57.2875	55.7357	No	Yes
47544371..47544395	ENSSSCT00000054869	X	47544371	47544395	-	Other	57.2112	3.31242	56.4672	62.6904	53.875	57.2875	55.7357	No	Yes
47545173..47545189	ENSSSCT00000054869	X	47545173	47545189	-	Other	57.2112	3.31242	56.4672	62.6904	53.875	57.2875	55.7357	No	Yes
5953099..5953410	ENSSSCT00000033679	2	5953099	5953410	-	Other	57.1872	3.39944	56.1871	61.0954	54.6449	60.4263	53.5823	No	Yes
5953605..5954907	ENSSSCT00000033679	2	5953605	5954907	-	Other	57.1872	3.39944	56.1871	61.0954	54.6449	60.4263	53.5823	No	Yes
71920235..71947632	ENSSSCT00000018609	16	71920235	71947632	+	First	57.178	7.15375	54.6701	63.3967	66.0748	51.62	50.1283	No	Yes
71926396..71947632	ENSSSCT00000018608	16	71926396	71947632	+	First	57.178	7.15375	54.6701	63.3967	66.0748	51.62	50.1283	No	Yes
71926396..71948948	ENSSSCT00000037697	16	71926396	71948948	+	First	57.178	7.15375	54.6701	63.3967	66.0748	51.62	50.1283	No	Yes
71932923..71947632	ENSSSCT00000047704	16	71932923	71947632	+	First	57.178	7.15375	54.6701	63.3967	66.0748	51.62	50.1283	No	Yes
71932923..71948948	ENSSSCT00000039989	16	71932923	71948948	+	First	57.178	7.15375	54.6701	63.3967	66.0748	51.62	50.1283	No	Yes
71934430..71947632	ENSSSCT00000060583	16	71934430	71947632	+	Other	57.178	7.15375	54.6701	63.3967	66.0748	51.62	50.1283	No	Yes
71934787..71947621	ENSSSCT00000065125	16	71934787	71947621	+	Other	57.178	7.15375	54.6701	63.3967	66.0748	51.62	50.1283	No	Yes
38128231..38142504	ENSSSCT00000019255	12	38128231	38142504	+	Other	57.165	3.84871	58.8549	62.2202	51.9241	57.4713	55.3544	No	Yes
46025356..46026917	ENSSSCT00000013477	X	46025356	46026917	-	Other	57.16	4.44589	55.2146	60.2988	61.9087	57.74	50.6377	No	Yes
46027040..46027513	ENSSSCT00000013477	X	46027040	46027513	-	Other	57.16	4.44589	55.2146	60.2988	61.9087	57.74	50.6377	No	Yes
46027675..46029380	ENSSSCT00000013477	X	46027675	46029380	-	Other	57.16	4.44589	55.2146	60.2988	61.9087	57.74	50.6377	No	Yes
51162584..51170298	ENSSSCT00000008167	17	51162584	51170298	-	Other	57.1451	6.13541	53.2117	51.9931	54.4963	58.9689	67.0555	No	Yes
42934001..42934173	ENSSSCT00000042378	X	42934001	42934173	+	Other	57.1136	4.89774	64.0492	59.3589	51.5525	56.9361	53.6711	No	Yes
42934342..42934679	ENSSSCT00000042378	X	42934342	42934679	+	Other	57.1136	4.89774	64.0492	59.3589	51.5525	56.9361	53.6711	No	Yes
42934813..42935585	ENSSSCT00000042378	X	42934813	42935585	+	Other	57.1136	4.89774	64.0492	59.3589	51.5525	56.9361	53.6711	No	Yes
14375815..14465732	ENSSSCT00000045749	10	14375815	14465732	-	Other	57.0883	2.74318	56.2729	57.7035	53.7093	56.5079	61.2479	No	No
51133217..51141416	ENSSSCT00000003418	6	51133217	51141416	+	First	57.0822	4.48381	52.4574	54.7911	55.242	59.0043	63.9159	No	No
51141758..51146581	ENSSSCT00000003418	6	51141758	51146581	+	Other	57.0822	4.48381	52.4574	54.7911	55.242	59.0043	63.9159	No	No
40057661..40058094	ENSSSCT00000012056	10	40057661	40058094	+	Other	57.0692	2.77918	56.1215	60.2518	59.2111	56.5693	53.1923	No	Yes
123345081..123423851	ENSSSCT00000011635	14	123345081	123423851	+	Other	57.0443	2.67013	56.6985	53.274	60.7248	56.741	57.7831	No	Yes
123357011..123423851	ENSSSCT00000039789	14	123357011	123423851	+	Other	57.0443	2.67013	56.6985	53.274	60.7248	56.741	57.7831	No	Yes
97068732..97116669	ENSSSCT00000013815	X	97068732	97116669	+	First	56.9977	5.49572	64.5325	59.8756	54.1561	56.2959	50.1283	No	Yes
129266487..129268845	ENSSSCT00000016976	9	129266487	129268845	-	Other	56.9958	6.43221	55.7396	52.2227	50.0469	65.562	61.4078	No	Yes
129269025..129269961	ENSSSCT00000016976	9	129269025	129269961	-	Other	56.9958	6.43221	55.7396	52.2227	50.0469	65.562	61.4078	No	Yes
133019441..133160813	ENSSSCT00000010108	8	133019441	133160813	-	Other	56.9936	6.10223	67.6556	55.5051	55.0271	54.6586	52.1217	No	Yes
13118362..13142027	ENSSSCT00000016249	9	13118362	13142027	-	Other	56.9558	6.4427	67.8833	53.609	53.6796	57.5804	52.0265	No	Yes
51164474..51177396	ENSSSCT00000037542	12	51164474	51177396	-	Other	56.9551	4.07547	58.4926	51.5016	53.8935	59.8897	60.9984	No	Yes
92462255..92483925	ENSSSCT00000047794	6	92462255	92483925	-	Other	56.9384	4.76103	53.6025	62.5505	51.9916	61.4366	55.1106	No	Yes
92462255..92483516	ENSSSCT00000051635	6	92462255	92483516	-	Other	56.9384	4.76103	53.6025	62.5505	51.9916	61.4366	55.1106	No	Yes
5561693..5564978	ENSSSCT00000000030	5	5561693	5564978	+	First	56.9162	5.53389	51.4137	66.1904	56.6115	54.9547	55.4106	No	No
5565110..5584741	ENSSSCT00000000030	5	5565110	5584741	+	Other	56.9162	5.53389	51.4137	66.1904	56.6115	54.9547	55.4106	No	No
14468963..14468965	ENSSSCT00000015855	2	14468963	14468965	-	First	56.8458	4.81566	56.3301	52.3986	55.7953	65.0262	54.6787	No	Yes
40710170..40828014	ENSSSCT00000043372	3	40710170	40828014	-	First	56.8232	5.70898	65.5038	50.7555	58.832	55.8325	53.1923	No	Yes
95877044..95885631	ENSSSCT00000049966	7	95877044	95885631	+	Other	56.8216	5.25651	53.1874	54.0175	56.2316	54.6609	66.0105	No	Yes
29443401..29508541	ENSSSCT00000040568	6	29443401	29508541	-	Other	56.8169	3.22759	58.8083	60.9501	57.0824	53.8795	53.3641	No	Yes
79941765..80067285	ENSSSCT00000064544	5	79941765	80067285	-	Other	56.7898	4.32817	62.0307	58.3002	58.8259	53.4978	51.2943	No	Yes
79941765..79994508	ENSSSCT00000000910	5	79941765	79994508	-	Other	56.7898	4.32817	62.0307	58.3002	58.8259	53.4978	51.2943	No	Yes
1420412..1483094	ENSSSCT00000043497	3	1420412	1483094	-	Other	56.7475	1.76692	58.8755	57.2619	56.3654	54.0371	57.1975	No	Yes
236550888..236556583	ENSSSCT00000005864	1	236550888	236556583	+	First	56.7447	4.09165	54.5419	56.9747	51.0526	60.9553	60.199	No	Yes
236551995..236565287	ENSSSCT00000063248	1	236551995	236565287	+	Other	56.7447	4.09165	54.5419	56.9747	51.0526	60.9553	60.199	No	Yes
236551995..236556583	ENSSSCT00000042484	1	236551995	236556583	+	First	56.7447	4.09165	54.5419	56.9747	51.0526	60.9553	60.199	No	Yes
236556773..236557168	ENSSSCT00000005864	1	236556773	236557168	+	Other	56.7447	4.09165	54.5419	56.9747	51.0526	60.9553	60.199	No	Yes
236557376..236565287	ENSSSCT00000005864	1	236557376	236565287	+	Other	56.7447	4.09165	54.5419	56.9747	51.0526	60.9553	60.199	No	Yes
29270690..29273728	ENSSSCT00000055387	7	29270690	29273728	+	Other	56.6641	3.84234	52.3952	55.6362	54.1076	61.6862	59.4954	No	Yes
29273923..29274421	ENSSSCT00000055387	7	29273923	29274421	+	Other	56.6641	3.84234	52.3952	55.6362	54.1076	61.6862	59.4954	No	Yes
45445661..45549063	ENSSSCT00000029823	17	45445661	45549063	-	Other	56.6212	6.86414	53.2501	51.9614	54.7904	54.3613	68.7426	No	Yes
37864763..37871281	ENSSSCT00000054152	6	37864763	37871281	+	Other	56.6114	7.39013	67.0976	61.6992	50.7648	51.0005	52.4949	No	No
123225189..123240808	ENSSSCT00000007545	4	123225189	123240808	+	Other	56.6062	4.35422	53.0168	63.5864	58.0473	53.7015	54.6787	No	No
88174067..88232581	ENSSSCT00000053454	X	88174067	88232581	-	Other	56.6059	0.53369	56.6217	56.7866	56.6952	57.19	55.7357	No	No
271499203..271500345	ENSSSCT00000006289	1	271499203	271500345	-	Other	56.5644	3.72306	56.2465	51.7187	54.3731	60.1587	60.3249	No	Yes
271500440..271500554	ENSSSCT00000006289	1	271500440	271500554	-	Other	56.5644	3.72306	56.2465	51.7187	54.3731	60.1587	60.3249	No	Yes
122936296..123006193	ENSSSCT00000016932	9	122936296	123006193	+	First	56.5347	5.81594	64.5711	51.0419	56.9778	59.2774	50.8052	No	No
106333973..106334927	ENSSSCT00000062821	X	106333973	106334927	+	First	56.4638	2.15455	59.6094	57.3946	54.0814	56.2068	55.0267	No	No
106335159..106337649	ENSSSCT00000062821	X	106335159	106337649	+	Other	56.4638	2.15455	59.6094	57.3946	54.0814	56.2068	55.0267	No	No
61269859..61273804	ENSSSCT00000065930	6	61269859	61273804	-	Other	56.4181	3.84127	59.0454	51.4648	55.2718	61.3355	54.973	No	No
7680802..7681965	ENSSSCT00000049844	12	7680802	7681965	+	Other	56.4023	4.22156	55.3494	55.7244	54.4072	52.8433	63.6873	No	Yes
7682046..7684449	ENSSSCT00000049844	12	7682046	7684449	+	Other	56.4023	4.22156	55.3494	55.7244	54.4072	52.8433	63.6873	No	Yes
79263742..79324292	ENSSSCT00000022836	2	79263742	79324292	+	Other	56.3371	3.88747	54.0865	62.2913	52.8129	54.3115	58.1832	No	Yes
86854507..87033267	ENSSSCT00000054212	7	86854507	87033267	-	Other	56.3176	3.93953	59.7789	59.3894	58.3079	52.4895	51.6221	No	Yes
18293282..18321010	ENSSSCT00000000281	5	18293282	18321010	-	First	56.3076	3.45965	58.6716	55.4028	55.0722	51.7281	60.6632	No	Yes
18311863..18312695	ENSSSCT00000000282	5	18311863	18312695	+	Other	56.3076	3.45965	58.6716	55.4028	55.0722	51.7281	60.6632	No	Yes
18312779..18313993	ENSSSCT00000000282	5	18312779	18313993	+	Other	56.3076	3.45965	58.6716	55.4028	55.0722	51.7281	60.6632	No	Yes
18314106..18314199	ENSSSCT00000000282	5	18314106	18314199	+	Other	56.3076	3.45965	58.6716	55.4028	55.0722	51.7281	60.6632	No	Yes
18314260..18314510	ENSSSCT00000000282	5	18314260	18314510	+	Other	56.3076	3.45965	58.6716	55.4028	55.0722	51.7281	60.6632	No	Yes
18314586..18314818	ENSSSCT00000000282	5	18314586	18314818	+	Other	56.3076	3.45965	58.6716	55.4028	55.0722	51.7281	60.6632	No	Yes
18314948..18315046	ENSSSCT00000000282	5	18314948	18315046	+	Other	56.3076	3.45965	58.6716	55.4028	55.0722	51.7281	60.6632	No	Yes
110825455..110827839	ENSSSCT00000049214	3	110825455	110827839	-	First	56.2751	2.69038	52.7375	54.5007	57.2956	57.1885	59.6535	No	Yes
110827947..110832313	ENSSSCT00000049214	3	110827947	110832313	-	Other	56.2751	2.69038	52.7375	54.5007	57.2956	57.1885	59.6535	No	Yes
34929390..34999714	ENSSSCT00000055710	6	34929390	34999714	+	First	56.242	3.23752	51.7454	55.2265	57.4308	56.1769	60.6304	No	No
34932999..34999714	ENSSSCT00000038482	6	34932999	34999714	+	First	56.242	3.23752	51.7454	55.2265	57.4308	56.1769	60.6304	No	No
34932999..35053102	ENSSSCT00000027322	6	34932999	35053102	+	First	56.242	3.23752	51.7454	55.2265	57.4308	56.1769	60.6304	No	No
75328511..75335180	ENSSSCT00000003858	6	75328511	75335180	-	Other	56.2321	3.88238	58.6789	52.641	54.2381	61.8329	53.7697	No	Yes
4979021..5006797	ENSSSCT00000062862	2	4979021	5006797	-	First	56.1953	4.75636	61.8817	51.3815	55.6369	51.8775	60.199	No	No
134006459..134058258	ENSSSCT00000011744	14	134006459	134058258	-	First	56.1851	4.45699	54.7343	61.2164	53.5822	60.4284	50.964	No	Yes
69392466..69393804	ENSSSCT00000057337	6	69392466	69393804	-	Other	56.066	9.20486	50.6123	50.4384	56.6741	50.7599	71.8451	No	Yes
69392466..69394181	ENSSSCT00000046966	6	69392466	69394181	-	Other	56.066	9.20486	50.6123	50.4384	56.6741	50.7599	71.8451	No	Yes
69393863..69395233	ENSSSCT00000057337	6	69393863	69395233	-	Other	56.066	9.20486	50.6123	50.4384	56.6741	50.7599	71.8451	No	Yes
66920593..67113013	ENSSSCT00000022446	6	66920593	67113013	-	Other	56.0535	5.2986	57.0617	58.0558	50.1275	51.6844	63.3382	No	No
66964122..66990709	ENSSSCT00000053366	6	66964122	66990709	+	Other	56.0535	5.2986	57.0617	58.0558	50.1275	51.6844	63.3382	No	No
66965290..66990709	ENSSSCT00000066076	6	66965290	66990709	+	Other	56.0535	5.2986	57.0617	58.0558	50.1275	51.6844	63.3382	No	No
62692733..63002402	ENSSSCT00000042259	6	62692733	63002402	-	First	56.0443	5.13498	51.2136	50.0475	58.265	58.898	61.7975	Yes	No
254176623..254176793	ENSSSCT00000050786	1	254176623	254176793	+	First	55.9868	1.32517	57.0175	55.4761	54.3798	55.4059	57.6545	No	Yes
254177007..254193201	ENSSSCT00000050786	1	254177007	254193201	+	Other	55.9868	1.32517	57.0175	55.4761	54.3798	55.4059	57.6545	No	Yes
6868057..6885626	ENSSSCT00000039623	11	6868057	6885626	-	First	55.9793	4.7283	52.631	59.2614	51.951	62.6545	53.3987	No	Yes
118499113..118584864	ENSSSCT00000054276	15	118499113	118584864	-	Other	55.9709	3.48753	60.2076	56.4454	58.3228	52.4638	52.4149	No	Yes
118504706..118584864	ENSSSCT00000017613	15	118504706	118584864	-	Other	55.9709	3.48753	60.2076	56.4454	58.3228	52.4638	52.4149	No	Yes
269108256..269121757	ENSSSCT00000006222	1	269108256	269121757	-	Other	55.92	6.00771	54.5295	66.0241	53.3106	50.138	55.5975	No	Yes
269108256..269116119	ENSSSCT00000060995	1	269108256	269116119	-	Other	55.92	6.00771	54.5295	66.0241	53.3106	50.138	55.5975	No	Yes
34949289..34999714	ENSSSCT00000038390	6	34949289	34999714	+	First	55.8574	6.59207	52.8785	51.7145	56.6249	51.0656	67.0034	No	No
78104841..78130938	ENSSSCT00000043808	6	78104841	78130938	-	Other	55.7546	4.21346	62.5019	55.6737	52.246	52.1527	56.1986	No	No
3522023..3548216	ENSSSCT00000044039	5	3522023	3548216	+	First	55.7529	3.21257	51.1308	59.2475	54.1332	56.3175	57.9356	No	No
3526780..3548216	ENSSSCT00000022611	5	3526780	3548216	+	First	55.7529	3.21257	51.1308	59.2475	54.1332	56.3175	57.9356	No	No
39191464..39196166	ENSSSCT00000023424	12	39191464	39196166	-	Other	55.715	4.82847	57.7011	56.4631	51.0331	50.9907	62.3868	No	Yes
63993754..63994231	ENSSSCT00000030280	6	63993754	63994231	-	Other	55.7072	4.39248	57.8558	53.6624	53.1781	62.3531	51.4866	No	No
63994360..63995998	ENSSSCT00000030280	6	63994360	63995998	-	Other	55.7072	4.39248	57.8558	53.6624	53.1781	62.3531	51.4866	No	No
34627284..34632187	ENSSSCT00000064587	17	34627284	34632187	+	First	55.6536	6.32712	51.1799	51.2629	65.9714	57.5079	52.3458	No	Yes
24032698..24032838	ENSSSCT00000001563	7	24032698	24032838	+	Other	55.6432	4.18917	57.0175	61.5169	52.318	50.938	56.4257	No	Yes
24032930..24033120	ENSSSCT00000001563	7	24032930	24033120	+	Other	55.6432	4.18917	57.0175	61.5169	52.318	50.938	56.4257	No	Yes
24033247..24033404	ENSSSCT00000001563	7	24033247	24033404	+	Other	55.6432	4.18917	57.0175	61.5169	52.318	50.938	56.4257	No	Yes
24033454..24033586	ENSSSCT00000001563	7	24033454	24033586	+	Other	55.6432	4.18917	57.0175	61.5169	52.318	50.938	56.4257	No	Yes
24034635..24034723	ENSSSCT00000039670	7	24034635	24034723	+	First	55.6432	4.18917	57.0175	61.5169	52.318	50.938	56.4257	No	Yes
76064450..76083976	ENSSSCT00000031460	6	76064450	76083976	+	First	55.5761	5.22587	52.2148	50.2775	60.9813	52.9992	61.4078	No	No
76064468..76069957	ENSSSCT00000042356	6	76064468	76069957	+	First	55.5761	5.22587	52.2148	50.2775	60.9813	52.9992	61.4078	No	No
76064468..76117902	ENSSSCT00000037765	6	76064468	76117902	+	First	55.5761	5.22587	52.2148	50.2775	60.9813	52.9992	61.4078	No	No
5958222..5969714	ENSSSCT00000055439	8	5958222	5969714	+	Other	55.522	2.76389	55.9773	52.0644	53.4737	58.897	57.1975	No	Yes
1093528..1097309	ENSSSCT00000053714	6	1093528	1097309	-	Other	55.5064	3.57463	51.3373	56.9491	58.4578	52.0091	58.7785	No	Yes
1094005..1097309	ENSSSCT00000038697	6	1094005	1097309	-	Other	55.5064	3.57463	51.3373	56.9491	58.4578	52.0091	58.7785	No	Yes
1097519..1098867	ENSSSCT00000038697	6	1097519	1098867	-	Other	55.5064	3.57463	51.3373	56.9491	58.4578	52.0091	58.7785	No	Yes
151175573..151176592	ENSSSCT00000035982	2	151175573	151176592	-	Other	55.474	5.35142	54.8743	63.3596	51.2458	50.1075	57.7831	No	No
151176638..151192211	ENSSSCT00000035982	2	151176638	151192211	-	Other	55.474	5.35142	54.8743	63.3596	51.2458	50.1075	57.7831	No	No
151176638..151176838	ENSSSCT00000015789	2	151176638	151176838	-	Other	55.474	5.35142	54.8743	63.3596	51.2458	50.1075	57.7831	No	No
23483152..23485827	ENSSSCT00000048984	13	23483152	23485827	+	First	55.364	4.49219	55.2146	51.7059	52.5162	62.9963	54.3872	No	Yes
23483206..23485898	ENSSSCT00000012328	13	23483206	23485898	-	First	55.364	4.49219	55.2146	51.7059	52.5162	62.9963	54.3872	No	Yes
23486169..23491474	ENSSSCT00000012328	13	23486169	23491474	-	Other	55.364	4.49219	55.2146	51.7059	52.5162	62.9963	54.3872	No	Yes
23491575..23491818	ENSSSCT00000012328	13	23491575	23491818	-	Other	55.364	4.49219	55.2146	51.7059	52.5162	62.9963	54.3872	No	Yes
23491960..23492770	ENSSSCT00000012328	13	23491960	23492770	-	Other	55.364	4.49219	55.2146	51.7059	52.5162	62.9963	54.3872	No	Yes
60047194..60048656	ENSSSCT00000037340	12	60047194	60048656	-	Other	55.3613	2.78426	54.4046	53.1128	59.3999	56.9914	52.8976	No	Yes
60048758..60056789	ENSSSCT00000037340	12	60048758	60056789	-	Other	55.3613	2.78426	54.4046	53.1128	59.3999	56.9914	52.8976	No	Yes
648713..664245	ENSSSCT00000006503	4	648713	664245	-	Other	55.2618	1.79701	57.8558	54.4078	56.3858	53.6129	54.0466	No	Yes
99409121..99409291	ENSSSCT00000022923	4	99409121	99409291	+	Other	55.1629	6.47087	54.5148	51.1537	51.6847	51.9571	66.504	No	No
99409428..99409704	ENSSSCT00000022923	4	99409428	99409704	+	Other	55.1629	6.47087	54.5148	51.1537	51.6847	51.9571	66.504	No	No
99409841..99409937	ENSSSCT00000022923	4	99409841	99409937	+	Other	55.1629	6.47087	54.5148	51.1537	51.6847	51.9571	66.504	No	No
99410818..99411289	ENSSSCT00000007323	4	99410818	99411289	-	First	55.1629	6.47087	54.5148	51.1537	51.6847	51.9571	66.504	No	No
99411500..99414318	ENSSSCT00000007323	4	99411500	99414318	-	Other	55.1629	6.47087	54.5148	51.1537	51.6847	51.9571	66.504	No	No
267208763..267280934	ENSSSCT00000065968	1	267208763	267280934	+	Other	55.1544	3.20464	58.5833	53.7372	51.5714	53.367	58.5131	No	Yes
110404302..110539200	ENSSSCT00000064941	X	110404302	110539200	-	First	55.1173	4.44879	52.5886	62.4911	53.152	55.9566	51.398	No	No
97375188..97377342	ENSSSCT00000046104	4	97375188	97377342	+	First	55.0166	5.32031	54.5979	54.1647	51.6292	64.0539	50.6377	No	No
97377372..97388718	ENSSSCT00000046104	4	97377372	97388718	+	Other	55.0166	5.32031	54.5979	54.1647	51.6292	64.0539	50.6377	No	No
97377372..97388490	ENSSSCT00000029985	4	97377372	97388490	+	Other	55.0166	5.32031	54.5979	54.1647	51.6292	64.0539	50.6377	No	No
55149968..55150275	ENSSSCT00000027619	6	55149968	55150275	+	Other	55.0017	5.28795	50.0221	52.1969	52.6218	56.7774	63.3903	No	Yes
55150449..55151686	ENSSSCT00000027619	6	55150449	55151686	+	Other	55.0017	5.28795	50.0221	52.1969	52.6218	56.7774	63.3903	No	Yes
55151801..55156118	ENSSSCT00000027619	6	55151801	55156118	+	Other	55.0017	5.28795	50.0221	52.1969	52.6218	56.7774	63.3903	No	Yes
16362134..16371792	ENSSSCT00000013302	X	16362134	16371792	-	Other	54.9017	2.66488	55.4169	50.3026	55.3095	56.5573	56.9222	No	Yes
16371891..16372751	ENSSSCT00000013302	X	16371891	16372751	-	Other	54.9017	2.66488	55.4169	50.3026	55.3095	56.5573	56.9222	No	Yes
16372862..16378961	ENSSSCT00000013302	X	16372862	16378961	-	Other	54.9017	2.66488	55.4169	50.3026	55.3095	56.5573	56.9222	No	Yes
71866637..71866672	ENSSSCT00000060759	6	71866637	71866672	-	Other	54.88	2.4956	52.9655	53.7456	55.275	59.0602	53.3538	No	Yes
74652202..74664105	ENSSSCT00000003841	6	74652202	74664105	+	First	54.771	5.44782	54.6701	50.1041	54.737	63.7063	50.6377	No	Yes
32674996..32728370	ENSSSCT00000058843	13	32674996	32728370	+	First	54.6478	2.85759	57.3689	53.0806	50.902	57.5888	54.2987	No	Yes
32712990..32728071	ENSSSCT00000012477	13	32712990	32728071	+	Other	54.6478	2.85759	57.3689	53.0806	50.902	57.5888	54.2987	No	Yes
89696159..89703704	ENSSSCT00000011368	14	89696159	89703704	-	Other	54.5641	3.8977	54.8743	51.6842	50.3258	60.3388	55.5975	No	Yes
89696159..89711969	ENSSSCT00000056411	14	89696159	89711969	-	Other	54.5641	3.8977	54.8743	51.6842	50.3258	60.3388	55.5975	No	Yes
136071543..136254548	ENSSSCT00000057626	8	136071543	136254548	+	First	54.3095	2.95625	54.7711	50.8217	56.5851	57.6106	51.7591	No	No
136182022..136254548	ENSSSCT00000045764	8	136182022	136254548	+	Other	54.3095	2.95625	54.7711	50.8217	56.5851	57.6106	51.7591	No	No
64185038..64185734	ENSSSCT00000052351	5	64185038	64185734	+	Other	54.2799	3.23574	51.3133	59.4586	52.3529	53.0179	55.2567	No	Yes
26254103..26286830	ENSSSCT00000008622	3	26254103	26286830	-	Other	54.2591	1.96158	51.9257	56.324	53.4535	56.289	53.3034	No	No
2555332..2555334	ENSSSCT00000017875	18	2555332	2555334	+	Other	54.1238	3.12994	51.8031	50.6694	56.0392	53.7351	58.3721	No	No
61436823..61457025	ENSSSCT00000038817	14	61436823	61457025	-	Other	54.1113	3.50082	60.1771	52.3444	51.2823	53.2703	53.4824	No	Yes
47102969..47111894	ENSSSCT00000019382	12	47102969	47111894	+	Other	53.7714	1.5885	54.8743	54.1618	52.3187	51.9327	55.5696	No	Yes
47108743..47109362	ENSSSCT00000053086	12	47108743	47109362	+	First	53.7714	1.5885	54.8743	54.1618	52.3187	51.9327	55.5696	No	Yes
87659327..87661151	ENSSSCT00000060711	14	87659327	87661151	+	First	53.7125	5.43312	50.6123	53.9816	50.2822	63.049	50.6377	No	Yes
87661056..87661151	ENSSSCT00000011341	14	87661056	87661151	+	First	53.7125	5.43312	50.6123	53.9816	50.2822	63.049	50.6377	No	Yes
87661267..87670549	ENSSSCT00000060711	14	87661267	87670549	+	Other	53.7125	5.43312	50.6123	53.9816	50.2822	63.049	50.6377	No	Yes
32915561..32961987	ENSSSCT00000045214	13	32915561	32961987	-	Other	53.2244	4.51134	50.6123	61.1893	51.9966	51.9138	50.41	No	Yes
745532..795407	ENSSSCT00000051696	4	745532	795407	+	First	52.0967	2.28041	55.3494	50.2732	53.5019	51.3516	50.0073	Yes	No

## Sheet: (E) SINEs
ID	Chr	Start	End	Strand	Type	Family	Mean_allDays	St_Dev	D28F	D32F	D36F	D39F	D42F	PMR Blastocysts	PMR in Oocyte and Sperm
135825637..135825676	13	135825637	135825676	+	MIR	MIRb	69.3486	2.94496	71.8813	64.6818	71.5154	70.2815	68.3831	No	Yes
135826605..135826799	13	135826605	135826799	-	tRNA	PRE1i	69.3486	2.94496	71.8813	64.6818	71.5154	70.2815	68.3831	No	Yes
135827069..135827275	13	135827069	135827275	+	MIR	MIRb	69.3486	2.94496	71.8813	64.6818	71.5154	70.2815	68.3831	No	Yes
135827376..135827488	13	135827376	135827488	-	tRNA	SINE1D_SS	69.3486	2.94496	71.8813	64.6818	71.5154	70.2815	68.3831	No	Yes
75023152..75023383	11	75023152	75023383	+	tRNA	PRE1c	67.2671	2.5288	69.0143	64.094	65.4784	70.3047	67.4444	No	No
75023435..75023450	11	75023435	75023450	+	tRNA	PRE1c	67.2671	2.5288	69.0143	64.094	65.4784	70.3047	67.4444	No	No
75023941..75024198	11	75023941	75024198	-	tRNA	Pre0_SS	67.2671	2.5288	69.0143	64.094	65.4784	70.3047	67.4444	No	No
58848679..58848938	9	58848679	58848938	+	tRNA	Pre0_SS	67.2318	3.72751	69.7746	61.6254	65.2996	70.586	68.8735	No	Yes
58849105..58849362	9	58849105	58849362	+	tRNA	Pre0_SS	67.2318	3.72751	69.7746	61.6254	65.2996	70.586	68.8735	No	Yes
58850434..58850675	9	58850434	58850675	+	tRNA	Pre0_SS	67.2318	3.72751	69.7746	61.6254	65.2996	70.586	68.8735	No	Yes
58850827..58850941	9	58850827	58850941	+	tRNA	CHR-1	67.2318	3.72751	69.7746	61.6254	65.2996	70.586	68.8735	No	Yes
58852723..58852952	9	58852723	58852952	-	MIR	MIR	67.2318	3.72751	69.7746	61.6254	65.2996	70.586	68.8735	No	Yes
58853116..58853363	9	58853116	58853363	-	tRNA	Pre0_SS	67.2318	3.72751	69.7746	61.6254	65.2996	70.586	68.8735	No	Yes
58853373..58853489	9	58853373	58853489	-	MIR	MIRb	67.2318	3.72751	69.7746	61.6254	65.2996	70.586	68.8735	No	Yes
75110036..75110141	13	75110036	75110141	-	MIR	MIRc	67.188	1.91782	69.2793	65.2027	65.6569	69.1329	66.6683	No	No
40577681..40577906	14	40577681	40577906	-	MIR	MIR	67.0487	5.85691	70.0957	67.2114	69.8723	56.9001	71.164	No	Yes
40578187..40578446	14	40578187	40578446	+	tRNA	Pre0_SS	67.0487	5.85691	70.0957	67.2114	69.8723	56.9001	71.164	No	Yes
40578479..40578703	14	40578479	40578703	-	MIR	MIRb	67.0487	5.85691	70.0957	67.2114	69.8723	56.9001	71.164	No	Yes
40580994..40581096	14	40580994	40581096	+	MIR	MIR	67.0487	5.85691	70.0957	67.2114	69.8723	56.9001	71.164	No	Yes
40581499..40581739	14	40581499	40581739	-	tRNA	PRE1e	67.0487	5.85691	70.0957	67.2114	69.8723	56.9001	71.164	No	Yes
40581776..40581961	14	40581776	40581961	+	tRNA	PRE1j	67.0487	5.85691	70.0957	67.2114	69.8723	56.9001	71.164	No	Yes
40581978..40582092	14	40581978	40582092	+	tRNA	CHR-1	67.0487	5.85691	70.0957	67.2114	69.8723	56.9001	71.164	No	Yes
40582145..40582406	14	40582145	40582406	+	tRNA	Pre0_SS	67.0487	5.85691	70.0957	67.2114	69.8723	56.9001	71.164	No	Yes
130404760..130404862	14	130404760	130404862	-	MIR	MIRb	67.0155	4.41096	71.9555	63.8911	70.4965	67.3268	61.4078	No	Yes
130405682..130405807	14	130405682	130405807	-	MIR	MIR3	67.0155	4.41096	71.9555	63.8911	70.4965	67.3268	61.4078	No	Yes
130406829..130407068	14	130406829	130407068	+	tRNA	Pre0_SS	67.0155	4.41096	71.9555	63.8911	70.4965	67.3268	61.4078	No	Yes
42828408..42828650	8	42828408	42828650	-	tRNA	Pre0_SS	66.9722	4.60637	63.9329	70.6786	60.9127	67.3613	71.9753	No	Yes
42831726..42831987	8	42831726	42831987	+	tRNA	Pre0_SS	66.9722	4.60637	63.9329	70.6786	60.9127	67.3613	71.9753	No	Yes
42836400..42836529	8	42836400	42836529	+	tRNA	SINE1A_SS	66.9722	4.60637	63.9329	70.6786	60.9127	67.3613	71.9753	No	Yes
42836872..42837116	8	42836872	42837116	-	tRNA	Pre0_SS	66.9722	4.60637	63.9329	70.6786	60.9127	67.3613	71.9753	No	Yes
42837231..42837489	8	42837231	42837489	+	tRNA	Pre0_SS	66.9722	4.60637	63.9329	70.6786	60.9127	67.3613	71.9753	No	Yes
42837499..42837746	8	42837499	42837746	+	tRNA	Pre0_SS	66.9722	4.60637	63.9329	70.6786	60.9127	67.3613	71.9753	No	Yes
42839054..42839279	8	42839054	42839279	-	tRNA	PRE1f	66.9722	4.60637	63.9329	70.6786	60.9127	67.3613	71.9753	No	Yes
42840682..42840939	8	42840682	42840939	-	tRNA	Pre0_SS	66.9722	4.60637	63.9329	70.6786	60.9127	67.3613	71.9753	No	Yes
42843464..42843659	8	42843464	42843659	-	tRNA	PRE1k	66.9722	4.60637	63.9329	70.6786	60.9127	67.3613	71.9753	No	Yes
42845757..42846014	8	42845757	42846014	-	tRNA	Pre0_SS	66.9722	4.60637	63.9329	70.6786	60.9127	67.3613	71.9753	No	Yes
57831081..57831202	7	57831081	57831202	+	MIR	MIR1_Amn	66.7313	5.81731	69.4826	65.8324	57.0692	69.3847	71.8879	No	Yes
57831876..57831991	7	57831876	57831991	+	MIR	MIRc	66.7313	5.81731	69.4826	65.8324	57.0692	69.3847	71.8879	No	Yes
57832285..57832478	7	57832285	57832478	+	MIR	MIR	66.7313	5.81731	69.4826	65.8324	57.0692	69.3847	71.8879	No	Yes
15890513..15890685	13	15890513	15890685	-	MIR	MIR	66.6577	3.61338	70.9411	61.8501	66.9276	64.4762	69.0934	No	Yes
15892017..15892110	13	15892017	15892110	+	MIR	MIR3	66.6577	3.61338	70.9411	61.8501	66.9276	64.4762	69.0934	No	Yes
15894352..15894595	13	15894352	15894595	+	tRNA	Pre0_SS	66.6577	3.61338	70.9411	61.8501	66.9276	64.4762	69.0934	No	Yes
15898424..15898696	13	15898424	15898696	-	tRNA	Pre0_SS	66.6577	3.61338	70.9411	61.8501	66.9276	64.4762	69.0934	No	Yes
88357146..88357403	6	88357146	88357403	-	tRNA	Pre0_SS	66.5739	3.64694	67.5313	67.2051	68.384	60.2467	69.5025	No	No
88357589..88357722	6	88357589	88357722	+	tRNA	SINE1C_SS	66.5739	3.64694	67.5313	67.2051	68.384	60.2467	69.5025	No	No
88358597..88358855	6	88358597	88358855	+	tRNA	Pre0_SS	66.5739	3.64694	67.5313	67.2051	68.384	60.2467	69.5025	No	No
88359664..88359724	6	88359664	88359724	+	MIR	MIRb	66.5739	3.64694	67.5313	67.2051	68.384	60.2467	69.5025	No	No
7361557..7361808	14	7361557	7361808	-	tRNA	Pre0_SS	66.5419	2.27951	68.8364	64.4535	65.4112	69.1782	64.8302	No	No
9365937..9366196	2	9365937	9366196	-	tRNA	Pre0_SS	66.3302	4.61415	66.3161	59.7804	71.1629	64.2456	70.1461	No	No
9366249..9366285	2	9366249	9366285	+	tRNA	SINE1A_SS	66.3302	4.61415	66.3161	59.7804	71.1629	64.2456	70.1461	No	No
9366254..9366320	2	9366254	9366320	+	tRNA	CHR-1	66.3302	4.61415	66.3161	59.7804	71.1629	64.2456	70.1461	No	No
9367080..9367347	2	9367080	9367347	-	tRNA	Pre0_SS	66.3302	4.61415	66.3161	59.7804	71.1629	64.2456	70.1461	No	No
9367516..9367737	2	9367516	9367737	+	MIR	MIR	66.3302	4.61415	66.3161	59.7804	71.1629	64.2456	70.1461	No	No
9368314..9368563	2	9368314	9368563	+	tRNA	Pre0_SS	66.3302	4.61415	66.3161	59.7804	71.1629	64.2456	70.1461	No	No
9368738..9368975	2	9368738	9368975	+	tRNA	PRE1e	66.3302	4.61415	66.3161	59.7804	71.1629	64.2456	70.1461	No	No
42032851..42033111	17	42032851	42033111	-	tRNA	Pre0_SS	66.2096	5.31417	69.7746	58.9842	71.7814	62.4995	68.0083	No	No
42034018..42034097	17	42034018	42034097	+	tRNA	PRE1g	66.2096	5.31417	69.7746	58.9842	71.7814	62.4995	68.0083	No	No
42034215..42034413	17	42034215	42034413	-	tRNA	PRE1f2	66.2096	5.31417	69.7746	58.9842	71.7814	62.4995	68.0083	No	No
42034892..42035139	17	42034892	42035139	-	tRNA	Pre0_SS	66.2096	5.31417	69.7746	58.9842	71.7814	62.4995	68.0083	No	No
42035799..42035974	17	42035799	42035974	+	MIR	MIRb	66.2096	5.31417	69.7746	58.9842	71.7814	62.4995	68.0083	No	No
73167154..73167444	1	73167154	73167444	+	tRNA	Pre0_SS	66.1508	3.97493	67.2499	70.6957	60.9392	68.588	63.281	No	Yes
73167525..73167576	1	73167525	73167576	-	MIR	MIRc	66.1508	3.97493	67.2499	70.6957	60.9392	68.588	63.281	No	Yes
73167763..73168013	1	73167763	73168013	+	tRNA	Pre0_SS	66.1508	3.97493	67.2499	70.6957	60.9392	68.588	63.281	No	Yes
133112099..133112340	13	133112099	133112340	-	tRNA	Pre0_SS	66.0965	4.73223	69.2944	67.0695	63.7191	59.2356	71.164	No	Yes
133112389..133112649	13	133112389	133112649	-	tRNA	Pre0_SS	66.0965	4.73223	69.2944	67.0695	63.7191	59.2356	71.164	No	Yes
73205202..73205347	3	73205202	73205347	+	MIR	MIRb	65.9091	3.28277	70.1025	65.5342	65.3169	61.1475	67.4444	No	No
73205471..73205724	3	73205471	73205724	-	tRNA	Pre0_SS	65.9091	3.28277	70.1025	65.5342	65.3169	61.1475	67.4444	No	No
80053435..80053666	2	80053435	80053666	+	tRNA	PRE1g	65.7144	4.06253	66.1318	68.4318	58.6333	67.1729	68.2021	No	Yes
80053905..80054061	2	80053905	80054061	+	MIR	MIRb	65.7144	4.06253	66.1318	68.4318	58.6333	67.1729	68.2021	No	Yes
80054509..80054717	2	80054509	80054717	+	MIR	MIR	65.7144	4.06253	66.1318	68.4318	58.6333	67.1729	68.2021	No	Yes
74260784..74261023	6	74260784	74261023	+	tRNA	PRE1g	65.6688	3.77294	68.4991	63.5796	62.0756	63.381	70.8088	No	Yes
74261046..74261258	6	74261046	74261258	+	tRNA	PRE1d2	65.6688	3.77294	68.4991	63.5796	62.0756	63.381	70.8088	No	Yes
94314957..94315172	3	94314957	94315172	-	tRNA	PRE1f2	65.6129	4.95395	71.3149	68.1555	58.0196	64.4756	66.099	No	Yes
94315320..94315512	3	94315320	94315512	+	MIR	MIRb	65.6129	4.95395	71.3149	68.1555	58.0196	64.4756	66.099	No	Yes
13018347..13018542	12	13018347	13018542	-	tRNA	PRE1f2	65.5306	6.38422	66.3473	54.7288	66.0468	69.7211	70.8088	No	Yes
13018911..13019130	12	13018911	13019130	-	tRNA	Pre0_SS	65.5306	6.38422	66.3473	54.7288	66.0468	69.7211	70.8088	No	Yes
115246112..115246365	7	115246112	115246365	-	tRNA	Pre0_SS	65.5261	5.33165	71.0511	66.8082	57.2263	63.8706	68.6741	No	Yes
115246998..115247118	7	115246998	115247118	+	tRNA	SINE1C_SS	65.5261	5.33165	71.0511	66.8082	57.2263	63.8706	68.6741	No	Yes
115248256..115248407	7	115248256	115248407	+	MIR	MIR3	65.5261	5.33165	71.0511	66.8082	57.2263	63.8706	68.6741	No	Yes
115248716..115248892	7	115248716	115248892	+	MIR	MIR3	65.5261	5.33165	71.0511	66.8082	57.2263	63.8706	68.6741	No	Yes
115249006..115249171	7	115249006	115249171	+	MIR	MIR3	65.5261	5.33165	71.0511	66.8082	57.2263	63.8706	68.6741	No	Yes
206461317..206461503	1	206461317	206461503	-	MIR	MIR	65.4817	3.37144	69.4288	62.1256	62.6668	64.5656	68.6219	No	Yes
206462336..206462553	1	206462336	206462553	-	MIR	MIRb	65.4817	3.37144	69.4288	62.1256	62.6668	64.5656	68.6219	No	Yes
206462934..206463062	1	206462934	206463062	+	MIR	MIRc	65.4817	3.37144	69.4288	62.1256	62.6668	64.5656	68.6219	No	Yes
206463986..206464114	1	206463986	206464114	+	MIR	MIR1_Amn	65.4817	3.37144	69.4288	62.1256	62.6668	64.5656	68.6219	No	Yes
206464235..206464486	1	206464235	206464486	-	tRNA	Pre0_SS	65.4817	3.37144	69.4288	62.1256	62.6668	64.5656	68.6219	No	Yes
70178550..70178664	13	70178550	70178664	+	MIR	MIR3	65.4307	5.42035	71.6453	66.0669	67.5266	65.0853	56.8293	No	Yes
70179364..70179477	13	70179364	70179477	-	MIR	MIR3	65.4307	5.42035	71.6453	66.0669	67.5266	65.0853	56.8293	No	Yes
70179500..70179649	13	70179500	70179649	+	MIR	MIR1_Amn	65.4307	5.42035	71.6453	66.0669	67.5266	65.0853	56.8293	No	Yes
70179530..70179687	13	70179530	70179687	+	MIR	MIRb	65.4307	5.42035	71.6453	66.0669	67.5266	65.0853	56.8293	No	Yes
70180255..70180341	13	70180255	70180341	-	tRNA	PRE1g	65.4307	5.42035	71.6453	66.0669	67.5266	65.0853	56.8293	No	Yes
70180367..70180378	13	70180367	70180378	-	tRNA	CHR-1	65.4307	5.42035	71.6453	66.0669	67.5266	65.0853	56.8293	No	Yes
70180883..70180980	13	70180883	70180980	+	MIR	MIR	65.4307	5.42035	71.6453	66.0669	67.5266	65.0853	56.8293	No	Yes
5960302..5960560	5	5960302	5960560	+	tRNA	Pre0_SS	65.2771	3.69311	61.8817	68.2944	62.775	63.2882	70.1461	No	Yes
85012907..85013168	6	85012907	85013168	+	tRNA	Pre0_SS	65.2628	1.8452	68.0118	65.8795	63.3839	65.2429	63.7961	No	No
85013202..85013442	6	85013202	85013442	+	tRNA	Pre0_SS	65.2628	1.8452	68.0118	65.8795	63.3839	65.2429	63.7961	No	No
85014589..85014786	6	85014589	85014786	+	MIR	MIR	65.2628	1.8452	68.0118	65.8795	63.3839	65.2429	63.7961	No	No
97276189..97276449	3	97276189	97276449	+	tRNA	Pre0_SS	65.2261	3.41371	69.2151	66.5505	65.6569	59.8777	64.8302	No	Yes
97276470..97276730	3	97276470	97276730	+	tRNA	Pre0_SS	65.2261	3.41371	69.2151	66.5505	65.6569	59.8777	64.8302	No	Yes
97277200..97277466	3	97277200	97277466	-	tRNA	Pre0_SS	65.2261	3.41371	69.2151	66.5505	65.6569	59.8777	64.8302	No	Yes
97277834..97278088	3	97277834	97278088	-	tRNA	Pre0_SS	65.2261	3.41371	69.2151	66.5505	65.6569	59.8777	64.8302	No	Yes
97278472..97278541	3	97278472	97278541	+	MIR	MIRb	65.2261	3.41371	69.2151	66.5505	65.6569	59.8777	64.8302	No	Yes
97278615..97278854	3	97278615	97278854	-	tRNA	Pre0_SS	65.2261	3.41371	69.2151	66.5505	65.6569	59.8777	64.8302	No	Yes
61850978..61851022	17	61850978	61851022	+	MIR	MIR1_Amn	65.2243	5.72857	55.9773	68.7999	70.9625	65.0415	65.3401	No	No
40370249..40370338	13	40370249	40370338	+	MIR	MIRb	65.2036	4.81338	61.3194	60.8098	68.4911	63.5144	71.8835	No	No
40370409..40370488	13	40370409	40370488	+	MIR	MIR	65.2036	4.81338	61.3194	60.8098	68.4911	63.5144	71.8835	No	No
40371228..40371464	13	40371228	40371464	+	tRNA	PRE1d	65.2036	4.81338	61.3194	60.8098	68.4911	63.5144	71.8835	No	No
40371523..40371599	13	40371523	40371599	+	MIR	MIRb	65.2036	4.81338	61.3194	60.8098	68.4911	63.5144	71.8835	No	No
40372241..40372410	13	40372241	40372410	+	MIR	MIRc	65.2036	4.81338	61.3194	60.8098	68.4911	63.5144	71.8835	No	No
40372619..40372872	13	40372619	40372872	-	tRNA	PRE1c	65.2036	4.81338	61.3194	60.8098	68.4911	63.5144	71.8835	No	No
40372908..40373121	13	40372908	40373121	+	MIR	MIRb	65.2036	4.81338	61.3194	60.8098	68.4911	63.5144	71.8835	No	No
40373125..40373382	13	40373125	40373382	-	tRNA	Pre0_SS	65.2036	4.81338	61.3194	60.8098	68.4911	63.5144	71.8835	No	No
111034148..111034353	13	111034148	111034353	+	MIR	MIR3	65.1617	3.06137	65.5856	65.616	59.9356	67.7466	66.9247	No	Yes
111035003..111035244	13	111035003	111035244	-	tRNA	PRE1f	65.1617	3.06137	65.5856	65.616	59.9356	67.7466	66.9247	No	Yes
111037268..111037425	13	111037268	111037425	+	MIR	MIR3	65.1617	3.06137	65.5856	65.616	59.9356	67.7466	66.9247	No	Yes
111039010..111039136	13	111039010	111039136	-	tRNA	SINE1D_SS	65.1617	3.06137	65.5856	65.616	59.9356	67.7466	66.9247	No	Yes
111041420..111041679	13	111041420	111041679	+	tRNA	Pre0_SS	65.1617	3.06137	65.5856	65.616	59.9356	67.7466	66.9247	No	Yes
69493940..69494188	5	69493940	69494188	+	tRNA	Pre0_SS	65.1313	1.92886	64.7396	62.7784	63.978	66.7163	67.4444	No	Yes
69494193..69494307	5	69494193	69494307	+	tRNA	PRE1j	65.1313	1.92886	64.7396	62.7784	63.978	66.7163	67.4444	No	Yes
69494644..69494893	5	69494644	69494893	+	MIR	MIR	65.1313	1.92886	64.7396	62.7784	63.978	66.7163	67.4444	No	Yes
69495419..69495551	5	69495419	69495551	+	tRNA	SINE1A_SS	65.1313	1.92886	64.7396	62.7784	63.978	66.7163	67.4444	No	Yes
69496067..69496264	5	69496067	69496264	-	tRNA	PRE1d2	65.1313	1.92886	64.7396	62.7784	63.978	66.7163	67.4444	No	Yes
69497731..69497805	5	69497731	69497805	+	MIR	MIR1_Amn	65.1313	1.92886	64.7396	62.7784	63.978	66.7163	67.4444	No	Yes
47548902..47549047	6	47548902	47549047	-	MIR	MIRb	65.1256	3.34566	68.8083	64.9361	61.7103	61.9635	68.2099	No	Yes
47549108..47549297	6	47549108	47549297	+	MIR	MIR	65.1256	3.34566	68.8083	64.9361	61.7103	61.9635	68.2099	No	Yes
18391936..18392196	3	18391936	18392196	+	tRNA	Pre0_SS	65.1066	4.30168	70.8912	60.5782	61.0858	66.6637	66.3139	No	No
18392984..18393194	3	18392984	18393194	+	tRNA	Pre0_SS	65.1066	4.30168	70.8912	60.5782	61.0858	66.6637	66.3139	No	No
18393590..18393847	3	18393590	18393847	-	tRNA	Pre0_SS	65.1066	4.30168	70.8912	60.5782	61.0858	66.6637	66.3139	No	No
18393882..18394139	3	18393882	18394139	+	tRNA	Pre0_SS	65.1066	4.30168	70.8912	60.5782	61.0858	66.6637	66.3139	No	No
18394302..18394460	3	18394302	18394460	-	tRNA	PRE1e	65.1066	4.30168	70.8912	60.5782	61.0858	66.6637	66.3139	No	No
18394510..18394713	3	18394510	18394713	+	tRNA	PRE1f2	65.1066	4.30168	70.8912	60.5782	61.0858	66.6637	66.3139	No	No
117795927..117796036	9	117795927	117796036	+	tRNA	SINE1B_SS	65.0812	3.91843	59.74	68.3924	62.2381	68.5094	66.5263	No	Yes
117796371..117796593	9	117796371	117796593	+	MIR	MIR	65.0812	3.91843	59.74	68.3924	62.2381	68.5094	66.5263	No	Yes
117796816..117797022	9	117796816	117797022	+	MIR	MIRb	65.0812	3.91843	59.74	68.3924	62.2381	68.5094	66.5263	No	Yes
117797206..117797339	9	117797206	117797339	-	tRNA	SINE1C_SS	65.0812	3.91843	59.74	68.3924	62.2381	68.5094	66.5263	No	Yes
117797541..117797737	9	117797541	117797737	+	MIR	MIRb	65.0812	3.91843	59.74	68.3924	62.2381	68.5094	66.5263	No	Yes
5092766..5093027	11	5092766	5093027	+	tRNA	Pre0_SS	65.0764	1.49478	65.6823	64.9888	62.6195	66.6146	65.4768	No	Yes
5093057..5093198	11	5093057	5093198	-	MIR	MIRb	65.0764	1.49478	65.6823	64.9888	62.6195	66.6146	65.4768	No	Yes
5095541..5095797	11	5095541	5095797	+	tRNA	Pre0_SS	65.0764	1.49478	65.6823	64.9888	62.6195	66.6146	65.4768	No	Yes
35209449..35209699	3	35209449	35209699	+	tRNA	Pre0_SS	65.0477	3.52841	68.706	66.9029	59.9154	63.0459	66.6683	No	Yes
35211701..35211934	3	35211701	35211934	-	tRNA	PRE1f	65.0477	3.52841	68.706	66.9029	59.9154	63.0459	66.6683	No	Yes
79231480..79231685	16	79231480	79231685	+	tRNA	PRE1g	64.9717	4.62229	64.7396	60.6323	66.4337	61.0671	71.9856	No	No
138218939..138219061	1	138218939	138219061	+	MIR	MIRb	64.9567	3.3117	69.3385	66.7233	64.7631	63.3542	60.6044	No	Yes
138222585..138222789	1	138222585	138222789	-	tRNA	PRE1j	64.9567	3.3117	69.3385	66.7233	64.7631	63.3542	60.6044	No	Yes
138223548..138223615	1	138223548	138223615	+	MIR	MIR3	64.9567	3.3117	69.3385	66.7233	64.7631	63.3542	60.6044	No	Yes
138223709..138223809	1	138223709	138223809	-	MIR	MIR	64.9567	3.3117	69.3385	66.7233	64.7631	63.3542	60.6044	No	Yes
49305976..49306230	10	49305976	49306230	+	tRNA	Pre0_SS	64.9509	3.36129	65.0711	59.2298	65.6912	67.5893	67.1732	No	Yes
49307494..49307616	10	49307494	49307616	+	tRNA	SINE1A_SS	64.9509	3.36129	65.0711	59.2298	65.6912	67.5893	67.1732	No	Yes
49307656..49307852	10	49307656	49307852	-	MIR	MIR	64.9509	3.36129	65.0711	59.2298	65.6912	67.5893	67.1732	No	Yes
49308937..49309183	10	49308937	49309183	-	tRNA	Pre0_SS	64.9509	3.36129	65.0711	59.2298	65.6912	67.5893	67.1732	No	Yes
49310031..49310130	10	49310031	49310130	+	MIR	MIR3	64.9509	3.36129	65.0711	59.2298	65.6912	67.5893	67.1732	No	Yes
49312361..49312620	10	49312361	49312620	+	tRNA	Pre0_SS	64.9509	3.36129	65.0711	59.2298	65.6912	67.5893	67.1732	No	Yes
40480643..40480775	10	40480643	40480775	+	MIR	MIRb	64.941	5.30635	69.3341	65.4214	56.6128	69.6493	63.6873	No	No
40481687..40481825	10	40481687	40481825	+	tRNA	SINE1C_SS	64.941	5.30635	69.3341	65.4214	56.6128	69.6493	63.6873	No	No
40483022..40483271	10	40483022	40483271	-	tRNA	Pre0_SS	64.941	5.30635	69.3341	65.4214	56.6128	69.6493	63.6873	No	No
8091101..8091265	6	8091101	8091265	+	MIR	MIRb	64.9183	6.17296	67.7192	65.2565	67.5577	69.8009	54.2573	No	Yes
8091662..8091917	6	8091662	8091917	+	tRNA	Pre0_SS	64.9183	6.17296	67.7192	65.2565	67.5577	69.8009	54.2573	No	Yes
47673627..47673865	17	47673627	47673865	-	tRNA	PRE1e	64.8786	6.00735	71.1099	67.3744	64.5722	55.0226	66.3139	No	No
47674628..47674776	17	47674628	47674776	+	MIR	MIRb	64.8786	6.00735	71.1099	67.3744	64.5722	55.0226	66.3139	No	No
47675532..47675795	17	47675532	47675795	-	tRNA	Pre0_SS	64.8786	6.00735	71.1099	67.3744	64.5722	55.0226	66.3139	No	No
47675834..47676097	17	47675834	47676097	-	tRNA	Pre0_SS	64.8786	6.00735	71.1099	67.3744	64.5722	55.0226	66.3139	No	No
47676711..47676777	17	47676711	47676777	-	MIR	MIRb	64.8786	6.00735	71.1099	67.3744	64.5722	55.0226	66.3139	No	No
47676911..47677157	17	47676911	47677157	-	tRNA	Pre0_SS	64.8786	6.00735	71.1099	67.3744	64.5722	55.0226	66.3139	No	No
47677167..47677389	17	47677167	47677389	-	tRNA	Pre0_SS	64.8786	6.00735	71.1099	67.3744	64.5722	55.0226	66.3139	No	No
47677543..47677556	17	47677543	47677556	-	tRNA	Pre0_SS	64.8786	6.00735	71.1099	67.3744	64.5722	55.0226	66.3139	No	No
47677586..47677826	17	47677586	47677826	-	tRNA	Pre0_SS	64.8786	6.00735	71.1099	67.3744	64.5722	55.0226	66.3139	No	No
10695323..10695433	8	10695323	10695433	+	MIR	MIR	64.8778	3.89754	63.6248	63.8821	64.7821	60.7848	71.3152	No	No
10695632..10695768	8	10695632	10695768	-	MIR	MIR	64.8778	3.89754	63.6248	63.8821	64.7821	60.7848	71.3152	No	No
10696915..10697000	8	10696915	10697000	+	MIR	MIRb	64.8778	3.89754	63.6248	63.8821	64.7821	60.7848	71.3152	No	No
10697395..10697474	8	10697395	10697474	+	MIR	MIR3	64.8778	3.89754	63.6248	63.8821	64.7821	60.7848	71.3152	No	No
10698570..10698771	8	10698570	10698771	-	MIR	MIRc	64.8778	3.89754	63.6248	63.8821	64.7821	60.7848	71.3152	No	No
17297199..17297360	12	17297199	17297360	-	MIR	MIR	64.8658	6.79838	68.7092	69.3085	53.6519	63.142	69.5175	No	Yes
17300732..17300853	12	17300732	17300853	-	MIR	MIRb	64.8658	6.79838	68.7092	69.3085	53.6519	63.142	69.5175	No	Yes
17300919..17301174	12	17300919	17301174	-	tRNA	Pre0_SS	64.8658	6.79838	68.7092	69.3085	53.6519	63.142	69.5175	No	Yes
46307173..46307238	X	46307173	46307238	-	MIR	MIRc	64.857	1.92938	66.1914	62.6189	67.2522	64.9022	63.3204	No	Yes
46309115..46309282	X	46309115	46309282	+	MIR	MIRc	64.857	1.92938	66.1914	62.6189	67.2522	64.9022	63.3204	No	Yes
46311390..46311527	X	46311390	46311527	+	tRNA	SINE1A_SS	64.857	1.92938	66.1914	62.6189	67.2522	64.9022	63.3204	No	Yes
48782278..48782492	14	48782278	48782492	-	tRNA	PRE1f2	64.8247	3.8885	70.1303	67.0945	60.1865	64.1794	62.5331	No	No
8109635..8109836	9	8109635	8109836	+	tRNA	PRE1h	64.816	3.07512	67.381	63.7338	62.2276	61.9952	68.7426	No	Yes
8109842..8109923	9	8109842	8109923	+	tRNA	SINE1B_SS	64.816	3.07512	67.381	63.7338	62.2276	61.9952	68.7426	No	Yes
8110361..8110432	9	8110361	8110432	-	MIR	MIRb	64.816	3.07512	67.381	63.7338	62.2276	61.9952	68.7426	No	Yes
8110501..8110623	9	8110501	8110623	-	MIR	MIRc	64.816	3.07512	67.381	63.7338	62.2276	61.9952	68.7426	No	Yes
43364137..43364259	12	43364137	43364259	-	tRNA	SINE1D_SS	64.7669	4.2296	69.7746	68.3786	64.2184	61.2641	60.199	No	No
43364379..43364497	12	43364379	43364497	-	tRNA	SINE1B_SS	64.7669	4.2296	69.7746	68.3786	64.2184	61.2641	60.199	No	No
75276920..75277069	2	75276920	75277069	+	MIR	MIR3	64.7611	2.80401	67.5632	66.5265	63.853	60.3857	65.4768	No	Yes
75277153..75277283	2	75277153	75277283	+	MIR	MIR	64.7611	2.80401	67.5632	66.5265	63.853	60.3857	65.4768	No	Yes
81292764..81292944	2	81292764	81292944	+	MIR	MIRb	64.7501	3.95852	70.4392	64.4415	61.8451	60.4533	66.5714	No	Yes
81293123..81293180	2	81293123	81293180	+	MIR	MIRb	64.7501	3.95852	70.4392	64.4415	61.8451	60.4533	66.5714	No	Yes
81293505..81293551	2	81293505	81293551	+	MIR	MIRc	64.7501	3.95852	70.4392	64.4415	61.8451	60.4533	66.5714	No	Yes
81293590..81293750	2	81293590	81293750	-	MIR	MIR	64.7501	3.95852	70.4392	64.4415	61.8451	60.4533	66.5714	No	Yes
81294158..81294242	2	81294158	81294242	-	MIR	MIR3	64.7501	3.95852	70.4392	64.4415	61.8451	60.4533	66.5714	No	Yes
81294317..81294571	2	81294317	81294571	+	tRNA	Pre0_SS	64.7501	3.95852	70.4392	64.4415	61.8451	60.4533	66.5714	No	Yes
81294922..81295166	2	81294922	81295166	+	tRNA	Pre0_SS	64.7501	3.95852	70.4392	64.4415	61.8451	60.4533	66.5714	No	Yes
81295320..81295454	2	81295320	81295454	+	tRNA	SINE1C_SS	64.7501	3.95852	70.4392	64.4415	61.8451	60.4533	66.5714	No	Yes
60042134..60042374	7	60042134	60042374	-	MIR	MIRb	64.7425	7.1217	53.7888	68.3075	68.5348	61.5739	71.5072	No	Yes
122222119..122222281	X	122222119	122222281	-	tRNA	PRE1i	64.6935	7.81616	71.8362	65.1168	52.6661	62.5333	71.3152	No	No
17510469..17510632	3	17510469	17510632	+	tRNA	PRE1i	64.6596	5.51628	67.3879	64.7203	55.1121	68.4112	67.6665	No	Yes
17510655..17510876	3	17510655	17510876	-	tRNA	Pre0_SS	64.6596	5.51628	67.3879	64.7203	55.1121	68.4112	67.6665	No	Yes
17511012..17511242	3	17511012	17511242	-	MIR	MIRb	64.6596	5.51628	67.3879	64.7203	55.1121	68.4112	67.6665	No	Yes
17511553..17511766	3	17511553	17511766	-	MIR	MIR	64.6596	5.51628	67.3879	64.7203	55.1121	68.4112	67.6665	No	Yes
70012243..70012372	13	70012243	70012372	+	MIR	MIRc	64.658	5.36762	63.9344	57.7473	68.8594	61.7151	71.0339	No	Yes
70012736..70012836	13	70012736	70012836	+	MIR	MIRc	64.658	5.36762	63.9344	57.7473	68.8594	61.7151	71.0339	No	Yes
69327011..69327144	2	69327011	69327144	+	tRNA	SINE1C_SS	64.6503	6.9788	65.5856	69.3704	64.9653	70.4326	52.8976	No	Yes
69327324..69327556	2	69327324	69327556	+	tRNA	Pre0_SS	64.6503	6.9788	65.5856	69.3704	64.9653	70.4326	52.8976	No	Yes
69327791..69327899	2	69327791	69327899	+	tRNA	CHR-1	64.6503	6.9788	65.5856	69.3704	64.9653	70.4326	52.8976	No	Yes
69328601..69328667	2	69328601	69328667	+	MIR	MIRb	64.6503	6.9788	65.5856	69.3704	64.9653	70.4326	52.8976	No	Yes
69329421..69329625	2	69329421	69329625	-	MIR	MIR	64.6503	6.9788	65.5856	69.3704	64.9653	70.4326	52.8976	No	Yes
69329615..69329712	2	69329615	69329712	-	MIR	MIRb	64.6503	6.9788	65.5856	69.3704	64.9653	70.4326	52.8976	No	Yes
69330180..69330312	2	69330180	69330312	-	tRNA	SINE1A_SS	64.6503	6.9788	65.5856	69.3704	64.9653	70.4326	52.8976	No	Yes
69443547..69443795	2	69443547	69443795	-	tRNA	Pre0_SS	64.5914	2.43587	66.5373	65.6132	60.5669	64.0835	66.1563	No	Yes
69443884..69444055	2	69443884	69444055	+	tRNA	PRE1i	64.5914	2.43587	66.5373	65.6132	60.5669	64.0835	66.1563	No	Yes
69444647..69444885	2	69444647	69444885	+	tRNA	Pre0_SS	64.5914	2.43587	66.5373	65.6132	60.5669	64.0835	66.1563	No	Yes
69447152..69447350	2	69447152	69447350	-	tRNA	PRE1f2	64.5914	2.43587	66.5373	65.6132	60.5669	64.0835	66.1563	No	Yes
131669328..131669565	15	131669328	131669565	-	tRNA	PRE1d	64.5765	6.12607	70.3856	57.513	58.8033	66.0346	70.1461	No	No
131670697..131670780	15	131670697	131670780	+	MIR	MIRc	64.5765	6.12607	70.3856	57.513	58.8033	66.0346	70.1461	No	No
131671640..131671844	15	131671640	131671844	-	MIR	MIRb	64.5765	6.12607	70.3856	57.513	58.8033	66.0346	70.1461	No	No
131672137..131672389	15	131672137	131672389	+	tRNA	Pre0_SS	64.5765	6.12607	70.3856	57.513	58.8033	66.0346	70.1461	No	No
26811646..26811849	12	26811646	26811849	-	tRNA	PRE1i	64.5461	3.85529	66.8282	59.5136	66.5598	68.4211	61.4078	No	Yes
26811953..26812208	12	26811953	26812208	+	tRNA	Pre0_SS	64.5461	3.85529	66.8282	59.5136	66.5598	68.4211	61.4078	No	Yes
26812423..26812681	12	26812423	26812681	-	tRNA	Pre0_SS	64.5461	3.85529	66.8282	59.5136	66.5598	68.4211	61.4078	No	Yes
36169007..36169265	6	36169007	36169265	+	tRNA	Pre0_SS	64.5395	6.91297	71.4248	57.4071	68.8579	56.7617	68.2458	No	Yes
36169512..36169754	6	36169512	36169754	-	tRNA	PRE1f	64.5395	6.91297	71.4248	57.4071	68.8579	56.7617	68.2458	No	Yes
36171016..36171277	6	36171016	36171277	-	tRNA	Pre0_SS	64.5395	6.91297	71.4248	57.4071	68.8579	56.7617	68.2458	No	Yes
36171509..36171710	6	36171509	36171710	-	tRNA	PRE1d2	64.5395	6.91297	71.4248	57.4071	68.8579	56.7617	68.2458	No	Yes
118870486..118870736	3	118870486	118870736	-	tRNA	Pre0_SS	64.4721	5.06015	71.4248	62.7024	62.2964	58.4026	67.5341	No	Yes
118872407..118872618	3	118872407	118872618	-	tRNA	Pre0_SS	64.4721	5.06015	71.4248	62.7024	62.2964	58.4026	67.5341	No	Yes
118874291..118874392	3	118874291	118874392	+	MIR	MIR	64.4721	5.06015	71.4248	62.7024	62.2964	58.4026	67.5341	No	Yes
118874403..118874662	3	118874403	118874662	-	tRNA	Pre0_SS	64.4721	5.06015	71.4248	62.7024	62.2964	58.4026	67.5341	No	Yes
78646310..78646489	6	78646310	78646489	-	MIR	MIR	64.446	2.40827	61.7592	65.2812	67.6875	62.3709	65.131	No	No
118831669..118831761	9	118831669	118831761	-	MIR	MIR	64.4326	7.07582	69.7746	70.1073	52.9372	66.5785	62.7654	No	Yes
118831761..118831995	9	118831761	118831995	+	tRNA	Pre0_SS	64.4326	7.07582	69.7746	70.1073	52.9372	66.5785	62.7654	No	Yes
118831995..118832123	9	118831995	118832123	-	MIR	MIR	64.4326	7.07582	69.7746	70.1073	52.9372	66.5785	62.7654	No	Yes
118832206..118832298	9	118832206	118832298	+	tRNA-RTE	MamSINE1	64.4326	7.07582	69.7746	70.1073	52.9372	66.5785	62.7654	No	Yes
118835958..118836085	9	118835958	118836085	+	MIR	MIR3	64.4326	7.07582	69.7746	70.1073	52.9372	66.5785	62.7654	No	Yes
65378253..65378344	6	65378253	65378344	+	tRNA	PRE1a	64.4296	3.435	60.3278	66.3911	64.0593	62.2763	69.0934	No	No
65379259..65379457	6	65379259	65379457	-	tRNA	PRE1j	64.4296	3.435	60.3278	66.3911	64.0593	62.2763	69.0934	No	No
65379457..65379705	6	65379457	65379705	-	tRNA	Pre0_SS	64.4296	3.435	60.3278	66.3911	64.0593	62.2763	69.0934	No	No
65379705..65379748	6	65379705	65379748	-	tRNA	PRE1j	64.4296	3.435	60.3278	66.3911	64.0593	62.2763	69.0934	No	No
65380269..65380487	6	65380269	65380487	+	tRNA	PRE1f2	64.4296	3.435	60.3278	66.3911	64.0593	62.2763	69.0934	No	No
40258238..40258249	10	40258238	40258249	-	tRNA	PRE1f2	64.4166	4.09679	71.3264	60.5363	63.1231	62.7896	64.3077	No	No
40258249..40258510	10	40258249	40258510	-	tRNA	Pre0_SS	64.4166	4.09679	71.3264	60.5363	63.1231	62.7896	64.3077	No	No
40258510..40258610	10	40258510	40258610	-	tRNA	PRE1e	64.4166	4.09679	71.3264	60.5363	63.1231	62.7896	64.3077	No	No
40258710..40258753	10	40258710	40258753	+	tRNA	PRE1d	64.4166	4.09679	71.3264	60.5363	63.1231	62.7896	64.3077	No	No
40258890..40259009	10	40258890	40259009	-	tRNA	SINE1B_SS	64.4166	4.09679	71.3264	60.5363	63.1231	62.7896	64.3077	No	No
40259412..40259587	10	40259412	40259587	-	MIR	MIRb	64.4166	4.09679	71.3264	60.5363	63.1231	62.7896	64.3077	No	No
40259696..40259900	10	40259696	40259900	-	tRNA	PRE1i	64.4166	4.09679	71.3264	60.5363	63.1231	62.7896	64.3077	No	No
9611986..9612104	14	9611986	9612104	-	MIR	MIR3	64.4128	3.8919	68.2443	69.0777	61.5271	61.8073	61.4078	No	No
9613606..9613846	14	9613606	9613846	-	tRNA	PRE1b	64.4128	3.8919	68.2443	69.0777	61.5271	61.8073	61.4078	No	No
9613859..9613968	14	9613859	9613968	-	MIR	MIRb	64.4128	3.8919	68.2443	69.0777	61.5271	61.8073	61.4078	No	No
9614076..9614148	14	9614076	9614148	-	MIR	MIRb	64.4128	3.8919	68.2443	69.0777	61.5271	61.8073	61.4078	No	No
9614500..9614522	14	9614500	9614522	-	MIR	MIRb	64.4128	3.8919	68.2443	69.0777	61.5271	61.8073	61.4078	No	No
33001061..33001160	13	33001061	33001160	-	MIR	MIR3	64.3958	4.71361	62.1998	66.8416	58.4113	63.6706	70.8555	No	Yes
33003648..33003905	13	33003648	33003905	+	tRNA	Pre0_SS	64.3958	4.71361	62.1998	66.8416	58.4113	63.6706	70.8555	No	Yes
294168..294428	8	294168	294428	+	tRNA	Pre0_SS	64.3693	5.80888	70.4648	55.1834	62.7965	66.9122	66.4897	No	Yes
294562..294809	8	294562	294809	-	tRNA	Pre0_SS	64.3693	5.80888	70.4648	55.1834	62.7965	66.9122	66.4897	No	Yes
43274745..43274977	18	43274745	43274977	-	tRNA	PRE1h	64.3596	5.78541	63.2202	70.2601	56.5381	69.8842	61.8954	No	No
84623040..84623289	X	84623040	84623289	-	tRNA	Pre0_SS	64.3368	5.58917	71.7104	60.6027	66.3015	57.229	65.8405	No	Yes
84623927..84624182	X	84623927	84624182	-	tRNA	PRE1d	64.3368	5.58917	71.7104	60.6027	66.3015	57.229	65.8405	No	Yes
84624408..84624571	X	84624408	84624571	-	tRNA	PRE1g	64.3368	5.58917	71.7104	60.6027	66.3015	57.229	65.8405	No	Yes
84624765..84624891	X	84624765	84624891	+	tRNA	SINE2-1_SSc	64.3368	5.58917	71.7104	60.6027	66.3015	57.229	65.8405	No	Yes
84624955..84625184	X	84624955	84625184	+	tRNA	Pre0_SS	64.3368	5.58917	71.7104	60.6027	66.3015	57.229	65.8405	No	Yes
84625211..84625375	X	84625211	84625375	-	MIR	MIR3	64.3368	5.58917	71.7104	60.6027	66.3015	57.229	65.8405	No	Yes
84625758..84625850	X	84625758	84625850	+	tRNA	PRE1d2	64.3368	5.58917	71.7104	60.6027	66.3015	57.229	65.8405	No	Yes
84626439..84626659	X	84626439	84626659	+	MIR	MIRb	64.3368	5.58917	71.7104	60.6027	66.3015	57.229	65.8405	No	Yes
84626662..84626861	X	84626662	84626861	-	tRNA	PRE1i	64.3368	5.58917	71.7104	60.6027	66.3015	57.229	65.8405	No	Yes
84627794..84627924	X	84627794	84627924	+	tRNA	SINE1C_SS	64.3368	5.58917	71.7104	60.6027	66.3015	57.229	65.8405	No	Yes
84628114..84628370	X	84628114	84628370	+	tRNA	PRE1f	64.3368	5.58917	71.7104	60.6027	66.3015	57.229	65.8405	No	Yes
49177165..49177415	6	49177165	49177415	+	tRNA	Pre0_SS	64.3017	4.23536	69.4796	61.3613	58.8566	66.7723	65.0387	No	Yes
49179724..49179829	6	49179724	49179829	-	MIR	MIR	64.3017	4.23536	69.4796	61.3613	58.8566	66.7723	65.0387	No	Yes
49180168..49180391	6	49180168	49180391	+	MIR	MIRb	64.3017	4.23536	69.4796	61.3613	58.8566	66.7723	65.0387	No	Yes
107568674..107568911	4	107568674	107568911	-	tRNA	Pre0_SS	64.3008	5.69442	71.9555	66.9942	60.3478	57.3761	64.8302	No	No
66195308..66195563	10	66195308	66195563	+	tRNA	Pre0_SS	64.287	2.55506	62.782	67.4632	61.3243	66.373	63.4924	No	No
66195584..66195783	10	66195584	66195783	+	tRNA	PRE1j	64.287	2.55506	62.782	67.4632	61.3243	66.373	63.4924	No	No
66196415..66196545	10	66196415	66196545	+	tRNA	SINE1A_SS	64.287	2.55506	62.782	67.4632	61.3243	66.373	63.4924	No	No
57907718..57907978	17	57907718	57907978	-	tRNA	Pre0_SS	64.2829	1.65748	63.9038	65.8505	62.6367	66.181	62.8423	No	No
57908067..57908235	17	57908067	57908235	+	MIR	MIRb	64.2829	1.65748	63.9038	65.8505	62.6367	66.181	62.8423	No	No
57908266..57908490	17	57908266	57908490	+	MIR	MIRb	64.2829	1.65748	63.9038	65.8505	62.6367	66.181	62.8423	No	No
57909251..57909389	17	57909251	57909389	+	MIR	MIRb	64.2829	1.65748	63.9038	65.8505	62.6367	66.181	62.8423	No	No
58176930..58177186	17	58176930	58177186	+	tRNA	Pre0_SS	64.2343	6.00995	63.6658	67.1906	65.83	54.3388	70.1461	No	No
40482185..40482355	17	40482185	40482355	+	MIR	MIR	64.2177	3.8779	67.5085	67.8371	62.7239	58.4012	64.6176	No	No
39480110..39480215	12	39480110	39480215	-	MIR	MIR3	64.1767	3.43713	68.7539	62.5968	65.6483	64.3566	59.528	No	Yes
39481138..39481195	12	39481138	39481195	-	MIR	MIRb	64.1767	3.43713	68.7539	62.5968	65.6483	64.3566	59.528	No	Yes
39481257..39481422	12	39481257	39481422	-	MIR	MIRb	64.1767	3.43713	68.7539	62.5968	65.6483	64.3566	59.528	No	Yes
39483735..39483991	12	39483735	39483991	-	tRNA	Pre0_SS	64.1767	3.43713	68.7539	62.5968	65.6483	64.3566	59.528	No	Yes
10300847..10300966	6	10300847	10300966	+	tRNA	SINE1B_SS	64.1285	4.2404	70.3856	60.0198	61.7774	61.9558	66.504	No	No
10304914..10305175	6	10304914	10305175	+	tRNA	Pre0_SS	64.1285	4.2404	70.3856	60.0198	61.7774	61.9558	66.504	No	No
108769005..108769086	X	108769005	108769086	-	tRNA	PRE1f	64.1066	3.32003	65.3781	63.6019	68.6278	63.437	59.4882	No	No
108769695..108769872	X	108769695	108769872	-	MIR	MIR1_Amn	64.1066	3.32003	65.3781	63.6019	68.6278	63.437	59.4882	No	No
108771072..108771280	X	108771072	108771280	-	tRNA	PRE1f2	64.1066	3.32003	65.3781	63.6019	68.6278	63.437	59.4882	No	No
9738096..9738242	2	9738096	9738242	-	MIR	MIRb	64.0754	3.12094	65.6823	64.2008	68.1023	59.8612	62.5302	No	Yes
9738780..9738912	2	9738780	9738912	-	tRNA	SINE1C_SS	64.0754	3.12094	65.6823	64.2008	68.1023	59.8612	62.5302	No	Yes
9739230..9739337	2	9739230	9739337	-	MIR	MIR3	64.0754	3.12094	65.6823	64.2008	68.1023	59.8612	62.5302	No	Yes
9740483..9740694	2	9740483	9740694	+	tRNA	PRE1f2	64.0754	3.12094	65.6823	64.2008	68.1023	59.8612	62.5302	No	Yes
61518935..61519019	12	61518935	61519019	+	MIR	MIR	64.0464	5.30418	71.9555	57.615	61.3331	65.1622	64.1663	No	Yes
56686059..56686161	8	56686059	56686161	-	MIR	MIR3	64.0314	3.51798	66.5373	67.5935	60.7897	59.7868	65.4499	No	Yes
56687477..56687660	8	56687477	56687660	-	MIR	MIRb	64.0314	3.51798	66.5373	67.5935	60.7897	59.7868	65.4499	No	Yes
56688828..56688981	8	56688828	56688981	-	MIR	MIR	64.0314	3.51798	66.5373	67.5935	60.7897	59.7868	65.4499	No	Yes
5880523..5880687	18	5880523	5880687	-	MIR	MIRb	64.0151	5.03709	68.621	61.0567	63.1617	57.6817	69.5543	No	Yes
5881333..5881575	18	5881333	5881575	-	tRNA	Pre0_SS	64.0151	5.03709	68.621	61.0567	63.1617	57.6817	69.5543	No	Yes
5881874..5882129	18	5881874	5882129	+	tRNA	Pre0_SS	64.0151	5.03709	68.621	61.0567	63.1617	57.6817	69.5543	No	Yes
17030905..17031028	18	17030905	17031028	-	tRNA	SINE1C_SS	63.9365	6.73903	62.8172	66.1141	53.1748	66.2611	71.3152	No	Yes
9901012..9901222	3	9901012	9901222	+	MIR	MIR	63.8738	6.98909	71.0511	66.0632	52.1948	64.9574	65.1027	No	Yes
9902574..9902834	3	9902574	9902834	-	tRNA	Pre0_SS	63.8738	6.98909	71.0511	66.0632	52.1948	64.9574	65.1027	No	Yes
19683419..19683636	6	19683419	19683636	+	tRNA	PRE1d2	63.8605	5.29964	60.2158	67.6312	65.8234	56.5389	69.0934	No	Yes
129237697..129237903	1	129237697	129237903	+	tRNA	PRE1e	63.8482	5.71131	70.3394	66.0536	54.717	64.1126	64.0182	No	Yes
129238730..129238895	1	129238730	129238895	+	MIR	MIR	63.8482	5.71131	70.3394	66.0536	54.717	64.1126	64.0182	No	Yes
129239056..129239319	1	129239056	129239319	-	tRNA	Pre0_SS	63.8482	5.71131	70.3394	66.0536	54.717	64.1126	64.0182	No	Yes
129239430..129239558	1	129239430	129239558	-	tRNA	SINE1D_SS	63.8482	5.71131	70.3394	66.0536	54.717	64.1126	64.0182	No	Yes
129242414..129242672	1	129242414	129242672	-	tRNA	PRE1f	63.8482	5.71131	70.3394	66.0536	54.717	64.1126	64.0182	No	Yes
76124157..76124242	16	76124157	76124242	-	MIR	MIR3	63.8263	4.06404	62.3657	64.5324	63.0446	59.0426	70.1461	No	No
51669188..51669373	6	51669188	51669373	+	MIR	MIRb	63.8148	4.56046	66.3473	67.2157	64.7052	64.9382	55.8677	No	Yes
51669442..51669618	6	51669442	51669618	+	MIR	MIRb	63.8148	4.56046	66.3473	67.2157	64.7052	64.9382	55.8677	No	Yes
51669710..51669767	6	51669710	51669767	+	MIR	MIR1_Amn	63.8148	4.56046	66.3473	67.2157	64.7052	64.9382	55.8677	No	Yes
51669944..51670073	6	51669944	51670073	-	tRNA	SINE1_SS	63.8148	4.56046	66.3473	67.2157	64.7052	64.9382	55.8677	No	Yes
56091133..56091393	6	56091133	56091393	-	tRNA	Pre0_SS	63.8087	6.22396	68.0604	54.7497	65.6393	60.4479	70.1461	No	Yes
93705563..93705818	6	93705563	93705818	+	tRNA	Pre0_SS	63.8062	3.98855	61.7257	63.9073	60.8406	61.9041	70.6533	No	Yes
93707048..93707297	6	93707048	93707297	+	tRNA	Pre0_SS	63.8062	3.98855	61.7257	63.9073	60.8406	61.9041	70.6533	No	Yes
93707759..93707791	6	93707759	93707791	+	MIR	MIRc	63.8062	3.98855	61.7257	63.9073	60.8406	61.9041	70.6533	No	Yes
93707791..93708042	6	93707791	93708042	+	tRNA	Pre0_SS	63.8062	3.98855	61.7257	63.9073	60.8406	61.9041	70.6533	No	Yes
93708042..93708211	6	93708042	93708211	+	MIR	MIR	63.8062	3.98855	61.7257	63.9073	60.8406	61.9041	70.6533	No	Yes
93708333..93708388	6	93708333	93708388	+	MIR	MIR	63.8062	3.98855	61.7257	63.9073	60.8406	61.9041	70.6533	No	Yes
93708477..93708734	6	93708477	93708734	-	tRNA	Pre0_SS	63.8062	3.98855	61.7257	63.9073	60.8406	61.9041	70.6533	No	Yes
93709307..93709420	6	93709307	93709420	-	MIR	MIRc	63.8062	3.98855	61.7257	63.9073	60.8406	61.9041	70.6533	No	Yes
99623082..99623325	4	99623082	99623325	+	tRNA	Pre0_SS	63.7847	5.41434	70.6079	59.8695	57.0711	64.4504	66.9247	No	No
99624744..99624877	4	99624744	99624877	-	MIR	MIRc	63.7847	5.41434	70.6079	59.8695	57.0711	64.4504	66.9247	No	No
89911830..89912059	X	89911830	89912059	-	tRNA-RTE	MamSINE1	63.7766	5.36399	71.5106	67.2031	59.7402	61.1794	59.2493	No	Yes
89912130..89912358	X	89912130	89912358	+	MIR	MIR	63.7766	5.36399	71.5106	67.2031	59.7402	61.1794	59.2493	No	Yes
89913883..89914127	X	89913883	89914127	-	tRNA	Pre0_SS	63.7766	5.36399	71.5106	67.2031	59.7402	61.1794	59.2493	No	Yes
50307304..50307568	6	50307304	50307568	-	tRNA	Pre0_SS	63.7228	4.81498	71.1739	58.5714	62.0993	65.3616	61.4078	No	Yes
50307944..50308125	6	50307944	50308125	-	tRNA	PRE1i	63.7228	4.81498	71.1739	58.5714	62.0993	65.3616	61.4078	No	Yes
50308143..50308265	6	50308143	50308265	+	MIR	MIR	63.7228	4.81498	71.1739	58.5714	62.0993	65.3616	61.4078	No	Yes
50309226..50309285	6	50309226	50309285	+	MIR	MIR	63.7228	4.81498	71.1739	58.5714	62.0993	65.3616	61.4078	No	Yes
50309526..50309758	6	50309526	50309758	-	tRNA	PRE1g	63.7228	4.81498	71.1739	58.5714	62.0993	65.3616	61.4078	No	Yes
50310692..50310791	6	50310692	50310791	+	tRNA	SINE1C_SS	63.7228	4.81498	71.1739	58.5714	62.0993	65.3616	61.4078	No	Yes
50310800..50311018	6	50310800	50311018	+	tRNA	PRE1j	63.7228	4.81498	71.1739	58.5714	62.0993	65.3616	61.4078	No	Yes
50311948..50312031	6	50311948	50312031	+	MIR	MIRb	63.7228	4.81498	71.1739	58.5714	62.0993	65.3616	61.4078	No	Yes
52617504..52617762	9	52617504	52617762	+	tRNA	Pre0_SS	63.7207	5.91209	56.7796	61.9864	60.2421	68.6444	70.9512	No	No
52618409..52618638	9	52618409	52618638	+	tRNA	Pre0_SS	63.7207	5.91209	56.7796	61.9864	60.2421	68.6444	70.9512	No	No
52618698..52618959	9	52618698	52618959	-	tRNA	Pre0_SS	63.7207	5.91209	56.7796	61.9864	60.2421	68.6444	70.9512	No	No
52619987..52620257	9	52619987	52620257	+	tRNA	Pre0_SS	63.7207	5.91209	56.7796	61.9864	60.2421	68.6444	70.9512	No	No
113888227..113888475	X	113888227	113888475	+	tRNA	Pre0_SS	63.7081	3.49642	65.2707	68.2383	62.1406	58.8726	64.0182	No	Yes
113890390..113890649	X	113890390	113890649	-	MIR	MIR	63.7081	3.49642	65.2707	68.2383	62.1406	58.8726	64.0182	No	Yes
40389176..40389433	2	40389176	40389433	-	tRNA	Pre0_SS	63.6843	4.63139	63.2971	64.2205	65.5399	56.361	69.0029	No	Yes
40394146..40394394	2	40394146	40394394	+	tRNA	Pre0_SS	63.6843	4.63139	63.2971	64.2205	65.5399	56.361	69.0029	No	Yes
40394419..40394676	2	40394419	40394676	+	tRNA	Pre0_SS	63.6843	4.63139	63.2971	64.2205	65.5399	56.361	69.0029	No	Yes
40397165..40397411	2	40397165	40397411	-	tRNA	Pre0_SS	63.6843	4.63139	63.2971	64.2205	65.5399	56.361	69.0029	No	Yes
40398000..40398240	2	40398000	40398240	+	tRNA	PRE1f	63.6843	4.63139	63.2971	64.2205	65.5399	56.361	69.0029	No	Yes
9656249..9656498	5	9656249	9656498	+	tRNA	Pre0_SS	63.657	4.1832	63.5861	60.1975	69.7305	65.3774	59.3936	No	Yes
255519572..255519747	1	255519572	255519747	-	MIR	MIR3	63.6566	5.8574	65.0921	56.209	68.3283	58.989	69.6647	No	No
255520248..255520327	1	255520248	255520327	-	MIR	MIRc	63.6566	5.8574	65.0921	56.209	68.3283	58.989	69.6647	No	No
255520898..255521002	1	255520898	255521002	+	MIR	MIRb	63.6566	5.8574	65.0921	56.209	68.3283	58.989	69.6647	No	No
25757763..25758015	12	25757763	25758015	-	tRNA	Pre0_SS	63.6531	3.67594	65.8145	66.6753	62.9736	65.2507	57.5514	No	No
25758230..25758437	12	25758230	25758437	+	tRNA	PRE1f2	63.6531	3.67594	65.8145	66.6753	62.9736	65.2507	57.5514	No	No
25758789..25759050	12	25758789	25759050	+	tRNA	Pre0_SS	63.6531	3.67594	65.8145	66.6753	62.9736	65.2507	57.5514	No	No
25759078..25759163	12	25759078	25759163	+	tRNA	SINE1B_SS	63.6531	3.67594	65.8145	66.6753	62.9736	65.2507	57.5514	No	No
25759193..25759311	12	25759193	25759311	+	tRNA	CHR-1	63.6531	3.67594	65.8145	66.6753	62.9736	65.2507	57.5514	No	No
25759361..25759607	12	25759361	25759607	+	tRNA	Pre0_SS	63.6531	3.67594	65.8145	66.6753	62.9736	65.2507	57.5514	No	No
25759636..25759788	12	25759636	25759788	+	MIR	MIR	63.6531	3.67594	65.8145	66.6753	62.9736	65.2507	57.5514	No	No
25760241..25760499	12	25760241	25760499	+	tRNA	Pre0_SS	63.6531	3.67594	65.8145	66.6753	62.9736	65.2507	57.5514	No	No
230371813..230372057	1	230371813	230372057	+	tRNA	Pre0_SS	63.6264	4.42695	59.9526	62.3629	64.4259	60.4946	70.8962	No	Yes
230372852..230373091	1	230372852	230373091	-	tRNA	PRE1e	63.6264	4.42695	59.9526	62.3629	64.4259	60.4946	70.8962	No	Yes
230373670..230373914	1	230373670	230373914	+	tRNA	Pre0_SS	63.6264	4.42695	59.9526	62.3629	64.4259	60.4946	70.8962	No	Yes
50109994..50110110	17	50109994	50110110	-	MIR	MIRb	63.619	6.44865	64.3534	68.5961	67.1012	65.6043	52.4403	No	Yes
50111024..50111275	17	50111024	50111275	-	tRNA	Pre0_SS	63.619	6.44865	64.3534	68.5961	67.1012	65.6043	52.4403	No	Yes
39011211..39011466	18	39011211	39011466	-	tRNA	Pre0_SS	63.6161	5.31878	55.7396	68.2465	60.555	67.2256	66.3139	No	Yes
39012135..39012355	18	39012135	39012355	+	tRNA	PRE1g	63.6161	5.31878	55.7396	68.2465	60.555	67.2256	66.3139	No	Yes
39015898..39016028	18	39015898	39016028	-	tRNA	SINE1C_SS	63.6161	5.31878	55.7396	68.2465	60.555	67.2256	66.3139	No	Yes
39017095..39017325	18	39017095	39017325	+	MIR	MIR	63.6161	5.31878	55.7396	68.2465	60.555	67.2256	66.3139	No	Yes
39017780..39017862	18	39017780	39017862	-	MIR	MIRb	63.6161	5.31878	55.7396	68.2465	60.555	67.2256	66.3139	No	Yes
39017894..39017994	18	39017894	39017994	-	MIR	MIR	63.6161	5.31878	55.7396	68.2465	60.555	67.2256	66.3139	No	Yes
39018658..39018768	18	39018658	39018768	+	MIR	MIRb	63.6161	5.31878	55.7396	68.2465	60.555	67.2256	66.3139	No	Yes
51818528..51818780	16	51818528	51818780	+	tRNA	Pre0_SS	63.6093	7.57282	64.4605	66.4173	69.0932	50.4091	67.6665	No	No
51819620..51819874	16	51819620	51819874	+	tRNA	Pre0_SS	63.6093	7.57282	64.4605	66.4173	69.0932	50.4091	67.6665	No	No
51820989..51821077	16	51820989	51821077	+	MIR	MIRb	63.6093	7.57282	64.4605	66.4173	69.0932	50.4091	67.6665	No	No
51821077..51821271	16	51821077	51821271	-	tRNA	PRE1i	63.6093	7.57282	64.4605	66.4173	69.0932	50.4091	67.6665	No	No
41148187..41148357	2	41148187	41148357	+	MIR	MIRb	63.6072	4.17947	71.0073	61.0816	61.3776	62.6476	61.922	No	Yes
41149447..41149631	2	41149447	41149631	-	MIR	MIR3	63.6072	4.17947	71.0073	61.0816	61.3776	62.6476	61.922	No	Yes
41149912..41150165	2	41149912	41150165	-	tRNA	PRE1f	63.6072	4.17947	71.0073	61.0816	61.3776	62.6476	61.922	No	Yes
41150168..41150338	2	41150168	41150338	-	MIR	MIRc	63.6072	4.17947	71.0073	61.0816	61.3776	62.6476	61.922	No	Yes
41150727..41150844	2	41150727	41150844	+	MIR	MIR3	63.6072	4.17947	71.0073	61.0816	61.3776	62.6476	61.922	No	Yes
41151427..41151573	2	41151427	41151573	+	MIR	MIRc	63.6072	4.17947	71.0073	61.0816	61.3776	62.6476	61.922	No	Yes
41151926..41152044	2	41151926	41152044	-	MIR	MIR3	63.6072	4.17947	71.0073	61.0816	61.3776	62.6476	61.922	No	Yes
41152649..41152686	2	41152649	41152686	+	MIR	MIR	63.6072	4.17947	71.0073	61.0816	61.3776	62.6476	61.922	No	Yes
41152983..41153107	2	41152983	41153107	-	MIR	MIR3	63.6072	4.17947	71.0073	61.0816	61.3776	62.6476	61.922	No	Yes
41153546..41153790	2	41153546	41153790	-	MIR	MIRb	63.6072	4.17947	71.0073	61.0816	61.3776	62.6476	61.922	No	Yes
31654884..31655031	3	31654884	31655031	+	tRNA	Pre0_SS	63.5918	4.87742	67.7353	66.1187	65.5076	63.2404	55.3572	No	Yes
31655060..31655149	3	31655060	31655149	+	tRNA	Pre0_SS	63.5918	4.87742	67.7353	66.1187	65.5076	63.2404	55.3572	No	Yes
31655198..31655422	3	31655198	31655422	+	tRNA	PRE1j	63.5918	4.87742	67.7353	66.1187	65.5076	63.2404	55.3572	No	Yes
44460896..44461003	14	44460896	44461003	+	tRNA	SINE2-1_SSc	63.5914	7.07803	69.0143	64.9557	63.765	51.6002	68.6219	No	Yes
44461055..44461176	14	44461055	44461176	+	tRNA	SINE1B_SS	63.5914	7.07803	69.0143	64.9557	63.765	51.6002	68.6219	No	Yes
44461440..44461686	14	44461440	44461686	-	tRNA	Pre0_SS	63.5914	7.07803	69.0143	64.9557	63.765	51.6002	68.6219	No	Yes
44461776..44461845	14	44461776	44461845	-	MIR	MIRb	63.5914	7.07803	69.0143	64.9557	63.765	51.6002	68.6219	No	Yes
44462250..44462439	14	44462250	44462439	+	MIR	MIRb	63.5914	7.07803	69.0143	64.9557	63.765	51.6002	68.6219	No	Yes
44463143..44463328	14	44463143	44463328	-	MIR	MIR	63.5914	7.07803	69.0143	64.9557	63.765	51.6002	68.6219	No	Yes
44463856..44463952	14	44463856	44463952	+	MIR	MIRc	63.5914	7.07803	69.0143	64.9557	63.765	51.6002	68.6219	No	Yes
44464147..44464281	14	44464147	44464281	+	MIR	MIR1_Amn	63.5914	7.07803	69.0143	64.9557	63.765	51.6002	68.6219	No	Yes
193486890..193487134	1	193486890	193487134	-	tRNA	Pre0_SS	63.5755	5.07057	61.3416	69.5384	56.1692	65.998	64.8302	No	Yes
193494492..193494583	1	193494492	193494583	+	MIR	MIRb	63.5755	5.07057	61.3416	69.5384	56.1692	65.998	64.8302	No	Yes
193495140..193495285	1	193495140	193495285	+	MIR	MIR3	63.5755	5.07057	61.3416	69.5384	56.1692	65.998	64.8302	No	Yes
193496913..193497172	1	193496913	193497172	-	tRNA	Pre0_SS	63.5755	5.07057	61.3416	69.5384	56.1692	65.998	64.8302	No	Yes
193501415..193501648	1	193501415	193501648	+	tRNA	PRE1g	63.5755	5.07057	61.3416	69.5384	56.1692	65.998	64.8302	No	Yes
2373047..2373285	14	2373047	2373285	-	tRNA	PRE1f	63.5486	5.44655	71.5581	60.398	63.0433	65.5461	57.1975	No	No
2073743..2073918	4	2073743	2073918	-	MIR	MIRb	63.5343	4.24952	67.3286	66.1114	63.7663	64.0625	56.4025	No	No
78634483..78634595	6	78634483	78634595	-	tRNA	SINE1B_SS	63.5328	4.29268	65.9953	61.3116	65.1606	57.1985	67.9979	No	Yes
78634605..78634858	6	78634605	78634858	-	tRNA	Pre0_SS	63.5328	4.29268	65.9953	61.3116	65.1606	57.1985	67.9979	No	Yes
78635247..78635394	6	78635247	78635394	-	MIR	MIR3	63.5328	4.29268	65.9953	61.3116	65.1606	57.1985	67.9979	No	Yes
78636549..78636612	6	78636549	78636612	+	MIR	MIR	63.5328	4.29268	65.9953	61.3116	65.1606	57.1985	67.9979	No	Yes
78636612..78636867	6	78636612	78636867	+	tRNA	Pre0_SS	63.5328	4.29268	65.9953	61.3116	65.1606	57.1985	67.9979	No	Yes
78636867..78637007	6	78636867	78637007	+	MIR	MIR	63.5328	4.29268	65.9953	61.3116	65.1606	57.1985	67.9979	No	Yes
78637299..78637548	6	78637299	78637548	+	tRNA	Pre0_SS	63.5328	4.29268	65.9953	61.3116	65.1606	57.1985	67.9979	No	Yes
36003266..36003524	7	36003266	36003524	+	tRNA	Pre0_SS	63.5137	4.84507	69.7746	67.0944	60.0008	58.1686	62.5302	No	Yes
36003525..36003582	7	36003525	36003582	-	MIR	MIRc	63.5137	4.84507	69.7746	67.0944	60.0008	58.1686	62.5302	No	Yes
36003770..36004026	7	36003770	36004026	+	tRNA	Pre0_SS	63.5137	4.84507	69.7746	67.0944	60.0008	58.1686	62.5302	No	Yes
36005330..36005503	7	36005330	36005503	-	MIR	MIR	63.5137	4.84507	69.7746	67.0944	60.0008	58.1686	62.5302	No	Yes
36005610..36005827	7	36005610	36005827	+	MIR	MIR	63.5137	4.84507	69.7746	67.0944	60.0008	58.1686	62.5302	No	Yes
36006603..36006735	7	36006603	36006735	+	MIR	MIR3	63.5137	4.84507	69.7746	67.0944	60.0008	58.1686	62.5302	No	Yes
36007355..36007526	7	36007355	36007526	+	MIR	MIR3	63.5137	4.84507	69.7746	67.0944	60.0008	58.1686	62.5302	No	Yes
84410892..84411131	X	84410892	84411131	-	tRNA	Pre0_SS	63.506	3.9235	58.2569	68.3285	62.1643	62.4666	66.3139	No	Yes
84411306..84411475	X	84411306	84411475	+	tRNA	PRE1j	63.506	3.9235	58.2569	68.3285	62.1643	62.4666	66.3139	No	Yes
84411642..84411903	X	84411642	84411903	-	tRNA	Pre0_SS	63.506	3.9235	58.2569	68.3285	62.1643	62.4666	66.3139	No	Yes
84412509..84412775	X	84412509	84412775	-	tRNA	Pre0_SS	63.506	3.9235	58.2569	68.3285	62.1643	62.4666	66.3139	No	Yes
84413406..84413533	X	84413406	84413533	+	MIR	MIRc	63.506	3.9235	58.2569	68.3285	62.1643	62.4666	66.3139	No	Yes
84413873..84413937	X	84413873	84413937	-	tRNA	SINE1B_SS	63.506	3.9235	58.2569	68.3285	62.1643	62.4666	66.3139	No	Yes
84414379..84414442	X	84414379	84414442	+	MIR	MIRb	63.506	3.9235	58.2569	68.3285	62.1643	62.4666	66.3139	No	Yes
84414698..84414945	X	84414698	84414945	+	tRNA	PRE1g	63.506	3.9235	58.2569	68.3285	62.1643	62.4666	66.3139	No	Yes
84417199..84417460	X	84417199	84417460	-	tRNA	PRE1f	63.506	3.9235	58.2569	68.3285	62.1643	62.4666	66.3139	No	Yes
84417672..84417934	X	84417672	84417934	+	tRNA	Pre0_SS	63.506	3.9235	58.2569	68.3285	62.1643	62.4666	66.3139	No	Yes
4636378..4636632	12	4636378	4636632	-	tRNA	Pre0_SS	63.5055	7.54674	69.7746	58.6956	52.5757	68.9718	67.5099	No	No
4638166..4638306	12	4638166	4638306	-	MIR	MIRb	63.5055	7.54674	69.7746	58.6956	52.5757	68.9718	67.5099	No	No
35667156..35667317	14	35667156	35667317	-	MIR	MIRb	63.4799	6.02395	68.8083	58.8411	57.65	61.149	70.9512	No	Yes
35668106..35668295	14	35668106	35668295	-	MIR	MIRb	63.4799	6.02395	68.8083	58.8411	57.65	61.149	70.9512	No	Yes
35668517..35668737	14	35668517	35668737	-	MIR	MIRb	63.4799	6.02395	68.8083	58.8411	57.65	61.149	70.9512	No	Yes
35670151..35670443	14	35670151	35670443	+	tRNA	Pre0_SS	63.4799	6.02395	68.8083	58.8411	57.65	61.149	70.9512	No	Yes
120614286..120614493	7	120614286	120614493	+	tRNA	PRE1d2	63.4741	4.18643	65.1873	67.5036	60.238	57.9012	66.5404	No	Yes
120615043..120615126	7	120615043	120615126	+	MIR	MIRb	63.4741	4.18643	65.1873	67.5036	60.238	57.9012	66.5404	No	Yes
120615332..120615453	7	120615332	120615453	-	tRNA	SINE1C_SS	63.4741	4.18643	65.1873	67.5036	60.238	57.9012	66.5404	No	Yes
120616238..120616368	7	120616238	120616368	-	tRNA	SINE1A_SS	63.4741	4.18643	65.1873	67.5036	60.238	57.9012	66.5404	No	Yes
2538297..2538355	18	2538297	2538355	-	MIR	MIRb	63.4568	6.10239	70.3856	67.7889	54.7233	63.3579	61.0284	No	No
59689094..59689340	6	59689094	59689340	-	MIR	MIR	63.4543	4.3717	69.3182	59.6994	62.1755	66.6436	59.4349	No	No
6025646..6025904	18	6025646	6025904	+	tRNA	Pre0_SS	63.4343	7.1901	71.0511	56.7175	56.401	62.2948	70.7071	No	No
6025927..6026162	18	6025927	6026162	+	tRNA	Pre0_SS	63.4343	7.1901	71.0511	56.7175	56.401	62.2948	70.7071	No	No
6026446..6026660	18	6026446	6026660	-	tRNA	PRE1f	63.4343	7.1901	71.0511	56.7175	56.401	62.2948	70.7071	No	No
167766496..167766696	6	167766496	167766696	+	tRNA	PRE1i	63.4223	5.5324	66.6684	56.0795	70.4898	60.5928	63.281	No	No
167766714..167766927	6	167766714	167766927	+	tRNA	PRE1j	63.4223	5.5324	66.6684	56.0795	70.4898	60.5928	63.281	No	No
167766932..167767056	6	167766932	167767056	+	tRNA	SINE1_SS	63.4223	5.5324	66.6684	56.0795	70.4898	60.5928	63.281	No	No
167767086..167767347	6	167767086	167767347	+	tRNA	Pre0_SS	63.4223	5.5324	66.6684	56.0795	70.4898	60.5928	63.281	No	No
47531588..47531710	17	47531588	47531710	+	tRNA	PRE1h	63.376	7.08038	56.7796	70.4704	63.8915	55.5924	70.1461	No	No
47531647..47531719	17	47531647	47531719	+	tRNA	SINE1C_SS	63.376	7.08038	56.7796	70.4704	63.8915	55.5924	70.1461	No	No
47531880..47532030	17	47531880	47532030	+	tRNA	PRE1g	63.376	7.08038	56.7796	70.4704	63.8915	55.5924	70.1461	No	No
47532371..47532494	17	47532371	47532494	-	MIR	MIR3	63.376	7.08038	56.7796	70.4704	63.8915	55.5924	70.1461	No	No
47533539..47533799	17	47533539	47533799	+	tRNA	Pre0_SS	63.376	7.08038	56.7796	70.4704	63.8915	55.5924	70.1461	No	No
47533888..47533980	17	47533888	47533980	-	tRNA	Pre0_SS	63.376	7.08038	56.7796	70.4704	63.8915	55.5924	70.1461	No	No
47534006..47534156	17	47534006	47534156	-	tRNA	Pre0_SS	63.376	7.08038	56.7796	70.4704	63.8915	55.5924	70.1461	No	No
100280393..100280488	7	100280393	100280488	+	MIR	MIRb	63.3243	6.34938	64.5597	68.2376	53.3628	61.4168	69.0445	No	No
100281380..100281422	7	100281380	100281422	-	MIR	MIR3	63.3243	6.34938	64.5597	68.2376	53.3628	61.4168	69.0445	No	No
72130016..72130079	14	72130016	72130079	-	MIR	MIR3	63.322	5.60606	67.7228	54.0946	67.8964	63.1002	63.7961	No	No
72131142..72131388	14	72131142	72131388	-	tRNA	Pre0_SS	63.322	5.60606	67.7228	54.0946	67.8964	63.1002	63.7961	No	No
72133214..72133397	14	72133214	72133397	+	tRNA	PRE1k	63.322	5.60606	67.7228	54.0946	67.8964	63.1002	63.7961	No	No
90432287..90432539	13	90432287	90432539	+	tRNA	Pre0_SS	63.3212	8.45176	70.9411	70.5495	54.0171	54.4877	66.6104	No	No
90432801..90433048	13	90432801	90433048	+	MIR	MIRc	63.3212	8.45176	70.9411	70.5495	54.0171	54.4877	66.6104	No	No
90435109..90435351	13	90435109	90435351	+	tRNA	PRE1f	63.3212	8.45176	70.9411	70.5495	54.0171	54.4877	66.6104	No	No
101674233..101674489	X	101674233	101674489	-	tRNA	Pre0_SS	63.312	5.62173	58.3417	61.8462	68.2501	57.9759	70.1461	No	Yes
101677051..101677217	X	101677051	101677217	+	MIR	MIR3	63.312	5.62173	58.3417	61.8462	68.2501	57.9759	70.1461	No	Yes
101677367..101677491	X	101677367	101677491	-	tRNA	SINE1D_SS	63.312	5.62173	58.3417	61.8462	68.2501	57.9759	70.1461	No	Yes
101679426..101679684	X	101679426	101679684	-	tRNA	Pre0_SS	63.312	5.62173	58.3417	61.8462	68.2501	57.9759	70.1461	No	Yes
101679713..101679839	X	101679713	101679839	+	tRNA	SINE1C_SS	63.312	5.62173	58.3417	61.8462	68.2501	57.9759	70.1461	No	Yes
101680739..101680999	X	101680739	101680999	+	tRNA	Pre0_SS	63.312	5.62173	58.3417	61.8462	68.2501	57.9759	70.1461	No	Yes
101681021..101681268	X	101681021	101681268	+	tRNA	Pre0_SS	63.312	5.62173	58.3417	61.8462	68.2501	57.9759	70.1461	No	Yes
101681441..101681692	X	101681441	101681692	+	tRNA	Pre0_SS	63.312	5.62173	58.3417	61.8462	68.2501	57.9759	70.1461	No	Yes
61495888..61496030	14	61495888	61496030	-	MIR	MIR	63.3026	6.25465	66.065	64.1781	52.8808	63.8256	69.5634	No	Yes
61497354..61497433	14	61497354	61497433	-	MIR	MIRb	63.3026	6.25465	66.065	64.1781	52.8808	63.8256	69.5634	No	Yes
61497715..61497817	14	61497715	61497817	+	MIR	MIRb	63.3026	6.25465	66.065	64.1781	52.8808	63.8256	69.5634	No	Yes
127854089..127854192	1	127854089	127854192	-	MIR	MIRb	63.2969	5.69507	71.1547	61.7305	57.9869	67.0991	58.5131	No	No
127854241..127854483	1	127854241	127854483	-	tRNA	PRE1b	63.2969	5.69507	71.1547	61.7305	57.9869	67.0991	58.5131	No	No
127854483..127854518	1	127854483	127854518	-	MIR	MIR	63.2969	5.69507	71.1547	61.7305	57.9869	67.0991	58.5131	No	No
127854647..127854773	1	127854647	127854773	+	tRNA	SINE1D_SS	63.2969	5.69507	71.1547	61.7305	57.9869	67.0991	58.5131	No	No
127855817..127855978	1	127855817	127855978	+	tRNA	PRE1g	63.2969	5.69507	71.1547	61.7305	57.9869	67.0991	58.5131	No	No
111492625..111492884	X	111492625	111492884	-	tRNA	Pre0_SS	63.2965	4.57839	62.7517	57.5005	61.8357	64.2485	70.1461	No	No
111493995..111494249	X	111493995	111494249	-	tRNA	Pre0_SS	63.2965	4.57839	62.7517	57.5005	61.8357	64.2485	70.1461	No	No
111494905..111495099	X	111494905	111495099	-	tRNA	PRE1f2	63.2965	4.57839	62.7517	57.5005	61.8357	64.2485	70.1461	No	No
111495756..111495874	X	111495756	111495874	+	tRNA	SINE1D_SS	63.2965	4.57839	62.7517	57.5005	61.8357	64.2485	70.1461	No	No
111496449..111496548	X	111496449	111496548	-	tRNA	SINE1B_SS	63.2965	4.57839	62.7517	57.5005	61.8357	64.2485	70.1461	No	No
4690758..4691025	8	4690758	4691025	+	tRNA	Pre0_SS	63.2944	5.31395	60.648	60.0735	66.895	58.1015	70.7539	No	No
4691743..4691994	8	4691743	4691994	-	tRNA	Pre0_SS	63.2944	5.31395	60.648	60.0735	66.895	58.1015	70.7539	No	No
4692035..4692156	8	4692035	4692156	+	MIR	MIR	63.2944	5.31395	60.648	60.0735	66.895	58.1015	70.7539	No	No
58396177..58396409	17	58396177	58396409	-	MIR	MIRb	63.2911	2.8825	59.761	62.9917	61.5895	64.9398	67.1732	No	No
53713624..53713738	16	53713624	53713738	+	MIR	MIR3	63.2893	6.583	71.1547	65.1175	53.6418	60.522	66.0105	No	Yes
66944407..66944651	13	66944407	66944651	+	tRNA	Pre0_SS	63.2892	5.55727	66.065	70.8291	56.5184	59.666	63.3675	No	Yes
66946242..66946457	13	66946242	66946457	-	MIR	MIRb	63.2892	5.55727	66.065	70.8291	56.5184	59.666	63.3675	No	Yes
66946600..66946741	13	66946600	66946741	-	MIR	MIR	63.2892	5.55727	66.065	70.8291	56.5184	59.666	63.3675	No	Yes
51454095..51454350	11	51454095	51454350	-	tRNA	Pre0_SS	63.2817	4.9043	59.9526	63.919	62.3304	58.8911	71.3152	No	No
51454818..51454945	11	51454818	51454945	+	tRNA	SINE1D_SS	63.2817	4.9043	59.9526	63.919	62.3304	58.8911	71.3152	No	No
51456354..51456605	11	51456354	51456605	+	tRNA	Pre0_SS	63.2817	4.9043	59.9526	63.919	62.3304	58.8911	71.3152	No	No
51456941..51457196	11	51456941	51457196	+	tRNA	Pre0_SS	63.2817	4.9043	59.9526	63.919	62.3304	58.8911	71.3152	No	No
51459276..51459526	11	51459276	51459526	+	tRNA	Pre0_SS	63.2817	4.9043	59.9526	63.919	62.3304	58.8911	71.3152	No	No
51461771..51462013	11	51461771	51462013	+	tRNA	PRE1d	63.2817	4.9043	59.9526	63.919	62.3304	58.8911	71.3152	No	No
51462423..51462669	11	51462423	51462669	-	tRNA	Pre0_SS	63.2817	4.9043	59.9526	63.919	62.3304	58.8911	71.3152	No	No
43138104..43138233	9	43138104	43138233	+	tRNA	SINE1C_SS	63.2759	3.8586	64.4697	63.1363	64.7156	56.8846	67.1732	No	Yes
43138564..43138787	9	43138564	43138787	+	MIR	MIR	63.2759	3.8586	64.4697	63.1363	64.7156	56.8846	67.1732	No	Yes
43140305..43140540	9	43140305	43140540	+	MIR	MIRb	63.2759	3.8586	64.4697	63.1363	64.7156	56.8846	67.1732	No	Yes
80822193..80822279	14	80822193	80822279	+	MIR	MIR3	63.2685	7.91109	68.7461	68.4633	57.791	52.015	69.3271	No	Yes
80822309..80822389	14	80822309	80822389	+	MIR	MIR3	63.2685	7.91109	68.7461	68.4633	57.791	52.015	69.3271	No	Yes
80822494..80822596	14	80822494	80822596	-	MIR	MIR	63.2685	7.91109	68.7461	68.4633	57.791	52.015	69.3271	No	Yes
80823502..80823711	14	80823502	80823711	+	MIR	MIRb	63.2685	7.91109	68.7461	68.4633	57.791	52.015	69.3271	No	Yes
80824039..80824299	14	80824039	80824299	-	tRNA	Pre0_SS	63.2685	7.91109	68.7461	68.4633	57.791	52.015	69.3271	No	Yes
42793054..42793127	18	42793054	42793127	-	MIR	MIRc	63.2512	3.69682	66.6313	64.6295	66.1326	60.8195	58.0429	No	Yes
42793292..42793400	18	42793292	42793400	+	MIR	MIRb	63.2512	3.69682	66.6313	64.6295	66.1326	60.8195	58.0429	No	Yes
42794648..42794906	18	42794648	42794906	-	tRNA	Pre0_SS	63.2512	3.69682	66.6313	64.6295	66.1326	60.8195	58.0429	No	Yes
42796186..42796319	18	42796186	42796319	-	MIR	MIRb	63.2512	3.69682	66.6313	64.6295	66.1326	60.8195	58.0429	No	Yes
42796287..42796379	18	42796287	42796379	+	MIR	MIRb	63.2512	3.69682	66.6313	64.6295	66.1326	60.8195	58.0429	No	Yes
266176906..266177165	1	266176906	266177165	+	MIR	MIRb	63.2467	7.78063	68.9894	70.1568	50.5639	62.7276	63.7961	No	Yes
266177374..266177631	1	266177374	266177631	-	tRNA	Pre0_SS	63.2467	7.78063	68.9894	70.1568	50.5639	62.7276	63.7961	No	Yes
266177913..266178167	1	266177913	266178167	-	tRNA	Pre0_SS	63.2467	7.78063	68.9894	70.1568	50.5639	62.7276	63.7961	No	Yes
266178335..266178513	1	266178335	266178513	+	MIR	MIRb	63.2467	7.78063	68.9894	70.1568	50.5639	62.7276	63.7961	No	Yes
266179911..266180102	1	266179911	266180102	+	tRNA	PRE1i	63.2467	7.78063	68.9894	70.1568	50.5639	62.7276	63.7961	No	Yes
53613067..53613262	8	53613067	53613262	-	tRNA	Pre0_SS	63.2435	4.50853	70.4648	59.5741	62.3334	59.5374	64.3077	No	Yes
53615496..53615689	8	53615496	53615689	+	MIR	MIRb	63.2435	4.50853	70.4648	59.5741	62.3334	59.5374	64.3077	No	Yes
53616157..53616417	8	53616157	53616417	+	tRNA	Pre0_SS	63.2435	4.50853	70.4648	59.5741	62.3334	59.5374	64.3077	No	Yes
53616489..53616743	8	53616489	53616743	-	tRNA	Pre0_SS	63.2435	4.50853	70.4648	59.5741	62.3334	59.5374	64.3077	No	Yes
121188125..121188395	6	121188125	121188395	-	tRNA	Pre0_SS	63.2225	3.80121	66.9818	65.1526	60.6207	57.9102	65.4471	No	Yes
121188408..121188672	6	121188408	121188672	-	tRNA	Pre0_SS	63.2225	3.80121	66.9818	65.1526	60.6207	57.9102	65.4471	No	Yes
121189953..121190211	6	121189953	121190211	-	tRNA	Pre0_SS	63.2225	3.80121	66.9818	65.1526	60.6207	57.9102	65.4471	No	Yes
121190221..121190480	6	121190221	121190480	-	tRNA	Pre0_SS	63.2225	3.80121	66.9818	65.1526	60.6207	57.9102	65.4471	No	Yes
121190636..121190773	6	121190636	121190773	-	MIR	MIRc	63.2225	3.80121	66.9818	65.1526	60.6207	57.9102	65.4471	No	Yes
121190984..121191141	6	121190984	121191141	-	MIR	MIR	63.2225	3.80121	66.9818	65.1526	60.6207	57.9102	65.4471	No	Yes
121191987..121192239	6	121191987	121192239	-	tRNA	Pre0_SS	63.2225	3.80121	66.9818	65.1526	60.6207	57.9102	65.4471	No	Yes
47076771..47076946	9	47076771	47076946	+	MIR	MIRb	63.2177	4.92819	67.4091	66.3186	55.3241	61.5851	65.4516	No	No
67233375..67233631	9	67233375	67233631	-	tRNA	Pre0_SS	63.2155	3.3111	63.5769	63.375	61.0091	59.7334	68.3831	No	Yes
67234166..67234308	9	67234166	67234308	+	MIR	MIR3	63.2155	3.3111	63.5769	63.375	61.0091	59.7334	68.3831	No	Yes
67234472..67234609	9	67234472	67234609	-	MIR	MIR3	63.2155	3.3111	63.5769	63.375	61.0091	59.7334	68.3831	No	Yes
76530562..76530654	13	76530562	76530654	-	MIR	MIR3	63.1862	6.85447	68.9348	64.5983	56.1469	70.3134	55.9374	No	Yes
76531326..76531533	13	76531326	76531533	-	tRNA	PRE1j	63.1862	6.85447	68.9348	64.5983	56.1469	70.3134	55.9374	No	Yes
76533038..76533217	13	76533038	76533217	+	MIR	MIR	63.1862	6.85447	68.9348	64.5983	56.1469	70.3134	55.9374	No	Yes
7566560..7566740	6	7566560	7566740	-	MIR	MIR	63.1559	7.6628	70.8216	66.862	66.7125	60.0672	51.3159	No	Yes
7568915..7568986	6	7568915	7568986	+	tRNA	SINE1B_SS	63.1559	7.6628	70.8216	66.862	66.7125	60.0672	51.3159	No	Yes
93705179..93705443	6	93705179	93705443	+	tRNA	Pre0_SS	63.1527	2.12386	65.7502	60.3407	63.5222	61.8024	64.3481	No	Yes
59850401..59850561	3	59850401	59850561	-	tRNA	PRE1i	63.1434	1.17088	62.8635	63.5287	63.8711	61.2469	64.2068	No	Yes
59850659..59850912	3	59850659	59850912	+	tRNA	Pre0_SS	63.1434	1.17088	62.8635	63.5287	63.8711	61.2469	64.2068	No	Yes
59850934..59851051	3	59850934	59851051	+	tRNA	SINE1B_SS	63.1434	1.17088	62.8635	63.5287	63.8711	61.2469	64.2068	No	Yes
59851790..59852051	3	59851790	59852051	+	tRNA	Pre0_SS	63.1434	1.17088	62.8635	63.5287	63.8711	61.2469	64.2068	No	Yes
59852146..59852253	3	59852146	59852253	-	MIR	MIRb	63.1434	1.17088	62.8635	63.5287	63.8711	61.2469	64.2068	No	Yes
59853146..59853375	3	59853146	59853375	+	tRNA	PRE1h	63.1434	1.17088	62.8635	63.5287	63.8711	61.2469	64.2068	No	Yes
59853950..59854090	3	59853950	59854090	-	MIR	MIRb	63.1434	1.17088	62.8635	63.5287	63.8711	61.2469	64.2068	No	Yes
39042565..39042820	7	39042565	39042820	+	tRNA	Pre0_SS	63.1375	6.16114	68.9147	66.4277	64.7469	62.7004	52.8976	No	Yes
39042872..39043076	7	39042872	39043076	+	tRNA	PRE1f2	63.1375	6.16114	68.9147	66.4277	64.7469	62.7004	52.8976	No	Yes
39043686..39043915	7	39043686	39043915	+	tRNA	PRE1e	63.1375	6.16114	68.9147	66.4277	64.7469	62.7004	52.8976	No	Yes
39045279..39045318	7	39045279	39045318	+	tRNA	SINE1C_SS	63.1375	6.16114	68.9147	66.4277	64.7469	62.7004	52.8976	No	Yes
39045318..39045575	7	39045318	39045575	-	tRNA	Pre0_SS	63.1375	6.16114	68.9147	66.4277	64.7469	62.7004	52.8976	No	Yes
39045575..39045679	7	39045575	39045679	+	tRNA	SINE1C_SS	63.1375	6.16114	68.9147	66.4277	64.7469	62.7004	52.8976	No	Yes
120796134..120796371	9	120796134	120796371	+	tRNA	Pre0_SS	63.1195	4.78758	66.5948	58.0678	69.1885	58.9809	62.7654	No	Yes
120798883..120798978	9	120798883	120798978	+	MIR	MIRb	63.1195	4.78758	66.5948	58.0678	69.1885	58.9809	62.7654	No	Yes
51715291..51715478	17	51715291	51715478	+	tRNA	PRE1j	63.1072	5.84457	66.9303	68.9453	61.7929	64.0022	53.8655	No	Yes
51716309..51716558	17	51716309	51716558	-	tRNA	Pre0_SS	63.1072	5.84457	66.9303	68.9453	61.7929	64.0022	53.8655	No	Yes
51717328..51717437	17	51717328	51717437	+	tRNA	PRE1i	63.1072	5.84457	66.9303	68.9453	61.7929	64.0022	53.8655	No	Yes
51717988..51718066	17	51717988	51718066	-	MIR	MIR3	63.1072	5.84457	66.9303	68.9453	61.7929	64.0022	53.8655	No	Yes
51718066..51718119	17	51718066	51718119	+	MIR	MIRb	63.1072	5.84457	66.9303	68.9453	61.7929	64.0022	53.8655	No	Yes
51718119..51718365	17	51718119	51718365	-	tRNA	Pre0_SS	63.1072	5.84457	66.9303	68.9453	61.7929	64.0022	53.8655	No	Yes
51718365..51718452	17	51718365	51718452	+	MIR	MIRb	63.1072	5.84457	66.9303	68.9453	61.7929	64.0022	53.8655	No	Yes
51719627..51719721	17	51719627	51719721	+	MIR	MIRc	63.1072	5.84457	66.9303	68.9453	61.7929	64.0022	53.8655	No	Yes
51719779..51719958	17	51719779	51719958	+	MIR	MIR	63.1072	5.84457	66.9303	68.9453	61.7929	64.0022	53.8655	No	Yes
105595148..105595208	9	105595148	105595208	-	MIR	MIR	63.0902	3.86319	68.9504	60.679	59.2605	61.7308	64.8302	No	Yes
105595232..105595289	9	105595232	105595289	-	MIR	MIR	63.0902	3.86319	68.9504	60.679	59.2605	61.7308	64.8302	No	Yes
105596585..105596689	9	105596585	105596689	+	MIR	MIRb	63.0902	3.86319	68.9504	60.679	59.2605	61.7308	64.8302	No	Yes
105596657..105596711	9	105596657	105596711	+	MIR	MIRc	63.0902	3.86319	68.9504	60.679	59.2605	61.7308	64.8302	No	Yes
105596922..105597019	9	105596922	105597019	-	tRNA	CHR-1	63.0902	3.86319	68.9504	60.679	59.2605	61.7308	64.8302	No	Yes
105597327..105597575	9	105597327	105597575	+	tRNA	Pre0_SS	63.0902	3.86319	68.9504	60.679	59.2605	61.7308	64.8302	No	Yes
105597826..105598072	9	105597826	105598072	-	tRNA	Pre0_SS	63.0902	3.86319	68.9504	60.679	59.2605	61.7308	64.8302	No	Yes
91304719..91304824	7	91304719	91304824	-	MIR	MIR	63.0872	4.91831	68.9894	57.042	64.3081	65.9619	59.1344	No	Yes
11161485..11161727	14	11161485	11161727	+	tRNA	Pre0_SS	63.0793	3.02852	61.3294	60.2662	67.5163	64.8769	61.4078	No	No
11161736..11161854	14	11161736	11161854	+	tRNA	SINE1B_SS	63.0793	3.02852	61.3294	60.2662	67.5163	64.8769	61.4078	No	No
11161927..11162158	14	11161927	11162158	+	MIR	MIR	63.0793	3.02852	61.3294	60.2662	67.5163	64.8769	61.4078	No	No
49486622..49486732	14	49486622	49486732	-	MIR	MIRb	63.068	5.37607	66.9689	69.7037	58.4202	57.1725	63.0748	No	Yes
49489593..49489680	14	49489593	49489680	+	MIR	MIR3	63.068	5.37607	66.9689	69.7037	58.4202	57.1725	63.0748	No	Yes
7430055..7430177	12	7430055	7430177	-	MIR	MIRc	63.0561	4.78865	67.3476	68.8121	57.8108	59.9025	61.4078	No	No
7430471..7430562	12	7430471	7430562	+	MIR	MIRc	63.0561	4.78865	67.3476	68.8121	57.8108	59.9025	61.4078	No	No
7430701..7430892	12	7430701	7430892	-	tRNA	PRE1i	63.0561	4.78865	67.3476	68.8121	57.8108	59.9025	61.4078	No	No
128925317..128925497	14	128925317	128925497	-	tRNA	PRE1f2	63.0558	5.6988	65.9953	65.2326	60.4679	54.4898	69.0934	No	No
128925672..128925795	14	128925672	128925795	-	tRNA	SINE1D_SS	63.0558	5.6988	65.9953	65.2326	60.4679	54.4898	69.0934	No	No
19299226..19299360	6	19299226	19299360	+	MIR	MIR1_Amn	63.051	2.55436	59.1832	65.448	62.6426	65.306	62.6753	No	Yes
19299303..19299487	6	19299303	19299487	-	MIR	MIR	63.051	2.55436	59.1832	65.448	62.6426	65.306	62.6753	No	Yes
19299488..19299531	6	19299488	19299531	+	MIR	MIRb	63.051	2.55436	59.1832	65.448	62.6426	65.306	62.6753	No	Yes
19299582..19299655	6	19299582	19299655	-	MIR	MIR1_Amn	63.051	2.55436	59.1832	65.448	62.6426	65.306	62.6753	No	Yes
19299887..19300094	6	19299887	19300094	+	tRNA	PRE1f2	63.051	2.55436	59.1832	65.448	62.6426	65.306	62.6753	No	Yes
19300109..19300198	6	19300109	19300198	+	MIR	MIR3	63.051	2.55436	59.1832	65.448	62.6426	65.306	62.6753	No	Yes
19300235..19300364	6	19300235	19300364	+	MIR	MIR	63.051	2.55436	59.1832	65.448	62.6426	65.306	62.6753	No	Yes
19300364..19300547	6	19300364	19300547	+	tRNA	PRE1f2	63.051	2.55436	59.1832	65.448	62.6426	65.306	62.6753	No	Yes
19300547..19300582	6	19300547	19300582	+	MIR	MIR	63.051	2.55436	59.1832	65.448	62.6426	65.306	62.6753	No	Yes
19300579..19300797	6	19300579	19300797	-	MIR	MIR	63.051	2.55436	59.1832	65.448	62.6426	65.306	62.6753	No	Yes
19302412..19302539	6	19302412	19302539	+	MIR	MIRb	63.051	2.55436	59.1832	65.448	62.6426	65.306	62.6753	No	Yes
19302798..19302902	6	19302798	19302902	-	MIR	MIR1_Amn	63.051	2.55436	59.1832	65.448	62.6426	65.306	62.6753	No	Yes
88361068..88361224	14	88361068	88361224	-	MIR	MIRb	63.0497	4.11879	67.8722	66.1642	58.7918	63.4465	58.9736	No	Yes
88363889..88364082	14	88363889	88364082	-	MIR	MIRb	63.0497	4.11879	67.8722	66.1642	58.7918	63.4465	58.9736	No	Yes
111025195..111025452	3	111025195	111025452	-	tRNA	Pre0_SS	63.0244	6.60372	65.8145	67.3759	51.5823	67.1172	63.232	No	Yes
111025938..111026150	3	111025938	111026150	-	tRNA	PRE1a	63.0244	6.60372	65.8145	67.3759	51.5823	67.1172	63.232	No	Yes
111026504..111026738	3	111026504	111026738	+	tRNA	Pre0_SS	63.0244	6.60372	65.8145	67.3759	51.5823	67.1172	63.232	No	Yes
36463862..36464114	7	36463862	36464114	-	tRNA	Pre0_SS	63.02	6.62046	65.4543	64.6417	51.7576	63.9815	69.2651	No	No
36464811..36464950	7	36464811	36464950	+	MIR	MIR3	63.02	6.62046	65.4543	64.6417	51.7576	63.9815	69.2651	No	No
112182431..112182680	14	112182431	112182680	-	tRNA	Pre0_SS	63.0142	6.7007	71.9555	58.8902	57.6865	58.0672	68.4719	No	Yes
112182788..112182915	14	112182788	112182915	-	tRNA	SINE1A_SS	63.0142	6.7007	71.9555	58.8902	57.6865	58.0672	68.4719	No	Yes
112184885..112185019	14	112184885	112185019	-	MIR	MIR1_Amn	63.0142	6.7007	71.9555	58.8902	57.6865	58.0672	68.4719	No	Yes
112185107..112185238	14	112185107	112185238	+	tRNA	SINE1_SS	63.0142	6.7007	71.9555	58.8902	57.6865	58.0672	68.4719	No	Yes
112185926..112186182	14	112185926	112186182	-	tRNA	Pre0_SS	63.0142	6.7007	71.9555	58.8902	57.6865	58.0672	68.4719	No	Yes
112186615..112186781	14	112186615	112186781	+	MIR	MIRb	63.0142	6.7007	71.9555	58.8902	57.6865	58.0672	68.4719	No	Yes
112187241..112187480	14	112187241	112187480	+	MIR	MIR	63.0142	6.7007	71.9555	58.8902	57.6865	58.0672	68.4719	No	Yes
112188659..112188926	14	112188659	112188926	+	tRNA	Pre0_SS	63.0142	6.7007	71.9555	58.8902	57.6865	58.0672	68.4719	No	Yes
35191857..35192107	7	35191857	35192107	-	tRNA	Pre0_SS	62.9877	6.18317	52.2544	63.643	66.8503	64.8585	67.3321	No	Yes
35192262..35192423	7	35192262	35192423	+	MIR	MIR3	62.9877	6.18317	52.2544	63.643	66.8503	64.8585	67.3321	No	Yes
35192432..35192610	7	35192432	35192610	-	tRNA-RTE	MamSINE1	62.9877	6.18317	52.2544	63.643	66.8503	64.8585	67.3321	No	Yes
35195195..35195406	7	35195195	35195406	+	MIR	MIRb	62.9877	6.18317	52.2544	63.643	66.8503	64.8585	67.3321	No	Yes
124570620..124570708	X	124570620	124570708	-	tRNA	CHR-1	62.9843	6.64161	71.2179	66.7769	64.5162	56.1413	56.2691	No	No
124570856..124570977	X	124570856	124570977	+	tRNA	SINE1B_SS	62.9843	6.64161	71.2179	66.7769	64.5162	56.1413	56.2691	No	No
124571084..124571333	X	124571084	124571333	+	tRNA	PRE1f	62.9843	6.64161	71.2179	66.7769	64.5162	56.1413	56.2691	No	No
49744966..49745071	17	49744966	49745071	-	tRNA	CHR-1	62.9567	3.31388	60.3848	60.8587	60.9349	64.5089	68.0961	No	Yes
144338180..144338394	1	144338180	144338394	+	tRNA	PRE1d2	62.9357	9.5568	67.2062	70.2137	51.9684	53.3266	71.9637	No	Yes
144340290..144340547	1	144340290	144340547	+	tRNA	Pre0_SS	62.9357	9.5568	67.2062	70.2137	51.9684	53.3266	71.9637	No	Yes
10063366..10063621	4	10063366	10063621	+	tRNA	Pre0_SS	62.9223	7.86647	69.1942	58.3046	51.3046	66.8418	68.9665	No	No
10064041..10064275	4	10064041	10064275	+	MIR	MIRb	62.9223	7.86647	69.1942	58.3046	51.3046	66.8418	68.9665	No	No
10064326..10064414	4	10064326	10064414	+	MIR	MIR3	62.9223	7.86647	69.1942	58.3046	51.3046	66.8418	68.9665	No	No
10065186..10065442	4	10065186	10065442	+	tRNA	Pre0_SS	62.9223	7.86647	69.1942	58.3046	51.3046	66.8418	68.9665	No	No
10065639..10065855	4	10065639	10065855	+	MIR	MIRb	62.9223	7.86647	69.1942	58.3046	51.3046	66.8418	68.9665	No	No
11754900..11755078	2	11754900	11755078	+	tRNA	PRE1k	62.912	4.79932	68.0604	64.2686	56.7057	59.2112	66.3139	No	No
11756186..11756398	2	11756186	11756398	+	tRNA	PRE1f2	62.912	4.79932	68.0604	64.2686	56.7057	59.2112	66.3139	No	No
11757632..11757754	2	11757632	11757754	-	tRNA	PRE1g	62.912	4.79932	68.0604	64.2686	56.7057	59.2112	66.3139	No	No
11758454..11758562	2	11758454	11758562	-	tRNA	CHR-1	62.912	4.79932	68.0604	64.2686	56.7057	59.2112	66.3139	No	No
11759083..11759155	2	11759083	11759155	-	tRNA	PRE1g	62.912	4.79932	68.0604	64.2686	56.7057	59.2112	66.3139	No	No
11759084..11759168	2	11759084	11759168	-	tRNA	SINE1B_SS	62.912	4.79932	68.0604	64.2686	56.7057	59.2112	66.3139	No	No
11759831..11759962	2	11759831	11759962	-	tRNA	PRE1e	62.912	4.79932	68.0604	64.2686	56.7057	59.2112	66.3139	No	No
11761199..11761459	2	11761199	11761459	-	tRNA	Pre0_SS	62.912	4.79932	68.0604	64.2686	56.7057	59.2112	66.3139	No	No
68981706..68981915	5	68981706	68981915	+	MIR	MIR	62.9016	6.48815	70.2435	58.3194	62.4624	55.0109	68.4719	No	No
56792964..56793198	X	56792964	56793198	-	tRNA	Pre0_SS	62.8744	3.57872	57.2544	61.8151	63.6462	66.3163	65.3401	No	Yes
56793432..56793550	X	56793432	56793550	-	MIR	MIR	62.8744	3.57872	57.2544	61.8151	63.6462	66.3163	65.3401	No	Yes
56794043..56794241	X	56794043	56794241	-	tRNA	PRE1d2	62.8744	3.57872	57.2544	61.8151	63.6462	66.3163	65.3401	No	Yes
56794343..56794540	X	56794343	56794540	-	MIR	MIR	62.8744	3.57872	57.2544	61.8151	63.6462	66.3163	65.3401	No	Yes
56797914..56798169	X	56797914	56798169	+	tRNA	Pre0_SS	62.8744	3.57872	57.2544	61.8151	63.6462	66.3163	65.3401	No	Yes
56798894..56799023	X	56798894	56799023	+	tRNA	SINE1_SS	62.8744	3.57872	57.2544	61.8151	63.6462	66.3163	65.3401	No	Yes
56799091..56799350	X	56799091	56799350	-	tRNA	Pre0_SS	62.8744	3.57872	57.2544	61.8151	63.6462	66.3163	65.3401	No	Yes
56800013..56800267	X	56800013	56800267	+	tRNA	Pre0_SS	62.8744	3.57872	57.2544	61.8151	63.6462	66.3163	65.3401	No	Yes
56800279..56800489	X	56800279	56800489	+	tRNA	PRE1j	62.8744	3.57872	57.2544	61.8151	63.6462	66.3163	65.3401	No	Yes
45256422..45256638	9	45256422	45256638	-	MIR	MIRb	62.8573	5.17601	60.3129	66.5161	62.5694	69.0348	55.8531	No	No
45258184..45258426	9	45258184	45258426	-	MIR	MIR	62.8573	5.17601	60.3129	66.5161	62.5694	69.0348	55.8531	No	No
48673139..48673354	6	48673139	48673354	+	tRNA	PRE1b	62.8157	4.68094	63.9575	66.1307	56.3396	67.786	59.8647	No	No
48673358..48673383	6	48673358	48673383	-	MIR	MIR	62.8157	4.68094	63.9575	66.1307	56.3396	67.786	59.8647	No	No
48673383..48673484	6	48673383	48673484	+	tRNA	SINE1D_SS	62.8157	4.68094	63.9575	66.1307	56.3396	67.786	59.8647	No	No
48673484..48673554	6	48673484	48673554	-	MIR	MIR	62.8157	4.68094	63.9575	66.1307	56.3396	67.786	59.8647	No	No
48674164..48674418	6	48674164	48674418	+	tRNA	Pre0_SS	62.8157	4.68094	63.9575	66.1307	56.3396	67.786	59.8647	No	No
48674480..48674701	6	48674480	48674701	-	tRNA	PRE1g	62.8157	4.68094	63.9575	66.1307	56.3396	67.786	59.8647	No	No
144832360..144832521	6	144832360	144832521	-	MIR	MIRb	62.8153	6.57655	60.474	65.9992	52.3134	68.1166	67.1732	No	Yes
144832836..144833045	6	144832836	144833045	+	tRNA	PRE1g	62.8153	6.57655	60.474	65.9992	52.3134	68.1166	67.1732	No	Yes
144835230..144835429	6	144835230	144835429	+	MIR	MIR	62.8153	6.57655	60.474	65.9992	52.3134	68.1166	67.1732	No	Yes
144836462..144836699	6	144836462	144836699	+	MIR	MIR	62.8153	6.57655	60.474	65.9992	52.3134	68.1166	67.1732	No	Yes
93679509..93679784	3	93679509	93679784	-	tRNA	Pre0_SS	62.7755	4.7793	66.6313	59.7231	56.2921	67.7388	63.4924	No	Yes
93680180..93680441	3	93680180	93680441	+	tRNA	Pre0_SS	62.7755	4.7793	66.6313	59.7231	56.2921	67.7388	63.4924	No	Yes
93681777..93682035	3	93681777	93682035	-	tRNA	Pre0_SS	62.7755	4.7793	66.6313	59.7231	56.2921	67.7388	63.4924	No	Yes
4013130..4013391	3	4013130	4013391	-	tRNA	Pre0_SS	62.7739	6.09533	61.2533	53.2103	69.4446	65.5276	64.434	No	Yes
4013456..4013577	3	4013456	4013577	-	tRNA	SINE1B_SS	62.7739	6.09533	61.2533	53.2103	69.4446	65.5276	64.434	No	Yes
4013643..4013903	3	4013643	4013903	-	tRNA	Pre0_SS	62.7739	6.09533	61.2533	53.2103	69.4446	65.5276	64.434	No	Yes
4014487..4014726	3	4014487	4014726	+	tRNA	PRE1f	62.7739	6.09533	61.2533	53.2103	69.4446	65.5276	64.434	No	Yes
4014737..4014986	3	4014737	4014986	+	tRNA	Pre0_SS	62.7739	6.09533	61.2533	53.2103	69.4446	65.5276	64.434	No	Yes
4015001..4015089	3	4015001	4015089	+	tRNA	SINE1B_SS	62.7739	6.09533	61.2533	53.2103	69.4446	65.5276	64.434	No	Yes
42703906..42704012	6	42703906	42704012	-	MIR	MIR	62.7732	5.29394	68.0973	67.2316	54.995	62.5988	60.9431	No	Yes
157393767..157393921	6	157393767	157393921	-	MIR	MIR	62.7687	3.48734	66.2999	62.7929	56.9759	63.6462	64.1287	No	No
157393968..157394121	6	157393968	157394121	-	MIR	MIR	62.7687	3.48734	66.2999	62.7929	56.9759	63.6462	64.1287	No	No
157394817..157395083	6	157394817	157395083	+	tRNA	Pre0_SS	62.7687	3.48734	66.2999	62.7929	56.9759	63.6462	64.1287	No	No
108408783..108409040	4	108408783	108409040	+	tRNA	Pre0_SS	62.7314	5.01963	65.7454	55.2892	68.6278	61.5118	62.4829	No	No
14701728..14701775	12	14701728	14701775	+	tRNA	SINE1B_SS	62.7285	6.6509	58.4926	69.8548	61.0437	54.8923	69.3592	No	No
7316327..7316431	9	7316327	7316431	-	MIR	MIRb	62.7125	4.719	61.7628	58.3083	62.2219	60.5625	70.7071	No	Yes
136590722..136590974	9	136590722	136590974	+	tRNA	Pre0_SS	62.6795	5.00747	65.1227	60.1723	63.7666	68.7382	55.5975	No	No
33062118..33062377	15	33062118	33062377	-	tRNA	Pre0_SS	62.6788	3.53169	63.0264	64.1054	56.6519	63.7168	65.8935	No	No
141287452..141287586	14	141287452	141287586	+	tRNA	SINE1C_SS	62.6748	4.1441	56.1871	61.4777	66.5911	65.7278	63.3903	No	No
87949128..87949387	8	87949128	87949387	+	tRNA	Pre0_SS	62.6717	6.58474	69.2793	57.3503	56.1024	70.022	60.6044	No	Yes
87949438..87949695	8	87949438	87949695	+	tRNA	Pre0_SS	62.6717	6.58474	69.2793	57.3503	56.1024	70.022	60.6044	No	Yes
87949772..87949970	8	87949772	87949970	-	tRNA	PRE1f	62.6717	6.58474	69.2793	57.3503	56.1024	70.022	60.6044	No	Yes
87950367..87950573	8	87950367	87950573	+	tRNA	PRE1f2	62.6717	6.58474	69.2793	57.3503	56.1024	70.022	60.6044	No	Yes
87953036..87953291	8	87953036	87953291	+	tRNA	Pre0_SS	62.6717	6.58474	69.2793	57.3503	56.1024	70.022	60.6044	No	Yes
87071392..87071594	14	87071392	87071594	-	tRNA	PRE1f2	62.6665	4.69468	61.2887	64.0466	58.4644	59.387	70.1461	No	Yes
87072736..87072916	14	87072736	87072916	+	MIR	MIRb	62.6665	4.69468	61.2887	64.0466	58.4644	59.387	70.1461	No	Yes
87073295..87073431	14	87073295	87073431	+	MIR	MIRb	62.6665	4.69468	61.2887	64.0466	58.4644	59.387	70.1461	No	Yes
87073422..87073571	14	87073422	87073571	-	MIR	MIR	62.6665	4.69468	61.2887	64.0466	58.4644	59.387	70.1461	No	Yes
87074509..87074643	14	87074509	87074643	-	MIR	MIRc	62.6665	4.69468	61.2887	64.0466	58.4644	59.387	70.1461	No	Yes
87074833..87075089	14	87074833	87075089	-	tRNA	Pre0_SS	62.6665	4.69468	61.2887	64.0466	58.4644	59.387	70.1461	No	Yes
119848986..119849076	15	119848986	119849076	+	MIR	MIR3	62.6428	5.36289	65.9797	70.3768	60.0507	57.5576	59.2493	No	Yes
119849249..119849502	15	119849249	119849502	-	tRNA	Pre0_SS	62.6428	5.36289	65.9797	70.3768	60.0507	57.5576	59.2493	No	Yes
119853470..119853623	15	119853470	119853623	-	MIR	MIR	62.6428	5.36289	65.9797	70.3768	60.0507	57.5576	59.2493	No	Yes
167045522..167045609	6	167045522	167045609	-	MIR	MIR3	62.6389	4.71838	68.451	65.0583	64.0648	58.4227	57.1975	No	Yes
33947422..33947658	12	33947422	33947658	+	tRNA	PRE1e	62.6382	8.0078	69.4771	65.3575	51.5679	57.1236	69.6647	No	No
12590631..12590870	6	12590631	12590870	-	tRNA	Pre0_SS	62.6283	2.93096	65.486	65.1079	63.1644	58.571	60.8123	No	Yes
47331943..47332037	9	47331943	47332037	-	MIR	MIR3	62.6227	3.87719	61.3917	58.7073	59.9464	64.8715	68.1963	No	Yes
47332195..47332302	9	47332195	47332302	-	MIR	MIRb	62.6227	3.87719	61.3917	58.7073	59.9464	64.8715	68.1963	No	Yes
47333394..47333659	9	47333394	47333659	+	tRNA	Pre0_SS	62.6227	3.87719	61.3917	58.7073	59.9464	64.8715	68.1963	No	Yes
47333763..47334019	9	47333763	47334019	-	tRNA	Pre0_SS	62.6227	3.87719	61.3917	58.7073	59.9464	64.8715	68.1963	No	Yes
47334119..47334296	9	47334119	47334296	-	MIR	MIRb	62.6227	3.87719	61.3917	58.7073	59.9464	64.8715	68.1963	No	Yes
53473726..53473812	16	53473726	53473812	-	MIR	MIRc	62.6178	3.7068	65.3187	67.6318	59.8893	61.2755	58.9736	No	No
53473915..53473967	16	53473915	53473967	+	MIR	MIR	62.6178	3.7068	65.3187	67.6318	59.8893	61.2755	58.9736	No	No
53473967..53474217	16	53473967	53474217	+	tRNA	Pre0_SS	62.6178	3.7068	65.3187	67.6318	59.8893	61.2755	58.9736	No	No
53474217..53474295	16	53474217	53474295	+	MIR	MIR	62.6178	3.7068	65.3187	67.6318	59.8893	61.2755	58.9736	No	No
34404421..34404531	17	34404421	34404531	+	MIR	MIR	62.5999	7.85402	50.6123	70.4109	62.338	68.826	60.8123	No	No
34405597..34405838	17	34405597	34405838	+	tRNA	Pre0_SS	62.5999	7.85402	50.6123	70.4109	62.338	68.826	60.8123	No	No
34405875..34405946	17	34405875	34405946	+	MIR	MIR	62.5999	7.85402	50.6123	70.4109	62.338	68.826	60.8123	No	No
34406088..34406335	17	34406088	34406335	+	tRNA	Pre0_SS	62.5999	7.85402	50.6123	70.4109	62.338	68.826	60.8123	No	No
34406760..34407016	17	34406760	34407016	+	tRNA	Pre0_SS	62.5999	7.85402	50.6123	70.4109	62.338	68.826	60.8123	No	No
113972348..113972599	8	113972348	113972599	+	tRNA	Pre0_SS	62.5983	7.50405	70.4392	64.9381	50.4889	61.3504	65.7752	No	Yes
113973171..113973359	8	113973171	113973359	-	MIR	MIR3	62.5983	7.50405	70.4392	64.9381	50.4889	61.3504	65.7752	No	Yes
113973793..113974052	8	113973793	113974052	+	tRNA	Pre0_SS	62.5983	7.50405	70.4392	64.9381	50.4889	61.3504	65.7752	No	Yes
45121908..45122074	14	45121908	45122074	-	MIR	MIRb	62.5971	5.50515	61.8817	69.3389	55.8889	66.813	59.0631	No	Yes
45122171..45122244	14	45122171	45122244	-	MIR	MIRb	62.5971	5.50515	61.8817	69.3389	55.8889	66.813	59.0631	No	Yes
45122895..45123128	14	45122895	45123128	-	MIR	MIR	62.5971	5.50515	61.8817	69.3389	55.8889	66.813	59.0631	No	Yes
45123606..45123712	14	45123606	45123712	+	MIR	MIR	62.5971	5.50515	61.8817	69.3389	55.8889	66.813	59.0631	No	Yes
74004975..74005046	14	74004975	74005046	-	MIR	MIRb	62.5932	4.73953	68.8045	58.3022	66.1744	58.277	61.4078	No	Yes
74006497..74006572	14	74006497	74006572	-	MIR	MIR3	62.5932	4.73953	68.8045	58.3022	66.1744	58.277	61.4078	No	Yes
74007408..74007460	14	74007408	74007460	-	MIR	MIRb	62.5932	4.73953	68.8045	58.3022	66.1744	58.277	61.4078	No	Yes
64155975..64156230	16	64155975	64156230	-	MIR	MIRb	62.5579	4.4683	57.0737	65.414	61.027	68.5513	60.7237	No	Yes
64156750..64156887	16	64156750	64156887	-	MIR	MIRc	62.5579	4.4683	57.0737	65.414	61.027	68.5513	60.7237	No	Yes
64163809..64163880	16	64163809	64163880	+	MIR	MIRb	62.5579	4.4683	57.0737	65.414	61.027	68.5513	60.7237	No	Yes
64163884..64164062	16	64163884	64164062	+	MIR	MIR	62.5579	4.4683	57.0737	65.414	61.027	68.5513	60.7237	No	Yes
5754643..5754766	3	5754643	5754766	-	MIR	MIR	62.514	3.6982	67.546	60.3	58.7716	60.7346	65.218	No	No
5755082..5755343	3	5755082	5755343	-	tRNA	Pre0_SS	62.514	3.6982	67.546	60.3	58.7716	60.7346	65.218	No	No
5755343..5755462	3	5755343	5755462	-	MIR	MIRb	62.514	3.6982	67.546	60.3	58.7716	60.7346	65.218	No	No
5755514..5755615	3	5755514	5755615	-	MIR	MIR	62.514	3.6982	67.546	60.3	58.7716	60.7346	65.218	No	No
5755615..5755865	3	5755615	5755865	-	tRNA	Pre0_SS	62.514	3.6982	67.546	60.3	58.7716	60.7346	65.218	No	No
5755865..5755887	3	5755865	5755887	-	MIR	MIR	62.514	3.6982	67.546	60.3	58.7716	60.7346	65.218	No	No
5755887..5756147	3	5755887	5756147	-	tRNA	Pre0_SS	62.514	3.6982	67.546	60.3	58.7716	60.7346	65.218	No	No
5756147..5756195	3	5756147	5756195	-	MIR	MIR	62.514	3.6982	67.546	60.3	58.7716	60.7346	65.218	No	No
90121441..90121604	14	90121441	90121604	+	MIR	MIRc	62.5076	5.75497	66.9759	66.2162	66.8386	55.31	57.1975	No	Yes
90121825..90121918	14	90121825	90121918	-	MIR	MIRb	62.5076	5.75497	66.9759	66.2162	66.8386	55.31	57.1975	No	Yes
90122263..90122471	14	90122263	90122471	-	MIR	MIRb	62.5076	5.75497	66.9759	66.2162	66.8386	55.31	57.1975	No	Yes
90124953..90125210	14	90124953	90125210	+	tRNA	Pre0_SS	62.5076	5.75497	66.9759	66.2162	66.8386	55.31	57.1975	No	Yes
146594748..146595011	1	146594748	146595011	-	tRNA	Pre0_SS	62.5035	3.55968	66.9992	65.1448	60.9054	58.0602	61.4078	No	No
93700579..93700835	6	93700579	93700835	+	tRNA	Pre0_SS	62.4992	5.47558	69.7746	56.7741	66.2037	61.7008	58.0429	No	No
93702024..93702264	6	93702024	93702264	+	tRNA	Pre0_SS	62.4992	5.47558	69.7746	56.7741	66.2037	61.7008	58.0429	No	No
93702654..93702846	6	93702654	93702846	+	MIR	MIR	62.4992	5.47558	69.7746	56.7741	66.2037	61.7008	58.0429	No	No
93703414..93703578	6	93703414	93703578	-	MIR	MIRb	62.4992	5.47558	69.7746	56.7741	66.2037	61.7008	58.0429	No	No
93704377..93704564	6	93704377	93704564	-	MIR	MIRb	62.4992	5.47558	69.7746	56.7741	66.2037	61.7008	58.0429	No	No
93704899..93705027	6	93704899	93705027	-	MIR	MIR3	62.4992	5.47558	69.7746	56.7741	66.2037	61.7008	58.0429	No	No
93705030..93705150	6	93705030	93705150	+	tRNA	SINE1D_SS	62.4992	5.47558	69.7746	56.7741	66.2037	61.7008	58.0429	No	No
10941656..10941792	2	10941656	10941792	+	MIR	MIRb	62.4968	5.38931	57.3371	67.7997	56.0535	65.4532	65.8405	No	No
10942801..10942997	2	10942801	10942997	+	MIR	MIRb	62.4968	5.38931	57.3371	67.7997	56.0535	65.4532	65.8405	No	No
10943111..10943305	2	10943111	10943305	-	tRNA	PRE1f2	62.4968	5.38931	57.3371	67.7997	56.0535	65.4532	65.8405	No	No
10944024..10944284	2	10944024	10944284	-	tRNA	Pre0_SS	62.4968	5.38931	57.3371	67.7997	56.0535	65.4532	65.8405	No	No
122128520..122128644	X	122128520	122128644	-	MIR	MIR3	62.4414	6.50354	66.2175	66.0093	55.4742	55.4126	69.0934	No	No
55136814..55136952	X	55136814	55136952	-	MIR	MIR	62.4286	3.57461	59.9526	61.0365	63.4643	68.2013	59.4882	No	Yes
55137485..55137728	X	55137485	55137728	-	tRNA	Pre0_SS	62.4286	3.57461	59.9526	61.0365	63.4643	68.2013	59.4882	No	Yes
55137902..55138038	X	55137902	55138038	+	MIR	MIRc	62.4286	3.57461	59.9526	61.0365	63.4643	68.2013	59.4882	No	Yes
55139000..55139255	X	55139000	55139255	-	tRNA	Pre0_SS	62.4286	3.57461	59.9526	61.0365	63.4643	68.2013	59.4882	No	Yes
55139519..55139774	X	55139519	55139774	-	tRNA	Pre0_SS	62.4286	3.57461	59.9526	61.0365	63.4643	68.2013	59.4882	No	Yes
55139877..55139941	X	55139877	55139941	-	MIR	MIR	62.4286	3.57461	59.9526	61.0365	63.4643	68.2013	59.4882	No	Yes
55139941..55140072	X	55139941	55140072	-	tRNA	SINE1A_SS	62.4286	3.57461	59.9526	61.0365	63.4643	68.2013	59.4882	No	Yes
55140072..55140203	X	55140072	55140203	-	MIR	MIR	62.4286	3.57461	59.9526	61.0365	63.4643	68.2013	59.4882	No	Yes
55141898..55142019	X	55141898	55142019	+	MIR	MIR3	62.4286	3.57461	59.9526	61.0365	63.4643	68.2013	59.4882	No	Yes
55142854..55142924	X	55142854	55142924	+	MIR	MIR	62.4286	3.57461	59.9526	61.0365	63.4643	68.2013	59.4882	No	Yes
55143264..55143369	X	55143264	55143369	-	MIR	MIRb	62.4286	3.57461	59.9526	61.0365	63.4643	68.2013	59.4882	No	Yes
7242904..7243155	12	7242904	7243155	-	tRNA	Pre0_SS	62.4252	3.7392	67.5632	62.3521	62.0949	57.0409	63.0748	No	Yes
24507502..24507746	14	24507502	24507746	-	tRNA	PRE1g	62.3957	4.68549	60.7289	56.5892	64.9985	60.7881	68.8735	No	Yes
24511592..24511842	14	24511592	24511842	+	tRNA	Pre0_SS	62.3957	4.68549	60.7289	56.5892	64.9985	60.7881	68.8735	No	Yes
24512607..24512721	14	24512607	24512721	+	tRNA	PRE1e	62.3957	4.68549	60.7289	56.5892	64.9985	60.7881	68.8735	No	Yes
24513077..24513324	14	24513077	24513324	+	tRNA	Pre0_SS	62.3957	4.68549	60.7289	56.5892	64.9985	60.7881	68.8735	No	Yes
24513324..24513586	14	24513324	24513586	+	tRNA	Pre0_SS	62.3957	4.68549	60.7289	56.5892	64.9985	60.7881	68.8735	No	Yes
86553344..86553497	6	86553344	86553497	+	MIR	MIRb	62.372	5.07972	70.7001	61.5083	60.9357	56.8204	61.8954	No	Yes
86553530..86553664	6	86553530	86553664	+	MIR	MIR3	62.372	5.07972	70.7001	61.5083	60.9357	56.8204	61.8954	No	Yes
86553760..86553974	6	86553760	86553974	+	MIR	MIR	62.372	5.07972	70.7001	61.5083	60.9357	56.8204	61.8954	No	Yes
86554877..86555064	6	86554877	86555064	-	MIR	MIR	62.372	5.07972	70.7001	61.5083	60.9357	56.8204	61.8954	No	Yes
86555141..86555240	6	86555141	86555240	-	MIR	MIR3	62.372	5.07972	70.7001	61.5083	60.9357	56.8204	61.8954	No	Yes
86555981..86556088	6	86555981	86556088	+	MIR	MIRb	62.372	5.07972	70.7001	61.5083	60.9357	56.8204	61.8954	No	Yes
86556169..86556214	6	86556169	86556214	-	MIR	MIR	62.372	5.07972	70.7001	61.5083	60.9357	56.8204	61.8954	No	Yes
64750025..64750247	9	64750025	64750247	+	MIR	MIRb	62.3695	5.28342	69.7746	62.1936	59.5612	64.5824	55.7357	No	No
64750460..64750606	9	64750460	64750606	+	MIR	MIR	62.3695	5.28342	69.7746	62.1936	59.5612	64.5824	55.7357	No	No
64750894..64751061	9	64750894	64751061	-	tRNA	PRE1f	62.3695	5.28342	69.7746	62.1936	59.5612	64.5824	55.7357	No	No
64751400..64751628	9	64751400	64751628	+	tRNA	PRE1f	62.3695	5.28342	69.7746	62.1936	59.5612	64.5824	55.7357	No	No
64751831..64751919	9	64751831	64751919	-	MIR	MIR3	62.3695	5.28342	69.7746	62.1936	59.5612	64.5824	55.7357	No	No
64752025..64752166	9	64752025	64752166	-	MIR	MIRc	62.3695	5.28342	69.7746	62.1936	59.5612	64.5824	55.7357	No	No
393479..393739	8	393479	393739	-	tRNA	Pre0_SS	62.3654	8.30352	71.9555	68.9743	61.0858	58.5948	51.2168	No	No
19148824..19149065	3	19148824	19149065	+	tRNA	Pre0_SS	62.3459	5.30407	55.7543	59.5149	70.0299	62.7085	63.7219	No	No
31773610..31773849	X	31773610	31773849	+	tRNA	Pre0_SS	62.3342	2.47038	63.2458	60.5181	59.377	62.8363	65.6935	No	Yes
21975197..21975397	1	21975197	21975397	+	tRNA	PRE1i	62.3263	6.6212	66.2613	54.9088	67.5054	55.2895	67.6665	No	No
56516512..56516720	6	56516512	56516720	-	tRNA	PRE1h	62.3249	1.92337	60.5208	61.4661	62.078	61.9756	65.584	No	No
56516919..56517174	6	56516919	56517174	+	tRNA	Pre0_SS	62.3249	1.92337	60.5208	61.4661	62.078	61.9756	65.584	No	No
56517352..56517597	6	56517352	56517597	+	tRNA	PRE1c	62.3249	1.92337	60.5208	61.4661	62.078	61.9756	65.584	No	No
90600779..90600979	6	90600779	90600979	-	MIR	MIRb	62.2857	4.07119	64.7396	56.8602	62.9273	59.7281	67.1732	No	Yes
90604087..90604165	6	90604087	90604165	+	MIR	MIR	62.2857	4.07119	64.7396	56.8602	62.9273	59.7281	67.1732	No	Yes
90604267..90604425	6	90604267	90604425	+	MIR	MIR	62.2857	4.07119	64.7396	56.8602	62.9273	59.7281	67.1732	No	Yes
90605866..90605947	6	90605866	90605947	+	MIR	MIRb	62.2857	4.07119	64.7396	56.8602	62.9273	59.7281	67.1732	No	Yes
90606625..90606831	6	90606625	90606831	-	MIR	MIRb	62.2857	4.07119	64.7396	56.8602	62.9273	59.7281	67.1732	No	Yes
90608827..90609007	6	90608827	90609007	+	MIR	MIRb	62.2857	4.07119	64.7396	56.8602	62.9273	59.7281	67.1732	No	Yes
90609139..90609380	6	90609139	90609380	+	MIR	MIR	62.2857	4.07119	64.7396	56.8602	62.9273	59.7281	67.1732	No	Yes
53417089..53417181	7	53417089	53417181	+	MIR	MIR3	62.2775	4.92706	60.1771	66.7598	54.6815	64.0756	65.6935	No	No
53418354..53418366	7	53418354	53418366	-	tRNA	Pre0_SS	62.2775	4.92706	60.1771	66.7598	54.6815	64.0756	65.6935	No	No
53418399..53418640	7	53418399	53418640	-	tRNA	Pre0_SS	62.2775	4.92706	60.1771	66.7598	54.6815	64.0756	65.6935	No	No
79525193..79525450	6	79525193	79525450	+	tRNA	Pre0_SS	62.2729	7.15646	71.8093	57.0647	60.4573	67.3545	54.6787	No	Yes
22551265..22551405	7	22551265	22551405	+	MIR	MIRc	62.2459	4.73654	54.2543	64.1205	66.6801	63.8878	62.2867	No	Yes
12563160..12563345	5	12563160	12563345	+	tRNA	PRE1i	62.2082	4.07723	65.6823	63.9976	65.5407	56.6509	59.1693	No	Yes
12563484..12563551	5	12563484	12563551	+	MIR	MIR3	62.2082	4.07723	65.6823	63.9976	65.5407	56.6509	59.1693	No	Yes
12564159..12564394	5	12564159	12564394	+	tRNA	Pre0_SS	62.2082	4.07723	65.6823	63.9976	65.5407	56.6509	59.1693	No	Yes
12565725..12565852	5	12565725	12565852	+	tRNA	SINE1C_SS	62.2082	4.07723	65.6823	63.9976	65.5407	56.6509	59.1693	No	Yes
12566233..12566445	5	12566233	12566445	+	MIR	MIR	62.2082	4.07723	65.6823	63.9976	65.5407	56.6509	59.1693	No	Yes
12567173..12567230	5	12567173	12567230	-	MIR	MIRc	62.2082	4.07723	65.6823	63.9976	65.5407	56.6509	59.1693	No	Yes
12567554..12567665	5	12567554	12567665	+	MIR	MIRb	62.2082	4.07723	65.6823	63.9976	65.5407	56.6509	59.1693	No	Yes
45490401..45490645	15	45490401	45490645	+	tRNA	PRE1f	62.1952	6.35826	69.7746	56.1786	54.9822	65.2106	64.8302	No	No
45492499..45492621	15	45492499	45492621	+	MIR	MIR	62.1952	6.35826	69.7746	56.1786	54.9822	65.2106	64.8302	No	No
45492624..45492709	15	45492624	45492709	-	tRNA	SINE1B_SS	62.1952	6.35826	69.7746	56.1786	54.9822	65.2106	64.8302	No	No
45493549..45493768	15	45493549	45493768	+	MIR	MIRb	62.1952	6.35826	69.7746	56.1786	54.9822	65.2106	64.8302	No	No
45494161..45494388	15	45494161	45494388	-	tRNA	PRE1g	62.1952	6.35826	69.7746	56.1786	54.9822	65.2106	64.8302	No	No
45496011..45496145	15	45496011	45496145	+	tRNA	SINE1C_SS	62.1952	6.35826	69.7746	56.1786	54.9822	65.2106	64.8302	No	No
45496159..45496411	15	45496159	45496411	+	tRNA	Pre0_SS	62.1952	6.35826	69.7746	56.1786	54.9822	65.2106	64.8302	No	No
45497683..45497859	15	45497683	45497859	+	MIR	MIRc	62.1952	6.35826	69.7746	56.1786	54.9822	65.2106	64.8302	No	No
60318288..60318540	12	60318288	60318540	+	tRNA	Pre0_SS	62.1644	8.09163	71.1547	51.4026	63.4372	68.049	56.7785	No	No
67888759..67888871	6	67888759	67888871	+	MIR	MIR1_Amn	62.1574	6.96729	62.5492	50.6166	62.7752	65.8433	69.0029	No	No
80833610..80833743	14	80833610	80833743	-	MIR	MIR3	62.1394	5.60287	67.018	67.6532	61.6567	60.5035	53.8655	No	Yes
80835100..80835301	14	80835100	80835301	-	MIR	MIRb	62.1394	5.60287	67.018	67.6532	61.6567	60.5035	53.8655	No	Yes
80836329..80836484	14	80836329	80836484	-	MIR	MIRc	62.1394	5.60287	67.018	67.6532	61.6567	60.5035	53.8655	No	Yes
58792884..58793059	6	58792884	58793059	+	tRNA	PRE1i	62.1271	5.67885	69.0143	56.04	58.2144	60.1935	67.1732	No	Yes
58793269..58793304	6	58793269	58793304	+	tRNA	PRE1g	62.1271	5.67885	69.0143	56.04	58.2144	60.1935	67.1732	No	Yes
58795572..58795832	6	58795572	58795832	+	tRNA	Pre0_SS	62.1271	5.67885	69.0143	56.04	58.2144	60.1935	67.1732	No	Yes
58796742..58796991	6	58796742	58796991	+	tRNA	Pre0_SS	62.1271	5.67885	69.0143	56.04	58.2144	60.1935	67.1732	No	Yes
88682986..88683241	5	88682986	88683241	+	tRNA	Pre0_SS	62.116	7.45585	68.4214	64.6201	59.5575	67.658	50.3232	No	Yes
88683593..88683694	5	88683593	88683694	-	MIR	MIR	62.116	7.45585	68.4214	64.6201	59.5575	67.658	50.3232	No	Yes
96943541..96943797	4	96943541	96943797	-	tRNA	Pre0_SS	62.0991	6.79909	66.2175	62.8134	52.5174	58.801	70.1461	No	No
96944764..96945013	4	96944764	96945013	+	tRNA	Pre0_SS	62.0991	6.79909	66.2175	62.8134	52.5174	58.801	70.1461	No	No
96945108..96945210	4	96945108	96945210	+	tRNA	SINE1B_SS	62.0991	6.79909	66.2175	62.8134	52.5174	58.801	70.1461	No	No
96945838..96946091	4	96945838	96946091	-	tRNA	Pre0_SS	62.0991	6.79909	66.2175	62.8134	52.5174	58.801	70.1461	No	No
75881122..75881335	6	75881122	75881335	-	tRNA	PRE1f2	62.0929	4.04175	63.4868	64.647	58.2088	57.4899	66.6319	No	No
75881482..75881654	6	75881482	75881654	+	MIR	MIRb	62.0929	4.04175	63.4868	64.647	58.2088	57.4899	66.6319	No	No
75881683..75881754	6	75881683	75881754	+	MIR	MIR	62.0929	4.04175	63.4868	64.647	58.2088	57.4899	66.6319	No	No
75881754..75882012	6	75881754	75882012	-	tRNA	Pre0_SS	62.0929	4.04175	63.4868	64.647	58.2088	57.4899	66.6319	No	No
75882012..75882166	6	75882012	75882166	+	MIR	MIR	62.0929	4.04175	63.4868	64.647	58.2088	57.4899	66.6319	No	No
75882989..75883134	6	75882989	75883134	+	MIR	MIR	62.0929	4.04175	63.4868	64.647	58.2088	57.4899	66.6319	No	No
19029066..19029198	6	19029066	19029198	+	MIR	MIRc	62.0901	6.4385	68.4991	53.8447	59.5496	59.766	68.7908	No	Yes
19030492..19030609	6	19030492	19030609	+	MIR	MIR3	62.0901	6.4385	68.4991	53.8447	59.5496	59.766	68.7908	No	Yes
19030609..19030817	6	19030609	19030817	+	tRNA	PRE1f2	62.0901	6.4385	68.4991	53.8447	59.5496	59.766	68.7908	No	Yes
19030817..19030836	6	19030817	19030836	+	MIR	MIR	62.0901	6.4385	68.4991	53.8447	59.5496	59.766	68.7908	No	Yes
19030949..19031096	6	19030949	19031096	-	MIR	MIRc	62.0901	6.4385	68.4991	53.8447	59.5496	59.766	68.7908	No	Yes
133529201..133529314	9	133529201	133529314	-	MIR	MIRc	62.0762	5.45385	66.4168	59.2362	55.5755	68.8955	60.2571	No	Yes
133529799..133529997	9	133529799	133529997	+	MIR	MIR3	62.0762	5.45385	66.4168	59.2362	55.5755	68.8955	60.2571	No	Yes
133531741..133531879	9	133531741	133531879	+	MIR	MIR3	62.0762	5.45385	66.4168	59.2362	55.5755	68.8955	60.2571	No	Yes
77030437..77030551	2	77030437	77030551	-	MIR	MIRb	62.0726	8.4151	69.7746	52.3011	53.5605	67.2823	67.4444	No	Yes
1676975..1677229	1	1676975	1677229	+	tRNA	Pre0_SS	62.062	5.53589	64.1764	66.9362	61.0482	52.9314	65.218	No	Yes
46931637..46931897	12	46931637	46931897	-	tRNA	Pre0_SS	62.0288	5.78584	54.1662	67.6722	58.1186	66.8487	63.3382	No	Yes
46931974..46932051	12	46931974	46932051	-	tRNA	SINE1B_SS	62.0288	5.78584	54.1662	67.6722	58.1186	66.8487	63.3382	No	Yes
46932099..46932344	12	46932099	46932344	-	tRNA	Pre0_SS	62.0288	5.78584	54.1662	67.6722	58.1186	66.8487	63.3382	No	Yes
46932373..46932444	12	46932373	46932444	-	tRNA	SINE1B_SS	62.0288	5.78584	54.1662	67.6722	58.1186	66.8487	63.3382	No	Yes
46932561..46932817	12	46932561	46932817	-	tRNA	Pre0_SS	62.0288	5.78584	54.1662	67.6722	58.1186	66.8487	63.3382	No	Yes
46933127..46933265	12	46933127	46933265	+	tRNA	SINE2-1_SSc	62.0288	5.78584	54.1662	67.6722	58.1186	66.8487	63.3382	No	Yes
46933601..46933738	12	46933601	46933738	+	tRNA	SINE1A_SS	62.0288	5.78584	54.1662	67.6722	58.1186	66.8487	63.3382	No	Yes
46933817..46933931	12	46933817	46933931	+	tRNA	CHR-1	62.0288	5.78584	54.1662	67.6722	58.1186	66.8487	63.3382	No	Yes
23702010..23702113	14	23702010	23702113	+	tRNA	SINE1D_SS	62.0274	2.93884	64.0492	57.441	61.677	65.0743	61.8954	No	Yes
23702281..23702484	14	23702281	23702484	+	MIR	MIR	62.0274	2.93884	64.0492	57.441	61.677	65.0743	61.8954	No	Yes
23704359..23704445	14	23704359	23704445	-	MIR	MIR	62.0274	2.93884	64.0492	57.441	61.677	65.0743	61.8954	No	Yes
23706378..23706488	14	23706378	23706488	-	tRNA	CHR-1	62.0274	2.93884	64.0492	57.441	61.677	65.0743	61.8954	No	Yes
23706635..23706836	14	23706635	23706836	+	tRNA	PRE1f	62.0274	2.93884	64.0492	57.441	61.677	65.0743	61.8954	No	Yes
23708188..23708421	14	23708188	23708421	+	tRNA	PRE1h	62.0274	2.93884	64.0492	57.441	61.677	65.0743	61.8954	No	Yes
66342299..66342372	6	66342299	66342372	-	MIR	MIR	62.0256	5.49423	66.065	58.8142	53.9797	64.3445	66.9247	No	No
39724367..39724431	17	39724367	39724431	+	MIR	MIR3	62.0232	2.39476	59.6921	63.2929	59.2425	63.3203	64.5684	No	Yes
39724801..39724947	17	39724801	39724947	+	MIR	MIR	62.0232	2.39476	59.6921	63.2929	59.2425	63.3203	64.5684	No	Yes
39726402..39726442	17	39726402	39726442	+	MIR	MIRc	62.0232	2.39476	59.6921	63.2929	59.2425	63.3203	64.5684	No	Yes
39727941..39728113	17	39727941	39728113	+	MIR	MIRb	62.0232	2.39476	59.6921	63.2929	59.2425	63.3203	64.5684	No	Yes
39729261..39729380	17	39729261	39729380	-	tRNA	SINE1C_SS	62.0232	2.39476	59.6921	63.2929	59.2425	63.3203	64.5684	No	Yes
39729405..39729662	17	39729405	39729662	-	tRNA	Pre0_SS	62.0232	2.39476	59.6921	63.2929	59.2425	63.3203	64.5684	No	Yes
136886591..136886714	14	136886591	136886714	+	tRNA	SINE1_SS	62.0133	4.66935	62.3657	68.055	59.8535	64.1947	55.5975	No	No
136887385..136887591	14	136887385	136887591	+	tRNA	PRE1f2	62.0133	4.66935	62.3657	68.055	59.8535	64.1947	55.5975	No	No
136887796..136887932	14	136887796	136887932	+	tRNA	PRE1h	62.0133	4.66935	62.3657	68.055	59.8535	64.1947	55.5975	No	No
6612651..6612891	9	6612651	6612891	-	tRNA	PRE1e	61.9967	7.1665	67.1908	62.7004	50.408	61.1362	68.5482	No	Yes
89529272..89529360	6	89529272	89529360	-	MIR	MIRb	61.989	4.45154	66.6313	58.6414	63.4657	56.1041	65.1027	No	Yes
89530706..89530802	6	89530706	89530802	+	MIR	MIRb	61.989	4.45154	66.6313	58.6414	63.4657	56.1041	65.1027	No	Yes
89531189..89531255	6	89531189	89531255	-	MIR	MIRc	61.989	4.45154	66.6313	58.6414	63.4657	56.1041	65.1027	No	Yes
89531278..89531447	6	89531278	89531447	+	MIR	MIRc	61.989	4.45154	66.6313	58.6414	63.4657	56.1041	65.1027	No	Yes
89531808..89531969	6	89531808	89531969	+	MIR	MIR	61.989	4.45154	66.6313	58.6414	63.4657	56.1041	65.1027	No	Yes
92199411..92199652	4	92199411	92199652	-	tRNA	PRE1f	61.9855	3.22866	56.3438	63.3532	64.4637	63.2327	62.5341	No	No
92200275..92200531	4	92200275	92200531	+	tRNA	Pre0_SS	61.9855	3.22866	56.3438	63.3532	64.4637	63.2327	62.5341	No	No
92201963..92202209	4	92201963	92202209	-	tRNA	Pre0_SS	61.9855	3.22866	56.3438	63.3532	64.4637	63.2327	62.5341	No	No
92202271..92202422	4	92202271	92202422	-	MIR	MIRc	61.9855	3.22866	56.3438	63.3532	64.4637	63.2327	62.5341	No	No
92202556..92202811	4	92202556	92202811	-	tRNA	Pre0_SS	61.9855	3.22866	56.3438	63.3532	64.4637	63.2327	62.5341	No	No
87948286..87948439	2	87948286	87948439	-	tRNA	PRE1f2	61.9838	2.64629	64.1139	58.1046	63.4214	60.3633	63.9159	No	No
87950199..87950456	2	87950199	87950456	+	tRNA	Pre0_SS	61.9838	2.64629	64.1139	58.1046	63.4214	60.3633	63.9159	No	No
87950868..87951130	2	87950868	87951130	+	tRNA	Pre0_SS	61.9838	2.64629	64.1139	58.1046	63.4214	60.3633	63.9159	No	No
87951385..87951543	2	87951385	87951543	-	MIR	MIRb	61.9838	2.64629	64.1139	58.1046	63.4214	60.3633	63.9159	No	No
87951840..87952079	2	87951840	87952079	+	tRNA	PRE1g	61.9838	2.64629	64.1139	58.1046	63.4214	60.3633	63.9159	No	No
87952246..87952372	2	87952246	87952372	-	tRNA	SINE1D_SS	61.9838	2.64629	64.1139	58.1046	63.4214	60.3633	63.9159	No	No
53892258..53892498	9	53892258	53892498	+	MIR	MIRb	61.9803	7.29938	62.0362	50.7693	67.2425	60.3235	69.53	No	No
75567030..75567140	8	75567030	75567140	-	tRNA	SINE1B_SS	61.974	6.18726	70.8638	65.7865	56.3771	59.645	57.1975	No	Yes
75568747..75568904	8	75568747	75568904	-	MIR	MIRb	61.974	6.18726	70.8638	65.7865	56.3771	59.645	57.1975	No	Yes
14349571..14349800	6	14349571	14349800	-	MIR	MIR	61.9501	4.95274	67.8409	54.1633	62.1209	63.608	62.0174	No	Yes
14350518..14350651	6	14350518	14350651	-	MIR	MIR3	61.9501	4.95274	67.8409	54.1633	62.1209	63.608	62.0174	No	Yes
14351825..14351972	6	14351825	14351972	+	MIR	MIRb	61.9501	4.95274	67.8409	54.1633	62.1209	63.608	62.0174	No	Yes
14352217..14352449	6	14352217	14352449	+	tRNA	Pre0_SS	61.9501	4.95274	67.8409	54.1633	62.1209	63.608	62.0174	No	Yes
14353081..14353151	6	14353081	14353151	+	MIR	MIR3	61.9501	4.95274	67.8409	54.1633	62.1209	63.608	62.0174	No	Yes
14353877..14354137	6	14353877	14354137	+	tRNA	Pre0_SS	61.9501	4.95274	67.8409	54.1633	62.1209	63.608	62.0174	No	Yes
50140318..50140538	6	50140318	50140538	-	tRNA	PRE1g	61.9494	8.14619	50.6123	69.4826	56.1323	66.9092	66.6104	No	Yes
50140538..50140645	6	50140538	50140645	-	tRNA	CHR-1	61.9494	8.14619	50.6123	69.4826	56.1323	66.9092	66.6104	No	Yes
50140645..50140691	6	50140645	50140691	-	tRNA	PRE1g	61.9494	8.14619	50.6123	69.4826	56.1323	66.9092	66.6104	No	Yes
50143001..50143261	6	50143001	50143261	+	tRNA	Pre0_SS	61.9494	8.14619	50.6123	69.4826	56.1323	66.9092	66.6104	No	Yes
123247761..123248024	4	123247761	123248024	+	tRNA	Pre0_SS	61.9474	6.46467	63.6807	61.4693	56.5181	56.1053	71.9637	No	No
143957480..143957739	2	143957480	143957739	+	tRNA	Pre0_SS	61.939	8.08238	56.441	64.2271	69.5921	50.8462	68.5885	No	Yes
143958244..143958503	2	143958244	143958503	+	tRNA	Pre0_SS	61.939	8.08238	56.441	64.2271	69.5921	50.8462	68.5885	No	Yes
143958519..143958677	2	143958519	143958677	+	tRNA	PRE1j	61.939	8.08238	56.441	64.2271	69.5921	50.8462	68.5885	No	Yes
77117259..77117372	6	77117259	77117372	-	MIR	MIR	61.9354	5.46306	68.3045	67.4079	57.6131	59.1538	57.1975	No	No
77117372..77117613	6	77117372	77117613	+	tRNA	PRE1g	61.9354	5.46306	68.3045	67.4079	57.6131	59.1538	57.1975	No	No
77117613..77117709	6	77117613	77117709	-	MIR	MIR	61.9354	5.46306	68.3045	67.4079	57.6131	59.1538	57.1975	No	No
77117718..77117850	6	77117718	77117850	+	MIR	MIR3	61.9354	5.46306	68.3045	67.4079	57.6131	59.1538	57.1975	No	No
77117860..77118003	6	77117860	77118003	-	MIR	MIR	61.9354	5.46306	68.3045	67.4079	57.6131	59.1538	57.1975	No	No
77118841..77119056	6	77118841	77119056	+	tRNA	PRE1d2	61.9354	5.46306	68.3045	67.4079	57.6131	59.1538	57.1975	No	No
77119237..77119493	6	77119237	77119493	-	tRNA	Pre0_SS	61.9354	5.46306	68.3045	67.4079	57.6131	59.1538	57.1975	No	No
77119643..77119879	6	77119643	77119879	-	tRNA	PRE1f	61.9354	5.46306	68.3045	67.4079	57.6131	59.1538	57.1975	No	No
135403791..135404029	14	135403791	135404029	-	tRNA	Pre0_SS	61.9076	4.79054	61.9966	59.708	59.2344	58.4532	70.1461	No	No
81902269..81902435	13	81902269	81902435	-	MIR	MIRb	61.9004	6.54382	52.0724	66.5628	69.0137	60.4455	61.4078	No	Yes
3766499..3766751	8	3766499	3766751	+	tRNA	Pre0_SS	61.8799	7.46449	68.0604	56.8354	66.3784	66.9088	51.2168	No	No
3766783..3767035	8	3766783	3767035	+	tRNA	Pre0_SS	61.8799	7.46449	68.0604	56.8354	66.3784	66.9088	51.2168	No	No
87728556..87728715	7	87728556	87728715	-	MIR	MIR3	61.869	6.76653	66.7211	69.0128	55.7149	64.1266	53.7697	No	No
87731195..87731366	7	87731195	87731366	+	MIR	MIR	61.869	6.76653	66.7211	69.0128	55.7149	64.1266	53.7697	No	No
87732880..87733078	7	87732880	87733078	-	MIR	MIRb	61.869	6.76653	66.7211	69.0128	55.7149	64.1266	53.7697	No	No
55632844..55633028	7	55632844	55633028	+	tRNA	PRE1e	61.867	7.89977	70.8041	66.0261	58.9169	63.5864	50.0013	No	Yes
55633079..55633319	7	55633079	55633319	-	tRNA	Pre0_SS	61.867	7.89977	70.8041	66.0261	58.9169	63.5864	50.0013	No	Yes
55633851..55633915	7	55633851	55633915	-	MIR	MIRc	61.867	7.89977	70.8041	66.0261	58.9169	63.5864	50.0013	No	Yes
33374536..33374601	5	33374536	33374601	-	MIR	MIRc	61.866	5.24443	54.5144	67.8778	59.6012	61.6432	65.6935	No	Yes
33377921..33378179	5	33377921	33378179	+	tRNA	Pre0_SS	61.866	5.24443	54.5144	67.8778	59.6012	61.6432	65.6935	No	Yes
5408724..5408974	14	5408724	5408974	-	tRNA	Pre0_SS	61.8629	4.82128	63.9464	66.0108	55.0801	58.5839	65.6935	No	No
5409692..5409941	14	5409692	5409941	-	tRNA	Pre0_SS	61.8629	4.82128	63.9464	66.0108	55.0801	58.5839	65.6935	No	No
5410017..5410275	14	5410017	5410275	-	tRNA	Pre0_SS	61.8629	4.82128	63.9464	66.0108	55.0801	58.5839	65.6935	No	No
5411846..5412110	14	5411846	5412110	+	tRNA	Pre0_SS	61.8629	4.82128	63.9464	66.0108	55.0801	58.5839	65.6935	No	No
5412570..5412811	14	5412570	5412811	-	tRNA	Pre0_SS	61.8629	4.82128	63.9464	66.0108	55.0801	58.5839	65.6935	No	No
69600901..69601091	3	69600901	69601091	+	tRNA	SINE1C_SS	61.856	4.91223	62.3141	56.7402	61.8068	58.7753	69.6435	No	No
69601788..69602033	3	69601788	69602033	+	tRNA	Pre0_SS	61.856	4.91223	62.3141	56.7402	61.8068	58.7753	69.6435	No	No
69602219..69602461	3	69602219	69602461	-	tRNA	Pre0_SS	61.856	4.91223	62.3141	56.7402	61.8068	58.7753	69.6435	No	No
69603994..69604040	3	69603994	69604040	+	MIR	MIR3	61.856	4.91223	62.3141	56.7402	61.8068	58.7753	69.6435	No	No
69604044..69604292	3	69604044	69604292	-	tRNA	Pre0_SS	61.856	4.91223	62.3141	56.7402	61.8068	58.7753	69.6435	No	No
10710266..10710400	3	10710266	10710400	-	tRNA	SINE1A_SS	61.8518	3.07241	59.0849	61.558	67.075	61.2164	60.3249	No	Yes
10710563..10710625	3	10710563	10710625	+	tRNA	SINE1A_SS	61.8518	3.07241	59.0849	61.558	67.075	61.2164	60.3249	No	Yes
10710738..10710984	3	10710738	10710984	+	tRNA	Pre0_SS	61.8518	3.07241	59.0849	61.558	67.075	61.2164	60.3249	No	Yes
10712170..10712402	3	10712170	10712402	+	tRNA	Pre0_SS	61.8518	3.07241	59.0849	61.558	67.075	61.2164	60.3249	No	Yes
31754347..31754586	13	31754347	31754586	-	tRNA	PRE1e	61.8461	5.36783	57.667	66.371	58.7717	57.5475	68.8735	No	Yes
31756059..31756269	13	31756059	31756269	-	tRNA	Pre0_SS	61.8461	5.36783	57.667	66.371	58.7717	57.5475	68.8735	No	Yes
31759863..31760088	13	31759863	31760088	-	tRNA	Pre0_SS	61.8461	5.36783	57.667	66.371	58.7717	57.5475	68.8735	No	Yes
96876151..96876258	4	96876151	96876258	-	tRNA	CHR-1	61.8435	5.63278	57.6063	54.3164	65.9196	67.4387	63.9366	No	Yes
96878973..96879205	4	96878973	96879205	+	MIR	MIRc	61.8435	5.63278	57.6063	54.3164	65.9196	67.4387	63.9366	No	Yes
96880246..96880345	4	96880246	96880345	+	MIR	MIR3	61.8435	5.63278	57.6063	54.3164	65.9196	67.4387	63.9366	No	Yes
6328528..6328723	5	6328528	6328723	-	tRNA	PRE1f2	61.8433	6.1982	55.7053	61.7612	58.115	61.689	71.946	No	Yes
108018562..108018815	4	108018562	108018815	+	tRNA	Pre0_SS	61.8422	4.15043	65.8145	65.8656	56.5919	58.7958	62.1433	No	Yes
108020966..108021085	4	108020966	108021085	+	MIR	MIRb	61.8422	4.15043	65.8145	65.8656	56.5919	58.7958	62.1433	No	Yes
108022918..108023149	4	108022918	108023149	-	tRNA	PRE1e	61.8422	4.15043	65.8145	65.8656	56.5919	58.7958	62.1433	No	Yes
84732452..84732708	6	84732452	84732708	-	tRNA	PRE1c	61.8403	3.96872	59.9526	59.7135	64.0434	57.8257	67.6665	No	Yes
84732713..84732817	6	84732713	84732817	+	MIR	MIRb	61.8403	3.96872	59.9526	59.7135	64.0434	57.8257	67.6665	No	Yes
41938945..41939108	12	41938945	41939108	+	MIR	MIR3	61.8395	5.50339	62.9158	68.0832	53.8686	59.2272	65.1027	No	No
41939255..41939402	12	41939255	41939402	+	MIR	MIRb	61.8395	5.50339	62.9158	68.0832	53.8686	59.2272	65.1027	No	No
41939547..41939807	12	41939547	41939807	+	tRNA	Pre0_SS	61.8395	5.50339	62.9158	68.0832	53.8686	59.2272	65.1027	No	No
41940393..41940485	12	41940393	41940485	+	tRNA	PRE1g	61.8395	5.50339	62.9158	68.0832	53.8686	59.2272	65.1027	No	No
482781..483030	6	482781	483030	-	tRNA	Pre0_SS	61.8199	3.98655	62.4246	61.0241	57.7426	59.6623	68.2458	No	Yes
4104133..4104394	7	4104133	4104394	-	tRNA	Pre0_SS	61.8195	4.69034	64.0492	58.6501	60.2673	57.2575	68.8735	No	No
125958678..125958912	4	125958678	125958912	+	tRNA	Pre0_SS	61.7856	3.67808	59.1832	65.3894	62.093	57.0445	65.218	No	No
125960059..125960213	4	125960059	125960213	+	MIR	MIR	61.7856	3.67808	59.1832	65.3894	62.093	57.0445	65.218	No	No
128779205..128779367	3	128779205	128779367	-	MIR	MIRb	61.7842	4.59766	55.0966	66.9086	63.6052	59.3945	63.9159	No	No
213103..213227	16	213103	213227	-	MIR	MIR	61.7826	4.84491	70.165	60.7032	58.969	61.0328	58.0429	No	Yes
2671538..2671790	18	2671538	2671790	+	tRNA	Pre0_SS	61.7611	6.06406	66.9759	63.2485	54.26	67.6878	56.6335	No	No
2673974..2674233	18	2673974	2674233	-	tRNA	Pre0_SS	61.7611	6.06406	66.9759	63.2485	54.26	67.6878	56.6335	No	No
66303609..66303857	8	66303609	66303857	-	tRNA	Pre0_SS	61.7608	2.14501	60.8311	63.7017	58.4478	63.184	62.6392	No	No
29670550..29670782	17	29670550	29670782	+	tRNA	PRE1d	61.7451	3.31394	59.2737	58.8628	64.4537	60.0118	66.1237	No	No
29670782..29670916	17	29670782	29670916	+	tRNA	SINE1C_SS	61.7451	3.31394	59.2737	58.8628	64.4537	60.0118	66.1237	No	No
29670916..29670933	17	29670916	29670933	+	tRNA	PRE1d	61.7451	3.31394	59.2737	58.8628	64.4537	60.0118	66.1237	No	No
29671529..29671798	17	29671529	29671798	+	tRNA	Pre0_SS	61.7451	3.31394	59.2737	58.8628	64.4537	60.0118	66.1237	No	No
17084169..17084269	7	17084169	17084269	+	MIR	MIRc	61.7423	7.35765	67.7922	67.6933	59.433	50.1058	63.6873	No	Yes
55839389..55839643	9	55839389	55839643	+	tRNA	Pre0_SS	61.7346	6.83443	70.0957	63.146	51.4759	59.7893	64.1663	No	No
55842286..55842538	9	55842286	55842538	-	tRNA	Pre0_SS	61.7346	6.83443	70.0957	63.146	51.4759	59.7893	64.1663	No	No
55842555..55842639	9	55842555	55842639	+	MIR	MIRc	61.7346	6.83443	70.0957	63.146	51.4759	59.7893	64.1663	No	No
15596936..15597036	3	15596936	15597036	-	MIR	MIR3	61.7333	6.70345	66.3473	65.734	57.8281	66.998	51.7591	No	Yes
15597147..15597359	3	15597147	15597359	-	tRNA	PRE1j	61.7333	6.70345	66.3473	65.734	57.8281	66.998	51.7591	No	Yes
15599320..15599566	3	15599320	15599566	-	tRNA	Pre0_SS	61.7333	6.70345	66.3473	65.734	57.8281	66.998	51.7591	No	Yes
1804539..1804701	6	1804539	1804701	-	MIR	MIRb	61.7245	4.65138	64.7396	61.6902	61.2454	66.5602	54.3872	No	No
32877022..32877124	13	32877022	32877124	+	MIR	MIR	61.718	5.62371	55.4809	61.1279	57.7321	64.5845	69.6647	No	Yes
25025418..25025558	13	25025418	25025558	-	MIR	MIRc	61.7178	4.89975	59.9526	67.7504	55.4161	60.0201	65.4499	No	Yes
25028983..25029201	13	25028983	25029201	-	MIR	MIRc	61.7178	4.89975	59.9526	67.7504	55.4161	60.0201	65.4499	No	Yes
41637600..41637859	2	41637600	41637859	+	tRNA	Pre0_SS	61.7035	5.58249	67.3336	57.3696	54.8955	66.9732	61.9456	No	No
41637863..41638086	2	41637863	41638086	-	MIR	MIR	61.7035	5.58249	67.3336	57.3696	54.8955	66.9732	61.9456	No	No
38333815..38334069	X	38333815	38334069	+	tRNA	PRE1e	61.7015	4.94779	68.4617	64.6462	61.3077	56.8943	57.1975	No	No
38335484..38335742	X	38335484	38335742	-	tRNA	Pre0_SS	61.7015	4.94779	68.4617	64.6462	61.3077	56.8943	57.1975	No	No
38336820..38337051	X	38336820	38337051	-	tRNA	PRE1c	61.7015	4.94779	68.4617	64.6462	61.3077	56.8943	57.1975	No	No
70709030..70709137	13	70709030	70709137	-	MIR	MIR3	61.6949	3.38062	59.3243	66.7696	59.1616	59.6209	63.5984	No	Yes
70709776..70709817	13	70709776	70709817	-	MIR	MIR	61.6949	3.38062	59.3243	66.7696	59.1616	59.6209	63.5984	No	Yes
70709841..70709956	13	70709841	70709956	-	MIR	MIRc	61.6949	3.38062	59.3243	66.7696	59.1616	59.6209	63.5984	No	Yes
12383731..12383945	2	12383731	12383945	+	tRNA	PRE1g	61.6915	4.44974	65.9103	66.8356	57.259	57.9736	60.4788	No	Yes
12384936..12385061	2	12384936	12385061	+	MIR	MIR	61.6915	4.44974	65.9103	66.8356	57.259	57.9736	60.4788	No	Yes
12385324..12385671	2	12385324	12385671	-	tRNA	PRE1g	61.6915	4.44974	65.9103	66.8356	57.259	57.9736	60.4788	No	Yes
12386213..12386342	2	12386213	12386342	+	tRNA	SINE1C_SS	61.6915	4.44974	65.9103	66.8356	57.259	57.9736	60.4788	No	Yes
12386492..12386602	2	12386492	12386602	-	tRNA	SINE1B_SS	61.6915	4.44974	65.9103	66.8356	57.259	57.9736	60.4788	No	Yes
12387513..12387769	2	12387513	12387769	+	tRNA	Pre0_SS	61.6915	4.44974	65.9103	66.8356	57.259	57.9736	60.4788	No	Yes
12388244..12388493	2	12388244	12388493	-	tRNA	Pre0_SS	61.6915	4.44974	65.9103	66.8356	57.259	57.9736	60.4788	No	Yes
137227399..137227602	15	137227399	137227602	+	tRNA	PRE1f2	61.6725	4.31047	56.7796	59.1402	62.3211	68.269	61.8524	No	No
137227597..137227792	15	137227597	137227792	+	tRNA	PRE1j	61.6725	4.31047	56.7796	59.1402	62.3211	68.269	61.8524	No	No
158606812..158606874	6	158606812	158606874	+	MIR	MIR1_Amn	61.6575	8.24555	70.8912	63.7404	51.3751	54.9723	67.3087	No	Yes
158607558..158607692	6	158607558	158607692	+	tRNA	SINE1C_SS	61.6575	8.24555	70.8912	63.7404	51.3751	54.9723	67.3087	No	Yes
158608276..158608365	6	158608276	158608365	-	MIR	MIRc	61.6575	8.24555	70.8912	63.7404	51.3751	54.9723	67.3087	No	Yes
158609415..158609527	6	158609415	158609527	-	MIR	MIR1_Amn	61.6575	8.24555	70.8912	63.7404	51.3751	54.9723	67.3087	No	Yes
158609856..158609964	6	158609856	158609964	+	MIR	MIRb	61.6575	8.24555	70.8912	63.7404	51.3751	54.9723	67.3087	No	Yes
26248446..26248718	13	26248446	26248718	+	tRNA	Pre0_SS	61.6535	4.37081	66.6684	61.1078	62.7874	54.7297	62.9742	No	Yes
26249040..26249204	13	26249040	26249204	-	MIR	MIR3	61.6535	4.37081	66.6684	61.1078	62.7874	54.7297	62.9742	No	Yes
26249513..26249608	13	26249513	26249608	+	MIR	MIRc	61.6535	4.37081	66.6684	61.1078	62.7874	54.7297	62.9742	No	Yes
26249915..26250047	13	26249915	26250047	+	MIR	MIRb	61.6535	4.37081	66.6684	61.1078	62.7874	54.7297	62.9742	No	Yes
26251429..26251696	13	26251429	26251696	-	tRNA	Pre0_SS	61.6535	4.37081	66.6684	61.1078	62.7874	54.7297	62.9742	No	Yes
26253309..26253423	13	26253309	26253423	+	MIR	MIRb	61.6535	4.37081	66.6684	61.1078	62.7874	54.7297	62.9742	No	Yes
26253631..26253853	13	26253631	26253853	-	MIR	MIR	61.6535	4.37081	66.6684	61.1078	62.7874	54.7297	62.9742	No	Yes
10381505..10381616	13	10381505	10381616	-	tRNA	SINE1C_SS	61.6513	7.20295	65.2707	57.3144	64.6674	51.4499	69.5543	No	Yes
10382407..10382620	13	10382407	10382620	+	tRNA	PRE1f	61.6513	7.20295	65.2707	57.3144	64.6674	51.4499	69.5543	No	Yes
10384978..10385223	13	10384978	10385223	+	tRNA	PRE1g	61.6513	7.20295	65.2707	57.3144	64.6674	51.4499	69.5543	No	Yes
54107411..54107657	X	54107411	54107657	-	tRNA	Pre0_SS	61.6092	6.29647	68.9348	60.8406	57.2639	66.9454	54.0614	No	Yes
54122489..54122578	X	54122489	54122578	+	MIR	MIR	61.6092	6.29647	68.9348	60.8406	57.2639	66.9454	54.0614	No	Yes
3786549..3786593	11	3786549	3786593	-	MIR	MIR3	61.6033	4.81835	66.065	66.3659	62.0864	55.5404	57.9586	No	Yes
120478177..120478310	15	120478177	120478310	+	MIR	MIRb	61.5758	8.82394	70.6439	50.4718	55.9507	60.6664	70.1461	No	No
54092978..54093219	13	54092978	54093219	-	tRNA	Pre0_SS	61.5583	2.09296	60.7759	65.2312	59.9454	60.9481	60.8907	No	Yes
54094474..54094672	13	54094474	54094672	+	tRNA	PRE1i	61.5583	2.09296	60.7759	65.2312	59.9454	60.9481	60.8907	No	Yes
134534916..134535166	15	134534916	134535166	+	tRNA	PRE1h	61.5487	4.29624	62.3657	66.5898	55.4621	63.9735	59.3523	No	No
134536259..134536321	15	134536259	134536321	+	MIR	MIR	61.5487	4.29624	62.3657	66.5898	55.4621	63.9735	59.3523	No	No
134537587..134537852	15	134537587	134537852	+	tRNA	Pre0_SS	61.5487	4.29624	62.3657	66.5898	55.4621	63.9735	59.3523	No	No
33846971..33847105	14	33846971	33847105	-	MIR	MIRb	61.5398	6.25405	66.6456	65.0608	50.7839	62.7257	62.4829	No	Yes
33847664..33847695	14	33847664	33847695	-	MIR	MIR3	61.5398	6.25405	66.6456	65.0608	50.7839	62.7257	62.4829	No	Yes
33847803..33848032	14	33847803	33848032	-	MIR	MIR	61.5398	6.25405	66.6456	65.0608	50.7839	62.7257	62.4829	No	Yes
33848349..33848559	14	33848349	33848559	-	tRNA	PRE1e	61.5398	6.25405	66.6456	65.0608	50.7839	62.7257	62.4829	No	Yes
33848929..33849082	14	33848929	33849082	-	MIR	MIRb	61.5398	6.25405	66.6456	65.0608	50.7839	62.7257	62.4829	No	Yes
262472603..262472684	1	262472603	262472684	-	MIR	MIRb	61.5279	3.50854	58.9863	63.8992	66.5591	59.2214	58.9736	No	No
262472695..262472822	1	262472695	262472822	-	tRNA	PRE1e	61.5279	3.50854	58.9863	63.8992	66.5591	59.2214	58.9736	No	No
262472830..262472920	1	262472830	262472920	-	MIR	MIR	61.5279	3.50854	58.9863	63.8992	66.5591	59.2214	58.9736	No	No
262472927..262473112	1	262472927	262473112	+	tRNA	PRE1j	61.5279	3.50854	58.9863	63.8992	66.5591	59.2214	58.9736	No	No
262473116..262473167	1	262473116	262473167	-	MIR	MIRc	61.5279	3.50854	58.9863	63.8992	66.5591	59.2214	58.9736	No	No
262473844..262474084	1	262473844	262474084	-	tRNA	PRE1c	61.5279	3.50854	58.9863	63.8992	66.5591	59.2214	58.9736	No	No
262474112..262474281	1	262474112	262474281	-	tRNA	PRE1i	61.5279	3.50854	58.9863	63.8992	66.5591	59.2214	58.9736	No	No
46651370..46651499	17	46651370	46651499	+	tRNA	SINE1D_SS	61.5149	5.06789	53.2117	60.4496	64.7506	65.8814	63.281	No	No
46652184..46652244	17	46652184	46652244	-	MIR	MIR3	61.5149	5.06789	53.2117	60.4496	64.7506	65.8814	63.281	No	No
46652427..46652554	17	46652427	46652554	-	MIR	MIR3	61.5149	5.06789	53.2117	60.4496	64.7506	65.8814	63.281	No	No
46653098..46653354	17	46653098	46653354	-	tRNA	Pre0_SS	61.5149	5.06789	53.2117	60.4496	64.7506	65.8814	63.281	No	No
20142006..20142122	12	20142006	20142122	+	tRNA	SINE1B_SS	61.5098	7.56293	70.9471	67.6466	52.5861	58.5862	57.7831	No	Yes
2469176..2469231	12	2469176	2469231	+	MIR	MIRc	61.4957	6.87778	50.6123	60.2801	63.7677	63.595	69.2236	No	Yes
2469649..2469844	12	2469649	2469844	+	MIR	MIR	61.4957	6.87778	50.6123	60.2801	63.7677	63.595	69.2236	No	Yes
2470068..2470180	12	2470068	2470180	-	MIR	MIRc	61.4957	6.87778	50.6123	60.2801	63.7677	63.595	69.2236	No	Yes
2471582..2471649	12	2471582	2471649	-	MIR	MIRc	61.4957	6.87778	50.6123	60.2801	63.7677	63.595	69.2236	No	Yes
113748536..113748638	3	113748536	113748638	+	MIR	MIRb	61.4913	4.95057	54.207	61.0458	60.3295	64.5421	67.3321	No	No
113749005..113749256	3	113749005	113749256	-	tRNA	Pre0_SS	61.4913	4.95057	54.207	61.0458	60.3295	64.5421	67.3321	No	No
113749411..113749612	3	113749411	113749612	-	MIR	MIRc	61.4913	4.95057	54.207	61.0458	60.3295	64.5421	67.3321	No	No
113749728..113749854	3	113749728	113749854	-	tRNA	SINE1D_SS	61.4913	4.95057	54.207	61.0458	60.3295	64.5421	67.3321	No	No
113750313..113750547	3	113750313	113750547	+	MIR	MIR	61.4913	4.95057	54.207	61.0458	60.3295	64.5421	67.3321	No	No
34219953..34220194	6	34219953	34220194	-	tRNA	Pre0_SS	61.4894	6.67603	52.3679	58.883	60.9479	65.1022	70.1461	No	No
34220393..34220648	6	34220393	34220648	-	tRNA	Pre0_SS	61.4894	6.67603	52.3679	58.883	60.9479	65.1022	70.1461	No	No
34220759..34220997	6	34220759	34220997	+	tRNA	Pre0_SS	61.4894	6.67603	52.3679	58.883	60.9479	65.1022	70.1461	No	No
52019410..52019664	7	52019410	52019664	-	tRNA	Pre0_SS	61.4815	7.42154	59.9526	70.8781	64.9273	61.0116	50.6377	No	Yes
52022067..52022156	7	52022067	52022156	-	MIR	MIRb	61.4815	7.42154	59.9526	70.8781	64.9273	61.0116	50.6377	No	Yes
52022387..52022599	7	52022387	52022599	-	tRNA	Pre0_SS	61.4815	7.42154	59.9526	70.8781	64.9273	61.0116	50.6377	No	Yes
74900829..74900982	14	74900829	74900982	-	MIR	MIRb	61.4742	7.77017	67.546	65.2565	52.068	54.1176	68.3831	No	Yes
74903796..74904052	14	74903796	74904052	+	tRNA	Pre0_SS	61.4742	7.77017	67.546	65.2565	52.068	54.1176	68.3831	No	Yes
74904161..74904420	14	74904161	74904420	-	tRNA	Pre0_SS	61.4742	7.77017	67.546	65.2565	52.068	54.1176	68.3831	No	Yes
260940492..260940606	1	260940492	260940606	-	tRNA	SINE1C_SS	61.468	6.97073	66.3473	58.4896	51.3121	62.0977	69.0934	No	No
260941884..260942029	1	260941884	260942029	-	MIR	MIR3	61.468	6.97073	66.3473	58.4896	51.3121	62.0977	69.0934	No	No
260942073..260942194	1	260942073	260942194	+	MIR	MIR	61.468	6.97073	66.3473	58.4896	51.3121	62.0977	69.0934	No	No
260943368..260943534	1	260943368	260943534	-	MIR	MIR	61.468	6.97073	66.3473	58.4896	51.3121	62.0977	69.0934	No	No
15928672..15928904	X	15928672	15928904	-	tRNA	PRE1h	61.4641	3.44511	66.065	60.5691	60.3303	56.9444	63.4116	No	Yes
30842045..30842195	7	30842045	30842195	+	MIR	MIR	61.4461	6.60753	63.3263	50.7958	59.7666	67.0279	66.3139	No	Yes
30843257..30843493	7	30843257	30843493	-	tRNA	PRE1d	61.4461	6.60753	63.3263	50.7958	59.7666	67.0279	66.3139	No	Yes
30843821..30843963	7	30843821	30843963	+	MIR	MIR	61.4461	6.60753	63.3263	50.7958	59.7666	67.0279	66.3139	No	Yes
30843963..30844092	7	30843963	30844092	+	tRNA	SINE1C_SS	61.4461	6.60753	63.3263	50.7958	59.7666	67.0279	66.3139	No	Yes
30844092..30844207	7	30844092	30844207	+	MIR	MIR	61.4461	6.60753	63.3263	50.7958	59.7666	67.0279	66.3139	No	Yes
30844751..30844838	7	30844751	30844838	-	MIR	MIR	61.4461	6.60753	63.3263	50.7958	59.7666	67.0279	66.3139	No	Yes
67480121..67480316	5	67480121	67480316	-	MIR	MIRc	61.4377	7.78938	50.6123	67.8505	62.415	69.3815	56.9294	No	Yes
67480768..67481008	5	67480768	67481008	+	MIR	MIRb	61.4377	7.78938	50.6123	67.8505	62.415	69.3815	56.9294	No	Yes
67481122..67481239	5	67481122	67481239	+	tRNA	SINE1C_SS	61.4377	7.78938	50.6123	67.8505	62.415	69.3815	56.9294	No	Yes
67482525..67482722	5	67482525	67482722	-	MIR	MIRb	61.4377	7.78938	50.6123	67.8505	62.415	69.3815	56.9294	No	Yes
67482911..67483036	5	67482911	67483036	+	tRNA	SINE1C_SS	61.4377	7.78938	50.6123	67.8505	62.415	69.3815	56.9294	No	Yes
94231102..94231358	6	94231102	94231358	-	tRNA	Pre0_SS	61.4216	4.27206	67.3476	56.5669	61.0296	63.7212	58.4426	No	No
94231489..94231682	6	94231489	94231682	-	MIR	MIR	61.4216	4.27206	67.3476	56.5669	61.0296	63.7212	58.4426	No	No
94232702..94232829	6	94232702	94232829	+	MIR	MIRb	61.4216	4.27206	67.3476	56.5669	61.0296	63.7212	58.4426	No	No
94232882..94233099	6	94232882	94233099	-	MIR	MIR	61.4216	4.27206	67.3476	56.5669	61.0296	63.7212	58.4426	No	No
770268..770492	7	770268	770492	-	tRNA	PRE1g	61.4103	4.18563	62.0761	65.7073	55.3954	64.6231	59.2493	No	No
257220206..257220272	1	257220206	257220272	+	MIR	MIRb	61.4009	6.52072	68.3269	54.1522	68.2002	57.0758	59.2493	No	Yes
257221127..257221284	1	257221127	257221284	+	MIR	MIR3	61.4009	6.52072	68.3269	54.1522	68.2002	57.0758	59.2493	No	Yes
257221471..257221626	1	257221471	257221626	+	MIR	MIRb	61.4009	6.52072	68.3269	54.1522	68.2002	57.0758	59.2493	No	Yes
257224010..257224163	1	257224010	257224163	-	MIR	MIRb	61.4009	6.52072	68.3269	54.1522	68.2002	57.0758	59.2493	No	Yes
257224901..257225078	1	257224901	257225078	-	MIR	MIRb	61.4009	6.52072	68.3269	54.1522	68.2002	57.0758	59.2493	No	Yes
257225844..257226092	1	257225844	257226092	+	tRNA	PRE1g	61.4009	6.52072	68.3269	54.1522	68.2002	57.0758	59.2493	No	Yes
257226510..257226655	1	257226510	257226655	+	MIR	MIR3	61.4009	6.52072	68.3269	54.1522	68.2002	57.0758	59.2493	No	Yes
257227523..257227785	1	257227523	257227785	+	MIR	MIRb	61.4009	6.52072	68.3269	54.1522	68.2002	57.0758	59.2493	No	Yes
14759454..14759599	14	14759454	14759599	-	MIR	MIRb	61.3963	4.22163	63.124	61.235	62.7659	54.3565	65.5002	No	Yes
14760656..14760909	14	14760656	14760909	+	tRNA	Pre0_SS	61.3963	4.22163	63.124	61.235	62.7659	54.3565	65.5002	No	Yes
14762028..14762289	14	14762028	14762289	+	tRNA	Pre0_SS	61.3963	4.22163	63.124	61.235	62.7659	54.3565	65.5002	No	Yes
14763061..14763209	14	14763061	14763209	-	tRNA	PRE1f	61.3963	4.22163	63.124	61.235	62.7659	54.3565	65.5002	No	Yes
3217538..3217750	9	3217538	3217750	+	tRNA	PRE1k	61.3961	4.70866	57.2068	60.7973	60.0311	69.4718	59.4735	No	Yes
81857937..81858168	2	81857937	81858168	-	tRNA	Pre0_SS	61.3851	6.23609	65.2118	68.4989	53.4166	63.2451	56.5531	No	No
28851925..28852080	2	28851925	28852080	-	MIR	MIR3	61.3849	4.80166	69.7746	58.5108	60.1484	60.4479	58.0429	No	Yes
28852537..28852659	2	28852537	28852659	-	MIR	MIRc	61.3849	4.80166	69.7746	58.5108	60.1484	60.4479	58.0429	No	Yes
28852679..28852936	2	28852679	28852936	+	tRNA	Pre0_SS	61.3849	4.80166	69.7746	58.5108	60.1484	60.4479	58.0429	No	Yes
28854137..28854380	2	28854137	28854380	+	tRNA	Pre0_SS	61.3849	4.80166	69.7746	58.5108	60.1484	60.4479	58.0429	No	Yes
28854685..28854933	2	28854685	28854933	-	tRNA	Pre0_SS	61.3849	4.80166	69.7746	58.5108	60.1484	60.4479	58.0429	No	Yes
28857658..28857788	2	28857658	28857788	+	MIR	MIRb	61.3849	4.80166	69.7746	58.5108	60.1484	60.4479	58.0429	No	Yes
52085578..52085719	6	52085578	52085719	+	MIR	MIR3	61.3699	2.68013	62.1693	62.5149	56.6604	62.1282	63.3768	No	Yes
52086417..52086540	6	52086417	52086540	+	MIR	MIR	61.3699	2.68013	62.1693	62.5149	56.6604	62.1282	63.3768	No	Yes
52086749..52087003	6	52086749	52087003	+	tRNA	Pre0_SS	61.3699	2.68013	62.1693	62.5149	56.6604	62.1282	63.3768	No	Yes
70801640..70801753	13	70801640	70801753	+	tRNA	SINE1B_SS	61.3692	6.35946	65.8732	62.7879	54.9777	54.5855	68.6219	No	Yes
70801926..70802020	13	70801926	70802020	-	MIR	MIR1_Amn	61.3692	6.35946	65.8732	62.7879	54.9777	54.5855	68.6219	No	Yes
65429842..65430089	5	65429842	65430089	+	tRNA	Pre0_SS	61.3692	5.60056	69.7746	56.6751	59.3759	56.8136	64.2068	No	No
65430516..65430625	5	65430516	65430625	+	tRNA	SINE1D_SS	61.3692	5.60056	69.7746	56.6751	59.3759	56.8136	64.2068	No	No
65430657..65430831	5	65430657	65430831	+	tRNA	PRE1d2	61.3692	5.60056	69.7746	56.6751	59.3759	56.8136	64.2068	No	No
42607885..42607967	6	42607885	42607967	+	MIR	MIRb	61.346	8.8758	71.4248	68.5046	54.9616	61.516	50.3232	No	Yes
42608472..42608730	6	42608472	42608730	+	tRNA	Pre0_SS	61.346	8.8758	71.4248	68.5046	54.9616	61.516	50.3232	No	Yes
83443984..83444144	2	83443984	83444144	+	5S-Deu-L2	AmnSINE1	61.3349	3.3485	61.4275	57.0381	60.145	61.7501	66.3139	No	Yes
83446140..83446346	2	83446140	83446346	-	tRNA	Pre0_SS	61.3349	3.3485	61.4275	57.0381	60.145	61.7501	66.3139	No	Yes
83447313..83447481	2	83447313	83447481	-	MIR	MIRc	61.3349	3.3485	61.4275	57.0381	60.145	61.7501	66.3139	No	Yes
65873243..65873411	13	65873243	65873411	+	MIR	MIRb	61.3345	7.78725	70.7232	52.651	54.0355	66.0453	63.2176	No	Yes
65873771..65873929	13	65873771	65873929	+	MIR	MIRb	61.3345	7.78725	70.7232	52.651	54.0355	66.0453	63.2176	No	Yes
65874023..65874284	13	65874023	65874284	-	tRNA	Pre0_SS	61.3345	7.78725	70.7232	52.651	54.0355	66.0453	63.2176	No	Yes
6814833..6814984	4	6814833	6814984	+	MIR	MIRb	61.3335	7.85557	69.4693	66.8432	55.3761	50.9608	64.0182	No	No
6815234..6815417	4	6815234	6815417	-	MIR	MIRc	61.3335	7.85557	69.4693	66.8432	55.3761	50.9608	64.0182	No	No
6815984..6816187	4	6815984	6816187	+	tRNA	PRE1f	61.3335	7.85557	69.4693	66.8432	55.3761	50.9608	64.0182	No	No
133432651..133432726	15	133432651	133432726	-	MIR	MIRb	61.3266	6.21316	69.443	63.5315	63.55	55.2116	54.8971	No	Yes
7317232..7317458	9	7317232	7317458	-	tRNA	PRE1j	61.3192	5.59257	56.7796	66.4751	58.6708	56.4687	68.2021	No	Yes
7317834..7318045	9	7317834	7318045	+	tRNA	PRE1j	61.3192	5.59257	56.7796	66.4751	58.6708	56.4687	68.2021	No	Yes
6673980..6674083	12	6673980	6674083	+	MIR	MIRb	61.3137	4.82811	56.9725	59.4678	63.6646	57.8419	68.6219	No	No
140626300..140626450	2	140626300	140626450	+	MIR	MIRb	61.3067	5.51203	61.8817	57.5681	54.0425	66.7271	66.3139	No	Yes
140627776..140628020	2	140627776	140628020	-	tRNA	PRE1d	61.3067	5.51203	61.8817	57.5681	54.0425	66.7271	66.3139	No	Yes
65145295..65145543	13	65145295	65145543	-	tRNA	Pre0_SS	61.2952	5.5437	70.8912	61.2429	58.6323	58.0551	57.6545	No	Yes
65146904..65146986	13	65146904	65146986	+	MIR	MIRb	61.2952	5.5437	70.8912	61.2429	58.6323	58.0551	57.6545	No	Yes
65148164..65148345	13	65148164	65148345	-	MIR	MIRb	61.2952	5.5437	70.8912	61.2429	58.6323	58.0551	57.6545	No	Yes
61212213..61212468	12	61212213	61212468	+	tRNA	Pre0_SS	61.2903	6.58834	67.3476	57.8532	52.7162	60.1515	68.3831	No	No
42604718..42604924	5	42604718	42604924	+	tRNA	PRE1j	61.2766	3.31712	59.9526	66.3093	61.7971	61.1267	57.1975	No	No
42604942..42605130	5	42604942	42605130	+	tRNA	PRE1f2	61.2766	3.31712	59.9526	66.3093	61.7971	61.1267	57.1975	No	No
42605739..42605998	5	42605739	42605998	-	tRNA	Pre0_SS	61.2766	3.31712	59.9526	66.3093	61.7971	61.1267	57.1975	No	No
42606853..42607095	5	42606853	42607095	+	tRNA	PRE1f	61.2766	3.31712	59.9526	66.3093	61.7971	61.1267	57.1975	No	No
42607374..42607622	5	42607374	42607622	+	tRNA	Pre0_SS	61.2766	3.31712	59.9526	66.3093	61.7971	61.1267	57.1975	No	No
42607624..42607875	5	42607624	42607875	+	tRNA	Pre0_SS	61.2766	3.31712	59.9526	66.3093	61.7971	61.1267	57.1975	No	No
42607999..42608119	5	42607999	42608119	-	tRNA	PRE1f	61.2766	3.31712	59.9526	66.3093	61.7971	61.1267	57.1975	No	No
42608064..42608200	5	42608064	42608200	+	tRNA	PRE1e	61.2766	3.31712	59.9526	66.3093	61.7971	61.1267	57.1975	No	No
42609601..42609857	5	42609601	42609857	+	tRNA	Pre0_SS	61.2766	3.31712	59.9526	66.3093	61.7971	61.1267	57.1975	No	No
55536658..55536814	8	55536658	55536814	+	MIR	MIR	61.2765	7.38452	69.7746	66.757	57.4471	61.187	51.2168	No	No
238101659..238101918	1	238101659	238101918	+	tRNA	Pre0_SS	61.2676	7.73645	70.6439	52.9406	60.1323	67.6693	54.952	No	No
81338140..81338257	14	81338140	81338257	+	MIR	MIR3	61.2633	6.57339	59.014	68.4129	57.3462	67.8721	53.6711	No	No
81340790..81340903	14	81340790	81340903	-	MIR	MIRb	61.2633	6.57339	59.014	68.4129	57.3462	67.8721	53.6711	No	No
56518579..56518840	6	56518579	56518840	-	tRNA	Pre0_SS	61.2606	4.13404	56.8879	59.8686	61.028	60.434	68.0845	No	No
53701257..53701302	13	53701257	53701302	-	MIR	MIR	61.2554	6.77635	58.4498	67.7086	57.3547	69.0926	53.6711	No	Yes
53701416..53701485	13	53701416	53701485	+	MIR	MIRc	61.2554	6.77635	58.4498	67.7086	57.3547	69.0926	53.6711	No	Yes
53701552..53701697	13	53701552	53701697	+	MIR	MIR	61.2554	6.77635	58.4498	67.7086	57.3547	69.0926	53.6711	No	Yes
9966735..9966993	3	9966735	9966993	+	tRNA	Pre0_SS	61.2484	6.81693	63.6807	64.6595	54.2426	69.5294	54.1298	No	No
9967115..9967250	3	9967115	9967250	+	tRNA	SINE1C_SS	61.2484	6.81693	63.6807	64.6595	54.2426	69.5294	54.1298	No	No
9967879..9968061	3	9967879	9968061	+	tRNA	PRE1i	61.2484	6.81693	63.6807	64.6595	54.2426	69.5294	54.1298	No	No
31262240..31262482	7	31262240	31262482	-	tRNA	PRE1f	61.2412	5.02604	64.7396	58.747	53.5094	64.902	64.3077	No	Yes
31262613..31262670	7	31262613	31262670	+	MIR	MIR	61.2412	5.02604	64.7396	58.747	53.5094	64.902	64.3077	No	Yes
31264225..31264321	7	31264225	31264321	+	tRNA	PRE1i	61.2412	5.02604	64.7396	58.747	53.5094	64.902	64.3077	No	Yes
69652399..69652499	13	69652399	69652499	+	MIR	MIR3	61.2391	3.37715	60.8363	57.1145	60.465	61.2635	66.5161	No	Yes
69652628..69652645	13	69652628	69652645	+	MIR	MIR1_Amn	61.2391	3.37715	60.8363	57.1145	60.465	61.2635	66.5161	No	Yes
69652645..69652899	13	69652645	69652899	+	tRNA	Pre0_SS	61.2391	3.37715	60.8363	57.1145	60.465	61.2635	66.5161	No	Yes
69652899..69653078	13	69652899	69653078	+	MIR	MIR	61.2391	3.37715	60.8363	57.1145	60.465	61.2635	66.5161	No	Yes
69653311..69653432	13	69653311	69653432	+	MIR	MIRc	61.2391	3.37715	60.8363	57.1145	60.465	61.2635	66.5161	No	Yes
69653834..69653880	13	69653834	69653880	+	MIR	MIRb	61.2391	3.37715	60.8363	57.1145	60.465	61.2635	66.5161	No	Yes
69654347..69654515	13	69654347	69654515	+	MIR	MIRc	61.2391	3.37715	60.8363	57.1145	60.465	61.2635	66.5161	No	Yes
69654540..69654757	13	69654540	69654757	-	MIR	MIR	61.2391	3.37715	60.8363	57.1145	60.465	61.2635	66.5161	No	Yes
69654867..69655116	13	69654867	69655116	-	tRNA	Pre0_SS	61.2391	3.37715	60.8363	57.1145	60.465	61.2635	66.5161	No	Yes
7676640..7676750	11	7676640	7676750	+	tRNA	SINE1_SS	61.2365	2.0931	63.0102	61.0177	63.3935	58.1998	60.561	No	Yes
7676850..7676937	11	7676850	7676937	+	MIR	MIRb	61.2365	2.0931	63.0102	61.0177	63.3935	58.1998	60.561	No	Yes
7677013..7677262	11	7677013	7677262	+	tRNA	Pre0_SS	61.2365	2.0931	63.0102	61.0177	63.3935	58.1998	60.561	No	Yes
7678426..7678607	11	7678426	7678607	-	MIR	MIRb	61.2365	2.0931	63.0102	61.0177	63.3935	58.1998	60.561	No	Yes
81794738..81794996	2	81794738	81794996	+	tRNA	Pre0_SS	61.2277	5.7377	63.3263	59.7949	67.3719	52.1531	63.4924	No	Yes
81796976..81797042	2	81796976	81797042	-	MIR	MIRb	61.2277	5.7377	63.3263	59.7949	67.3719	52.1531	63.4924	No	Yes
81797325..81797478	2	81797325	81797478	-	MIR	MIRb	61.2277	5.7377	63.3263	59.7949	67.3719	52.1531	63.4924	No	Yes
81799219..81799301	2	81799219	81799301	-	MIR	MIRb	61.2277	5.7377	63.3263	59.7949	67.3719	52.1531	63.4924	No	Yes
81799295..81799379	2	81799295	81799379	-	MIR	MIRb	61.2277	5.7377	63.3263	59.7949	67.3719	52.1531	63.4924	No	Yes
81799969..81800132	2	81799969	81800132	+	MIR	MIR3	61.2277	5.7377	63.3263	59.7949	67.3719	52.1531	63.4924	No	Yes
49065496..49065667	6	49065496	49065667	-	MIR	MIRb	61.2146	7.14763	64.3093	59.9919	59.2984	51.5	70.9736	No	No
73908899..73909006	14	73908899	73909006	-	MIR	MIR	61.2129	3.05951	58.9192	60.8748	57.8677	65.4289	62.9742	No	Yes
73909800..73909956	14	73909800	73909956	-	MIR	MIR	61.2129	3.05951	58.9192	60.8748	57.8677	65.4289	62.9742	No	Yes
73910092..73910292	14	73910092	73910292	+	MIR	MIRb	61.2129	3.05951	58.9192	60.8748	57.8677	65.4289	62.9742	No	Yes
73911239..73911390	14	73911239	73911390	+	MIR	MIRb	61.2129	3.05951	58.9192	60.8748	57.8677	65.4289	62.9742	No	Yes
73911980..73912225	14	73911980	73912225	-	MIR	MIR	61.2129	3.05951	58.9192	60.8748	57.8677	65.4289	62.9742	No	Yes
164901823..164901923	1	164901823	164901923	+	MIR	MIR3	61.2115	6.98984	51.2963	69.2566	66.2869	58.7429	60.4746	No	No
164903532..164903638	1	164903532	164903638	+	MIR	MIRc	61.2115	6.98984	51.2963	69.2566	66.2869	58.7429	60.4746	No	No
164903638..164903895	1	164903638	164903895	+	tRNA	Pre0_SS	61.2115	6.98984	51.2963	69.2566	66.2869	58.7429	60.4746	No	No
164903895..164904017	1	164903895	164904017	+	MIR	MIRc	61.2115	6.98984	51.2963	69.2566	66.2869	58.7429	60.4746	No	No
164904571..164904714	1	164904571	164904714	+	MIR	MIRb	61.2115	6.98984	51.2963	69.2566	66.2869	58.7429	60.4746	No	No
111023666..111023834	14	111023666	111023834	-	tRNA	PRE1f	61.207	6.64034	54.6355	55.2878	60.0867	66.5516	69.4734	No	Yes
111024584..111024828	14	111024584	111024828	+	tRNA	Pre0_SS	61.207	6.64034	54.6355	55.2878	60.0867	66.5516	69.4734	No	Yes
111024988..111025104	14	111024988	111025104	+	tRNA	SINE1B_SS	61.207	6.64034	54.6355	55.2878	60.0867	66.5516	69.4734	No	Yes
111025116..111025175	14	111025116	111025175	-	tRNA	PRE1k	61.207	6.64034	54.6355	55.2878	60.0867	66.5516	69.4734	No	Yes
111026045..111026302	14	111026045	111026302	+	tRNA	Pre0_SS	61.207	6.64034	54.6355	55.2878	60.0867	66.5516	69.4734	No	Yes
111026848..111027103	14	111026848	111027103	-	tRNA	Pre0_SS	61.207	6.64034	54.6355	55.2878	60.0867	66.5516	69.4734	No	Yes
1781992..1782063	3	1781992	1782063	+	MIR	MIR1_Amn	61.202	3.13187	58.9366	59.7449	59.075	66.4012	61.8524	No	No
5630179..5630360	4	5630179	5630360	-	MIR	MIR	61.1982	1.6758	61.5919	58.9883	60.4426	63.5604	61.4078	No	Yes
5630369..5630417	4	5630369	5630417	+	MIR	MIR3	61.1982	1.6758	61.5919	58.9883	60.4426	63.5604	61.4078	No	Yes
5630738..5630997	4	5630738	5630997	-	tRNA	Pre0_SS	61.1982	1.6758	61.5919	58.9883	60.4426	63.5604	61.4078	No	Yes
5632803..5632909	4	5632803	5632909	+	MIR	MIRb	61.1982	1.6758	61.5919	58.9883	60.4426	63.5604	61.4078	No	Yes
5633021..5633183	4	5633021	5633183	-	MIR	MIRb	61.1982	1.6758	61.5919	58.9883	60.4426	63.5604	61.4078	No	Yes
35017004..35017103	15	35017004	35017103	-	MIR	MIRc	61.191	4.81465	61.6542	68.6348	55.8002	61.4935	58.3721	No	Yes
35017373..35017626	15	35017373	35017626	+	tRNA	Pre0_SS	61.191	4.81465	61.6542	68.6348	55.8002	61.4935	58.3721	No	Yes
35021714..35021964	15	35021714	35021964	-	tRNA	Pre0_SS	61.191	4.81465	61.6542	68.6348	55.8002	61.4935	58.3721	No	Yes
109184201..109184322	1	109184201	109184322	+	MIR	MIR3	61.1861	4.79764	65.4543	62.3368	64.5262	53.4145	60.199	No	No
109185414..109185509	1	109185414	109185509	+	MIR	MIRb	61.1861	4.79764	65.4543	62.3368	64.5262	53.4145	60.199	No	No
109185725..109185960	1	109185725	109185960	-	tRNA	PRE1e	61.1861	4.79764	65.4543	62.3368	64.5262	53.4145	60.199	No	No
114510797..114511057	6	114510797	114511057	+	tRNA	Pre0_SS	61.1817	8.86394	69.4631	52.0499	51.2876	64.7246	68.3831	No	Yes
114511845..114512105	6	114511845	114512105	+	tRNA	Pre0_SS	61.1817	8.86394	69.4631	52.0499	51.2876	64.7246	68.3831	No	Yes
73947076..73947219	14	73947076	73947219	-	MIR	MIR1_Amn	61.1728	2.35116	64.7396	61.1883	59.1402	61.8224	58.9736	No	Yes
73948110..73948369	14	73948110	73948369	-	tRNA	Pre0_SS	61.1728	2.35116	64.7396	61.1883	59.1402	61.8224	58.9736	No	Yes
73949488..73949706	14	73949488	73949706	-	MIR	MIR	61.1728	2.35116	64.7396	61.1883	59.1402	61.8224	58.9736	No	Yes
85778152..85778412	6	85778152	85778412	-	tRNA	Pre0_SS	61.1557	2.63605	64.7396	62.4866	60.0144	60.8111	57.7267	No	Yes
85779146..85779372	6	85779146	85779372	-	MIR	MIRb	61.1557	2.63605	64.7396	62.4866	60.0144	60.8111	57.7267	No	Yes
85779582..85779835	6	85779582	85779835	-	tRNA	Pre0_SS	61.1557	2.63605	64.7396	62.4866	60.0144	60.8111	57.7267	No	Yes
85779847..85780030	6	85779847	85780030	+	MIR	MIRc	61.1557	2.63605	64.7396	62.4866	60.0144	60.8111	57.7267	No	Yes
85780601..85780728	6	85780601	85780728	+	MIR	MIRb	61.1557	2.63605	64.7396	62.4866	60.0144	60.8111	57.7267	No	Yes
85780775..85780818	6	85780775	85780818	+	tRNA	PRE1j	61.1557	2.63605	64.7396	62.4866	60.0144	60.8111	57.7267	No	Yes
85780818..85781055	6	85780818	85781055	+	tRNA	PRE1h	61.1557	2.63605	64.7396	62.4866	60.0144	60.8111	57.7267	No	Yes
85781094..85781256	6	85781094	85781256	+	tRNA	PRE1j	61.1557	2.63605	64.7396	62.4866	60.0144	60.8111	57.7267	No	Yes
85781770..85781857	6	85781770	85781857	-	MIR	MIRb	61.1557	2.63605	64.7396	62.4866	60.0144	60.8111	57.7267	No	Yes
85781961..85782150	6	85781961	85782150	+	tRNA	PRE1i	61.1557	2.63605	64.7396	62.4866	60.0144	60.8111	57.7267	No	Yes
85782943..85783185	6	85782943	85783185	-	tRNA	PRE1g	61.1557	2.63605	64.7396	62.4866	60.0144	60.8111	57.7267	No	Yes
49687350..49687584	7	49687350	49687584	+	tRNA	PRE1g	61.144	7.17219	63.9038	67.0709	55.091	51.9879	67.6665	No	No
170197925..170198178	6	170197925	170198178	+	tRNA	Pre0_SS	61.144	4.5279	67.4091	61.7582	57.8863	55.783	62.8834	No	No
170198347..170198503	6	170198347	170198503	+	MIR	MIR3	61.144	4.5279	67.4091	61.7582	57.8863	55.783	62.8834	No	No
146242531..146242789	1	146242531	146242789	+	tRNA	Pre0_SS	61.13	1.95687	63.6248	59.3976	60.8983	59.1474	62.5818	No	No
146242839..146243059	1	146242839	146243059	-	MIR	MIR	61.13	1.95687	63.6248	59.3976	60.8983	59.1474	62.5818	No	No
146243469..146243728	1	146243469	146243728	+	tRNA	Pre0_SS	61.13	1.95687	63.6248	59.3976	60.8983	59.1474	62.5818	No	No
146244512..146244642	1	146244512	146244642	+	tRNA	SINE2-1_SSc	61.13	1.95687	63.6248	59.3976	60.8983	59.1474	62.5818	No	No
57083953..57084208	3	57083953	57084208	-	tRNA	Pre0_SS	61.1275	5.45079	60.626	66.0832	55.4897	56.1718	67.2667	No	Yes
57085365..57085618	3	57085365	57085618	+	tRNA	PRE1a	61.1275	5.45079	60.626	66.0832	55.4897	56.1718	67.2667	No	Yes
43026439..43026689	6	43026439	43026689	-	tRNA	Pre0_SS	61.1222	5.17812	58.0821	57.4815	60.4889	59.4122	70.1461	No	No
43026996..43027074	6	43026996	43027074	+	MIR	MIR3	61.1222	5.17812	58.0821	57.4815	60.4889	59.4122	70.1461	No	No
43029089..43029253	6	43029089	43029253	-	MIR	MIRc	61.1222	5.17812	58.0821	57.4815	60.4889	59.4122	70.1461	No	No
77179748..77179875	2	77179748	77179875	+	MIR	MIRb	61.1154	5.01771	65.0921	59.4405	59.6555	54.3856	67.0034	No	No
4696354..4696596	2	4696354	4696596	+	tRNA	Pre0_SS	61.1139	9.159	69.7746	62.0978	50.4367	53.1146	70.1461	No	No
4697537..4697737	2	4697537	4697737	-	tRNA	PRE1e	61.1139	9.159	69.7746	62.0978	50.4367	53.1146	70.1461	No	No
4698724..4698984	2	4698724	4698984	+	tRNA	Pre0_SS	61.1139	9.159	69.7746	62.0978	50.4367	53.1146	70.1461	No	No
77918534..77918795	2	77918534	77918795	+	tRNA	Pre0_SS	61.1005	4.51049	65.4543	62.1426	54.5203	58.7485	64.6368	No	Yes
77919577..77919837	2	77919577	77919837	-	tRNA	Pre0_SS	61.1005	4.51049	65.4543	62.1426	54.5203	58.7485	64.6368	No	Yes
30831465..30831706	17	30831465	30831706	+	tRNA	Pre0_SS	61.1001	3.03818	64.0492	64.1741	61.1493	58.4732	57.6545	No	Yes
30832378..30832633	17	30832378	30832633	-	tRNA	PRE1e	61.1001	3.03818	64.0492	64.1741	61.1493	58.4732	57.6545	No	Yes
30832648..30832773	17	30832648	30832773	+	MIR	MIRc	61.1001	3.03818	64.0492	64.1741	61.1493	58.4732	57.6545	No	Yes
135585918..135586043	14	135585918	135586043	+	tRNA	SINE1C_SS	61.0904	6.45567	50.6123	59.9871	62.3974	65.4519	67.0034	No	Yes
135586554..135586798	14	135586554	135586798	-	tRNA	Pre0_SS	61.0904	6.45567	50.6123	59.9871	62.3974	65.4519	67.0034	No	Yes
104894967..104895096	15	104894967	104895096	+	tRNA	SINE1A_SS	61.087	5.19615	55.9773	57.5223	59.3763	68.7628	63.7961	No	No
104895108..104895211	15	104895108	104895211	-	tRNA	PRE1k	61.087	5.19615	55.9773	57.5223	59.3763	68.7628	63.7961	No	No
104895305..104895544	15	104895305	104895544	-	tRNA	PRE1f	61.087	5.19615	55.9773	57.5223	59.3763	68.7628	63.7961	No	No
104896552..104896787	15	104896552	104896787	-	tRNA	PRE1d	61.087	5.19615	55.9773	57.5223	59.3763	68.7628	63.7961	No	No
104898372..104898540	15	104898372	104898540	-	MIR	MIRc	61.087	5.19615	55.9773	57.5223	59.3763	68.7628	63.7961	No	No
3646527..3646638	11	3646527	3646638	+	tRNA	SINE1B_SS	61.0861	6.04714	59.3243	62.0812	51.6756	67.1315	65.218	No	Yes
32371398..32371529	7	32371398	32371529	-	tRNA	SINE1C_SS	61.0851	3.48535	60.8687	59.3657	67.1345	59.5435	58.5131	No	No
32371738..32371989	7	32371738	32371989	-	tRNA	Pre0_SS	61.0851	3.48535	60.8687	59.3657	67.1345	59.5435	58.5131	No	No
32372091..32372170	7	32372091	32372170	+	MIR	MIRb	61.0851	3.48535	60.8687	59.3657	67.1345	59.5435	58.5131	No	No
32372863..32372988	7	32372863	32372988	+	MIR	MIRc	61.0851	3.48535	60.8687	59.3657	67.1345	59.5435	58.5131	No	No
32374338..32374501	7	32374338	32374501	+	MIR	MIRc	61.0851	3.48535	60.8687	59.3657	67.1345	59.5435	58.5131	No	No
58813655..58813851	12	58813655	58813851	+	tRNA	Pre0_SS	61.0703	5.09376	58.9863	53.2649	65.1971	62.3892	65.5142	No	No
39947650..39947852	13	39947650	39947852	+	tRNA	Pre0_SS	61.0663	5.71851	69.1408	63.0012	56.5732	54.6708	61.9456	No	No
39948933..39949041	13	39948933	39949041	+	tRNA	PRE1i	61.0663	5.71851	69.1408	63.0012	56.5732	54.6708	61.9456	No	No
39949080..39949345	13	39949080	39949345	-	tRNA	Pre0_SS	61.0663	5.71851	69.1408	63.0012	56.5732	54.6708	61.9456	No	No
39949600..39949642	13	39949600	39949642	+	MIR	MIR3	61.0663	5.71851	69.1408	63.0012	56.5732	54.6708	61.9456	No	No
39949955..39950162	13	39949955	39950162	+	MIR	MIRb	61.0663	5.71851	69.1408	63.0012	56.5732	54.6708	61.9456	No	No
39950754..39950891	13	39950754	39950891	-	tRNA	SINE1C_SS	61.0663	5.71851	69.1408	63.0012	56.5732	54.6708	61.9456	No	No
39951168..39951392	13	39951168	39951392	-	tRNA	Pre0_SS	61.0663	5.71851	69.1408	63.0012	56.5732	54.6708	61.9456	No	No
39951917..39952114	13	39951917	39952114	+	tRNA	PRE1f2	61.0663	5.71851	69.1408	63.0012	56.5732	54.6708	61.9456	No	No
257654401..257654578	1	257654401	257654578	+	MIR	MIRc	61.064	6.38579	62.5858	62.1451	57.328	53.115	70.1461	No	Yes
257655503..257655662	1	257655503	257655662	-	MIR	MIR3	61.064	6.38579	62.5858	62.1451	57.328	53.115	70.1461	No	Yes
257657499..257657697	1	257657499	257657697	+	tRNA	PRE1d	61.064	6.38579	62.5858	62.1451	57.328	53.115	70.1461	No	Yes
257658704..257658788	1	257658704	257658788	-	MIR	MIRb	61.064	6.38579	62.5858	62.1451	57.328	53.115	70.1461	No	Yes
67801715..67801924	6	67801715	67801924	-	tRNA	Pre0_SS	61.0626	5.25495	65.5233	63.304	53.3074	58.0651	65.1133	No	Yes
2057432..2057691	12	2057432	2057691	-	tRNA	Pre0_SS	61.0388	7.79877	69.7746	66.7661	62.3872	55.0491	51.2168	No	No
30883734..30883801	7	30883734	30883801	-	MIR	MIRb	61.0219	5.29944	69.7746	60.9178	56.3485	57.3062	60.7622	No	Yes
30883823..30884083	7	30883823	30884083	+	tRNA	Pre0_SS	61.0219	5.29944	69.7746	60.9178	56.3485	57.3062	60.7622	No	Yes
30884781..30884815	7	30884781	30884815	-	tRNA	SINE1D_SS	61.0219	5.29944	69.7746	60.9178	56.3485	57.3062	60.7622	No	Yes
30885217..30885336	7	30885217	30885336	+	tRNA	SINE1B_SS	61.0219	5.29944	69.7746	60.9178	56.3485	57.3062	60.7622	No	Yes
30885390..30885521	7	30885390	30885521	-	tRNA	SINE1A_SS	61.0219	5.29944	69.7746	60.9178	56.3485	57.3062	60.7622	No	Yes
30888013..30888145	7	30888013	30888145	+	tRNA	SINE1C_SS	61.0219	5.29944	69.7746	60.9178	56.3485	57.3062	60.7622	No	Yes
30888440..30888649	7	30888440	30888649	+	tRNA	PRE1j	61.0219	5.29944	69.7746	60.9178	56.3485	57.3062	60.7622	No	Yes
127761948..127762205	3	127761948	127762205	-	tRNA	Pre0_SS	61.0163	5.26283	65.8577	61.0384	55.9982	55.5187	66.6683	No	No
127764138..127764316	3	127764138	127764316	-	MIR	MIRb	61.0163	5.26283	65.8577	61.0384	55.9982	55.5187	66.6683	No	No
127764399..127764658	3	127764399	127764658	-	tRNA	Pre0_SS	61.0163	5.26283	65.8577	61.0384	55.9982	55.5187	66.6683	No	No
23634748..23634818	14	23634748	23634818	-	MIR	MIR1_Amn	61.0065	4.58674	60.5591	59.2063	56.2841	60.3611	68.6219	No	No
42848218..42848473	X	42848218	42848473	+	tRNA	Pre0_SS	61.0045	6.44396	60.6182	55.814	53.9633	65.0966	69.53	No	Yes
42848594..42848835	X	42848594	42848835	+	tRNA	Pre0_SS	61.0045	6.44396	60.6182	55.814	53.9633	65.0966	69.53	No	Yes
42849161..42849410	X	42849161	42849410	-	tRNA	Pre0_SS	61.0045	6.44396	60.6182	55.814	53.9633	65.0966	69.53	No	Yes
42849664..42849791	X	42849664	42849791	+	tRNA	SINE1B_SS	61.0045	6.44396	60.6182	55.814	53.9633	65.0966	69.53	No	Yes
42849905..42850034	X	42849905	42850034	+	tRNA	SINE1A_SS	61.0045	6.44396	60.6182	55.814	53.9633	65.0966	69.53	No	Yes
42850308..42850559	X	42850308	42850559	-	tRNA	Pre0_SS	61.0045	6.44396	60.6182	55.814	53.9633	65.0966	69.53	No	Yes
42850745..42850818	X	42850745	42850818	+	tRNA	PRE1j	61.0045	6.44396	60.6182	55.814	53.9633	65.0966	69.53	No	Yes
42850818..42850937	X	42850818	42850937	+	tRNA	SINE1B_SS	61.0045	6.44396	60.6182	55.814	53.9633	65.0966	69.53	No	Yes
42850984..42851112	X	42850984	42851112	+	tRNA	SINE1_SS	61.0045	6.44396	60.6182	55.814	53.9633	65.0966	69.53	No	Yes
42851127..42851383	X	42851127	42851383	-	tRNA	Pre0_SS	61.0045	6.44396	60.6182	55.814	53.9633	65.0966	69.53	No	Yes
19601196..19601463	6	19601196	19601463	+	tRNA	Pre0_SS	60.9928	6.40759	65.6823	66.3979	53.2368	54.8169	64.8302	No	No
19601976..19602067	6	19601976	19602067	+	MIR	MIRb	60.9928	6.40759	65.6823	66.3979	53.2368	54.8169	64.8302	No	No
19603962..19604103	6	19603962	19604103	+	MIR	MIRb	60.9928	6.40759	65.6823	66.3979	53.2368	54.8169	64.8302	No	No
86526473..86526653	6	86526473	86526653	+	MIR	MIRb	60.991	2.98485	58.3417	62.6908	57.1945	63.5267	63.2014	No	Yes
86527499..86527712	6	86527499	86527712	+	MIR	MIRb	60.991	2.98485	58.3417	62.6908	57.1945	63.5267	63.2014	No	Yes
94028476..94028706	7	94028476	94028706	+	MIR	MIRb	60.9842	6.68176	54.5979	55.4475	60.0616	63.9587	70.8555	No	Yes
94028902..94029158	7	94028902	94029158	-	tRNA	Pre0_SS	60.9842	6.68176	54.5979	55.4475	60.0616	63.9587	70.8555	No	Yes
94029763..94030004	7	94029763	94030004	-	tRNA	Pre0_SS	60.9842	6.68176	54.5979	55.4475	60.0616	63.9587	70.8555	No	Yes
94035753..94036006	7	94035753	94036006	-	tRNA	Pre0_SS	60.9842	6.68176	54.5979	55.4475	60.0616	63.9587	70.8555	No	Yes
66537806..66538016	5	66537806	66538016	-	MIR	MIR	60.9706	7.04709	66.9992	54.4617	54.1114	59.8468	69.4337	No	No
66539221..66539313	5	66539221	66539313	-	MIR	MIRc	60.9706	7.04709	66.9992	54.4617	54.1114	59.8468	69.4337	No	No
168013151..168013255	1	168013151	168013255	+	MIR	MIR3	60.9494	6.71403	51.7001	61.9673	57.3653	69.2104	64.5041	No	No
168013544..168013801	1	168013544	168013801	+	tRNA	Pre0_SS	60.9494	6.71403	51.7001	61.9673	57.3653	69.2104	64.5041	No	No
168014652..168014809	1	168014652	168014809	-	MIR	MIR3	60.9494	6.71403	51.7001	61.9673	57.3653	69.2104	64.5041	No	No
111405575..111405835	14	111405575	111405835	-	tRNA	Pre0_SS	60.9469	6.65112	70.3394	65.2677	58.5347	54.8569	55.7357	No	Yes
111406418..111406547	14	111406418	111406547	-	tRNA	SINE1A_SS	60.9469	6.65112	70.3394	65.2677	58.5347	54.8569	55.7357	No	Yes
111406565..111406825	14	111406565	111406825	-	tRNA	Pre0_SS	60.9469	6.65112	70.3394	65.2677	58.5347	54.8569	55.7357	No	Yes
127966500..127966568	3	127966500	127966568	+	MIR	MIRb	60.9284	5.35533	56.441	62.8656	54.4451	63.446	67.4444	No	No
127968070..127968174	3	127968070	127968174	+	MIR	MIRb	60.9284	5.35533	56.441	62.8656	54.4451	63.446	67.4444	No	No
127968269..127968493	3	127968269	127968493	-	tRNA	PRE1e	60.9284	5.35533	56.441	62.8656	54.4451	63.446	67.4444	No	No
83211297..83211539	4	83211297	83211539	-	tRNA	PRE1f	60.9213	5.53499	69.7746	57.8133	58.1993	56.0537	62.7654	No	No
83212220..83212463	4	83212220	83212463	+	tRNA	PRE1g	60.9213	5.53499	69.7746	57.8133	58.1993	56.0537	62.7654	No	No
83213323..83213621	4	83213323	83213621	+	tRNA	PRE1f	60.9213	5.53499	69.7746	57.8133	58.1993	56.0537	62.7654	No	No
60026595..60026720	10	60026595	60026720	-	MIR	MIRb	60.8764	3.43218	57.9016	61.3787	61.4097	57.6121	66.08	No	Yes
60027192..60027319	10	60027192	60027319	+	tRNA	SINE1D_SS	60.8764	3.43218	57.9016	61.3787	61.4097	57.6121	66.08	No	Yes
118101482..118101733	3	118101482	118101733	-	tRNA	Pre0_SS	60.8692	7.54274	70.5384	64.3303	61.0672	58.282	50.1283	No	No
12180986..12181154	5	12180986	12181154	-	MIR	MIRb	60.8494	3.8185	58.3997	63.7181	62.6581	64.114	55.3572	No	Yes
12181691..12181929	5	12181691	12181929	+	MIR	MIR	60.8494	3.8185	58.3997	63.7181	62.6581	64.114	55.3572	No	Yes
12182107..12182356	5	12182107	12182356	+	tRNA	Pre0_SS	60.8494	3.8185	58.3997	63.7181	62.6581	64.114	55.3572	No	Yes
12182422..12182564	5	12182422	12182564	-	MIR	MIRb	60.8494	3.8185	58.3997	63.7181	62.6581	64.114	55.3572	No	Yes
12182617..12182666	5	12182617	12182666	+	MIR	MIR3	60.8494	3.8185	58.3997	63.7181	62.6581	64.114	55.3572	No	Yes
12183434..12183619	5	12183434	12183619	-	MIR	MIR	60.8494	3.8185	58.3997	63.7181	62.6581	64.114	55.3572	No	Yes
12185012..12185221	5	12185012	12185221	+	MIR	MIRb	60.8494	3.8185	58.3997	63.7181	62.6581	64.114	55.3572	No	Yes
80138150..80138276	2	80138150	80138276	+	MIR	MIRc	60.8152	4.48491	58.0821	67.5708	58.7954	63.0744	56.5531	No	Yes
80139250..80139368	2	80139250	80139368	+	tRNA	CHR-1	60.8152	4.48491	58.0821	67.5708	58.7954	63.0744	56.5531	No	Yes
80139508..80139701	2	80139508	80139701	-	MIR	MIRc	60.8152	4.48491	58.0821	67.5708	58.7954	63.0744	56.5531	No	Yes
16813881..16814118	18	16813881	16814118	+	MIR	MIR	60.8117	2.08211	62.6392	63.0981	59.6	58.1168	60.6044	No	Yes
120768975..120769235	7	120768975	120769235	+	tRNA	Pre0_SS	60.8008	6.82229	60.3848	71.1943	62.6819	56.3082	53.435	No	No
120770757..120770813	7	120770757	120770813	+	MIR	MIR1_Amn	60.8008	6.82229	60.3848	71.1943	62.6819	56.3082	53.435	No	No
20673716..20673926	12	20673716	20673926	+	MIR	MIRb	60.7996	6.2549	50.6123	60.009	62.9864	63.1141	67.2765	No	Yes
20673939..20674051	12	20673939	20674051	-	MIR	MIRb	60.7996	6.2549	50.6123	60.009	62.9864	63.1141	67.2765	No	Yes
20674476..20674607	12	20674476	20674607	+	MIR	MIR	60.7996	6.2549	50.6123	60.009	62.9864	63.1141	67.2765	No	Yes
20674607..20674849	12	20674607	20674849	+	tRNA	Pre0_SS	60.7996	6.2549	50.6123	60.009	62.9864	63.1141	67.2765	No	Yes
20674849..20674966	12	20674849	20674966	+	MIR	MIR	60.7996	6.2549	50.6123	60.009	62.9864	63.1141	67.2765	No	Yes
369106..369216	17	369106	369216	+	tRNA	CHR-1	60.7648	7.30681	66.641	68.8803	61.204	55.6523	51.4462	No	Yes
370234..370409	17	370234	370409	-	tRNA	PRE1f	60.7648	7.30681	66.641	68.8803	61.204	55.6523	51.4462	No	Yes
370411..370606	17	370411	370606	-	tRNA	PRE1i	60.7648	7.30681	66.641	68.8803	61.204	55.6523	51.4462	No	Yes
372997..373125	17	372997	373125	+	tRNA	SINE1A_SS	60.7648	7.30681	66.641	68.8803	61.204	55.6523	51.4462	No	Yes
374074..374334	17	374074	374334	+	tRNA	Pre0_SS	60.7648	7.30681	66.641	68.8803	61.204	55.6523	51.4462	No	Yes
24238072..24238144	7	24238072	24238144	-	MIR	MIR3	60.7544	3.84705	58.1812	56.4478	62.8356	66.1692	60.1384	No	No
24239885..24240095	7	24239885	24240095	-	MIR	MIRb	60.7544	3.84705	58.1812	56.4478	62.8356	66.1692	60.1384	No	No
24240096..24240159	7	24240096	24240159	-	tRNA	PRE1h	60.7544	3.84705	58.1812	56.4478	62.8356	66.1692	60.1384	No	No
24240263..24240453	7	24240263	24240453	-	tRNA	PRE1g	60.7544	3.84705	58.1812	56.4478	62.8356	66.1692	60.1384	No	No
24240616..24240735	7	24240616	24240735	+	tRNA	SINE1D_SS	60.7544	3.84705	58.1812	56.4478	62.8356	66.1692	60.1384	No	No
24240951..24241076	7	24240951	24241076	-	tRNA	SINE1_SS	60.7544	3.84705	58.1812	56.4478	62.8356	66.1692	60.1384	No	No
[truncated: 1,926 more rows]

## Sheet: (F) LINEs
ID	Chr	Start	End	Strand	Type	Family	Mean_allDays	St_Dev	D28F	D32F	D36F	D39F	D42F	PMR Blastocysts	PMR in Oocyte and Sperm
[truncated: 2,037 more rows]

[truncated: 2 more sheets: (G) LTRs, (H) Genes]
