# Supplementary material for: Genome-wide DNA methylation dynamics during epigenetic reprogramming in the porcine germline
Source: Clin Epigenetics. 2021 Feb 3;13:27. doi: 10.1186/s13148-021-01003-x (PMC7860200; doi:10.1186/s13148-021-01003-x)
Supplement: Supplementary file 8 — Additional file 8: Summary of the genes identified as persistently methylated in male and female germ cells differentially expressed in mice and bovine embryos during sex determination or coding for different isoforms depending on the sex. [file 13148_2021_1003_MOESM8_ESM.xlsx]

## Sheet: SexDetGenes
Mice						Bovine
Male		Female				Male		Female
PM gene	Mice Expression	PM gene	Mice Expression			PM gene	Bov Expression	PM gene	Bov Expression
ABHD14B	Female	ABCA4	Female			ABCD3	Female	ADAMTS2	Male
ABTB2	Male	ABCC2	Female			ADAMTS2	Male	ADCYAP1R1	Female
ACSS1	Female	ACSS1	Female			CD9	Male	ANKRD6	Male
ADAMTS2	Male	ADAM12	Male			CLMN	Male	ATP8A2	Female
ADD1	Male	ADAM12	Female			CLU	Male	CADM1	Male
ADGRB2	Female	ADAMTS2	Male			CNIH3	Female	CLU	Male
AJAP1	Male	ADCYAP1R1	Male			CRTAC1	Female	DAAM2	Male
ALDOC	Female	AFDN	Male			DAAM2	Male	EFHD2	Male
ANKMY1	Male	AJAP1	Male			DLG2	Female	EFR3B	Male
ANO1	Female	AMOTL1	Female			ESR2	Female	EMID1	Male
ARHGEF4	Male	ANKRD6	Male			EXT2	Male	ENO1	Male
ARID3B	Female	ANO1	Female			GALNT2	Male	FADS1	Male
ARVCF	Female	APC2	Female			GAS7	Male	FBLN2	Female
ATP8B4	Female	ARHGEF19	Female			GDPD5	Male	FLVCR2	Male
BABAM2	Female	ARNT2	Male			HIPK2	Female	GALNT2	Male
BCAR1	Male	BABAM2	Female			IGSF21	Female	GPC4	Male
CACHD1	Female	BTBD11	Female			ITGA3	Male	HYAL2	Male
CACNA1E	Female	CACNA1E	Female			JARID2	Female	ITGB1	Male
CAMKK2	Male	CARMIL3	Male			KIRREL1	Male	ITGB5	Male
CARMIL3	Male	CBL	Female			KLHDC7A	Female	KIFC3	Male
CBL	Female	CDC42EP1	Male			LMNA	Male	KIRREL1	Male
CCNJL	Female	CHD3	Male			LRFN2	Female	LINGO1	Female
CDH4	Male	CIC	Female			LRP8	Male	LRFN2	Female
CHD3	Male	CLU	Male			MEGF11	Female	MAN1C1	Female
CLDN4	Male	COL13A1	Male			MINK1	Male	MEGF11	Female
CLMN	Male	COL23A1	Male			MYT1	Female	MYLK	Male
CLU	Male	COLEC12	Female			NCAM1	Male	NOTCH3	Male
COL13A1	Male	COQ8A	Female			NEK6	Male	NUMA1	Male
COL15A1	Male	CORO2A	Female			NOTCH3	Male	ODF2L	Male
COL23A1	Male	CPLX2	Male			P4HA2	Male	OLFM2	Male
CORO2A	Female	CREB5	Male			PACSIN1	Male	P3H1	Male
CPLX2	Male	CSMD1	Female			PHGDH	Male	P4HA2	Male
CSPG4	Male	CYP26B1	Male			PLCG2	Female	PCDH1	Male
CYP1A1	Female	DAAM2	Female			PRKCA	Male	PLAC1	Male
DAAM2	Female	DLGAP1	Male			PSAP	Male	PLEKHB1	Male
DLGAP4	Female	DLGAP4	Female			RBM47	Male	PLEKHH1	Male
DLL4	Male	DOCK2	Female			SCARA3	Male	PRKCA	Male
DTX4	Male	DOCK9	Female			SCUBE1	Female	RASGEF1B	Female
EDAR	Female	DOCK9	Male			SEC31A	Male	RBMS3	Female
EIF4A1	Male	EFHD2	Male			SKAP1	Female	RIMBP2	Male
EPHX1	Male	ENO1	Male			SLIT3	Male	SASH1	Male
ERC2	Male	EPN3	Female			SPOCK1	Female	SCUBE1	Female
ETNK2	Male	FAM20C	Female			SPOCK2	Male	SH3KBP1	Male
EVL	Male	FAM20C	Male			VSTM4	Male	SOX8	Male
FAT3	Male	FAM83G	Female			VWA5B1	Female	STYXL1	Female
FGF1	Male	FBLN2	Male					SYT7	Female
FHL2	Male	FGF1	Male					TIMP3	Male
FKBP6	Female	FGF18	Male					VSTM4	Male
FREM2	Female	FLNB	Female
FSTL4	Male	FOSL2	Male
GAS7	Male	FSTL4	Male
GATA4	Male	GLI2	Male
GCNT4	Female	GPR55	Female
GFRA2	Male	GRB10	Female
GLI2	Male	GRIK3	Female
GPRC5B	Male	GSG1L	Male
GRAMD1B	Male	GTF2IRD1	Male
GRIK3	Female	HYAL2	Male
GUCD1	Female	ILF3	Male
HDAC4	Female	ITGB5	Male
HIPK2	Male	KCND3	Male
ITGA9	Male	KCNIP1	Female
JAKMIP1	Female	KCNQ1	Female
KCNC4	Female	LAMA3	Female
KCNQ1	Female	LAMB3	Female
KLHDC7A	Female	M1AP	Female
KRT7	Male	MAP7D2	Female
LAMA3	Female	MBP	Male
LEFTY2	Male	MCAM	Male
MAPK13	Male	MGAT1	Female
MCAM	Male	MICAL2	Male
MINK1	Male	MRM1	Female
NAV1	Male	MTHFR	Female
NCAM1	Male	MYH14	Male
NDRG1	Female	MYLK	Male
NDRG4	Female	MYLK3	Female
NFATC2	Male	NAV1	Male
NGEF	Male	NGEF	Male
NID1	Male	NHSL2	Male
NOTCH3	Female	NOTCH3	Female
NRIP3	Female	NXN	Male
NXN	Male	ODC1	Male
OAZ1	Male	OSBP2	Female
OSBP2	Female	OXTR	Male
PACSIN1	Female	PACSIN2	Female
PACSIN3	Male	PAFAH1B3	Male
PDE4A	Female	PAK3	Male
PECAM1	Female	PCSK9	Female
PHACTR3	Male	PDE2A	Male
PHGDH	Male	PECAM1	Female
PITPNM2	Male	PITPNM3	Female
PLCB3	Female	PLEKHB1	Male
PLCD3	Female	PLEKHH1	Female
PLCG2	Female	PLXNA2	Female
PLXNA4	Female	PLXNA4	Female
PMEPA1	Male	PPFIBP2	Male
PPP1R14C	Male	PPP2R1B	Male
PPP1R16B	Male	PRKAG2	Female
PPP1R16B	Female	PRMT8	Male
PRKCD	Female	PROSER2	Male
PRKCZ	Female	PTK2B	Male
PRMT8	Male	RAB11FIP4	Female
PTPN6	Female	RALGAPA2	Female
PYGB	Female	RAPGEF1	Female
RAB31	Male	RASGEF1B	Male
RADIL	Male	RASGRP4	Female
RADIL	Female	RASSF5	Male
RASAL3	Male	RBFOX1	Female
RBM47	Male	RIMBP2	Male
RGS16	Male	RNF144A	Male
RIMS3	Female	SEPT9	Male
RIN3	Male	SH3PXD2A	Male
RPH3AL	Female	SLC16A1	Female
RRAD	Female	SLC29A1	Male
SCARA5	Male	SLC35C2	Male
SCMH1	Female	SLC5A10	Female
SEMA4A	Male	SLCO3A1	Male
SEMA5B	Female	SORBS1	Female
SEMA6C	Male	SORCS2	Male
SH2B2	Male	SOX13	Male
SH3PXD2A	Male	SOX8	Male
SHISA7	Female	ST3GAL4	Male
SLC5A5	Female	STARD10	Female
SLCO4A1	Male	STYXL1	Male
SORBS1	Female	SULF2	Male
SORCS2	Male	SYT7	Male
SORCS3	Male	TCF3	Male
SOST	Female	TECR	Male
SPOCK2	Female	TIMP3	Male
SSBP4	Male	TMEM131L	Female
SSPO	Female	TMEM63A	Male
SULF2	Male	TMPRSS13	Male
SYN2	Female	TNIP1	Female
SYT6	Male	TNS2	Male
TFEB	Male	VRTN	Female
TGFA	Female	VSTM4	Male
TGM3	Female	WHRN	Male
TMEM131L	Female	WHRN	Female
TMEM132C	Female	ZBTB7C	Female
TMEM63A	Male	ZDHHC18	Female
TPD52L1	Male	ZFPM1	Female
TPM4	Male	ZMIZ1	Male
TRABD2B	Female	ZMIZ1	Female
TSPAN9	Male
UNC5B	Male
UQCC2	Male
VAV2	Female
VSIR	Female
VSTM4	Male
WHRN	Male
WHRN	Female
WNT3	Male
ZAN	Male
ZMIZ1	Male
ZMIZ1	Female
SYT17	Male
